# Supplementary material for: Blood and urine multi-omics analysis of the impact of e-vaping, smoking, and cessation: from exposome to molecular responses
Source: Sci Rep. 2024 Feb 21;14:4286. doi: 10.1038/s41598-024-54474-2 (PMC10881465; doi:10.1038/s41598-024-54474-2)
Supplement: Supplementary file 3 — Supplementary Information 3. [file 41598_2024_54474_MOESM3_ESM.zip]

Archive with 3 entries (3 files):
- Poussin et al_Sci Rep_Table_S11.xlsx
- Poussin et al_Sci Rep_Table_S13.xlsx
- Poussin et al_Sci Rep_Table_S14.xlsx
