# Supplementary material for: Blood and urine multi-omics analysis of the impact of e-vaping, smoking, and cessation: from exposome to molecular responses
Source: Sci Rep. 2024 Feb 21;14:4286. doi: 10.1038/s41598-024-54474-2 (PMC10881465; doi:10.1038/s41598-024-54474-2)
Supplement: Supplementary file 3 — Supplementary Information 3. [file 41598_2024_54474_MOESM3_ESM.zip › Poussin et al_Sci Rep_Table_S11.xlsx]

## Sheet: PLASMA_Top_Cor_Metab_in_Heatmap
Original rank	Metabolite names	Signif. P-value correl. with CM PC1 Scores2	Correl. coeff. with CM PC1 Scores	Signif. P-value correl. with NM PC1 Scores2	Correl. coeff. with NM PC1 Scores	FamilyClass	FamilyClass Category	Comment	Structure	Formula	PubChem_ cid	HMDB_ Accession	HMDBkingdom	HMDB super_class	HMDBclass	HMDBsub_class	Comments PubChemSearch
0	norcotinine_LCPE_CVNA_SNNA_M00823_Metabolon	TRUE	0.705588	TRUE	0.888451	HPHC_Nicotine_ Tobacco Alkaloids	1			C9H10N2O	413	HMDB0001297	Organic compounds	Organoheterocyclic compounds	Pyridines and derivatives
2	cotinine-N-oxide_LCPE_CVNA_SNNA_M00822_Metabolon	TRUE	0.661965	TRUE	0.871238	HPHC_Nicotine_ Tobacco Alkaloids	1			C10H12N2O2	108114	HMDB0250484	Organic compounds	Organoheterocyclic compounds	Pyridines and derivatives
4	hydroxycotinine_LCPE_CVNA_SNNA_M00821_Metabolon	TRUE	0.654443	TRUE	0.831825	HPHC_Nicotine_ Tobacco Alkaloids	1			C10H12N2O2	414	HMDB0304504	Organic compounds	Organoheterocyclic compounds	Pyridines and derivatives
6	Nicotine-isomethonium-ion_LCHP_CVNA_SN81.26_M02476_PMI	TRUE	0.644952	TRUE	0.808841	HPHC_Nicotine_ Tobacco Alkaloids	1			C10H14N2	89594	HMDB0001934	Organic compounds	Organoheterocyclic compounds	Pyridines and derivatives
12	cotinine-N-oxide_LCHP_CVNA_SN47.53_M02122_PMI	TRUE	0.607114	TRUE	0.777047	HPHC_Nicotine_ Tobacco Alkaloids	1			C10H12N2O2	108114	HMDB0250484	Organic compounds	Organoheterocyclic compounds	Pyridines and derivatives
13	trans-3'-hydroxycotinine-O-glucuronide_LCHP_CVNA_SN56.85_M03086_PMI	TRUE	0.596163	TRUE	0.772872	HPHC_Nicotine_ Tobacco Alkaloids	1			C16H20N2O8	183115	HMDB0001204	Organic compounds	Organic oxygen compounds	Organooxygen compounds
14	cotinine_LCPE_CVNA_SNNA_M00820_Metabolon	TRUE	0.593795	TRUE	0.775155	HPHC_Nicotine_ Tobacco Alkaloids	1			C10H12N2O	854019	HMDB0001046	Organic compounds	Organoheterocyclic compounds	Pyridines and derivatives
15	Nornicotine-2-carboxylic-Acid_LCCP_CVNA_SN71.69_M06649_PMI	TRUE	0.586032	TRUE	0.782457	HPHC_Nornicotine_ Tobacco Alkaloids	1			C10H12N2O2	20097691
16	trans-3-Hydroxycotinine-isomer-2_LCHP_CVNA_SN620.22_M01925_PMI	TRUE	0.59249	TRUE	0.763694	HPHC_Nicotine_ Tobacco Alkaloids	1			C10H12N2O2	107963	HMDB0001390	Organic compounds	Organoheterocyclic compounds	Pyridines and derivatives
17	Cotinine-glucuronide_LCHP_CVNA_SN139.43_M03367_PMI	TRUE	0.57459	TRUE	0.766772	HPHC_Nicotine_ Tobacco Alkaloids	1			C16H20N2O7	3398121
21	(S)-(-)-Cotinine_LCHP_CVNA_SN266.1_M01763_PMI	TRUE	0.57406	TRUE	0.723921	HPHC_Nicotine_ Tobacco Alkaloids	1			C10H12N2O	854019	HMDB0001046	Organic compounds	Organoheterocyclic compounds	Pyridines and derivatives
23	Nicotine-glucuronide_LCHP_CVNA_SN77.16_M03481_PMI	TRUE	0.541532	TRUE	0.739811	HPHC_Nicotine_ Tobacco Alkaloids	1			C16H22N2O6	3035848	HMDB0001272	Organic compounds	Nucleosides, nucleotides, and analogues	Purine nucleotides
27	6-Hydroxypseudooxynicotine_LCHP_CVNA_SN52.24_M02036_PMI	TRUE	0.542449	TRUE	0.682345	HPHC_Nicotine_ Tobacco Alkaloids	1			C10H14N2O2	439476	HMDB0240264	Organic compounds	Organic oxygen compounds	Organooxygen compounds
44	trans-3-Hydroxycotinine-isomer-1_LCHP_CVNA_SN109.81_M01614_PMI	TRUE	0.469864	TRUE	0.410694	HPHC_Nicotine_ Tobacco Alkaloids	1			C10H12N2O2	107963	HMDB0001390	Organic compounds	Organoheterocyclic compounds	Pyridines and derivatives
45	Nicotinyl-methylamide_LCHP_CVNA_SN63.79_M01687_PMI	TRUE	0.449186	TRUE	0.408301	HPHC_Nicotine_ Tobacco Alkaloids	1			C7H8N2O	64950
89	Norcotinine_LCHP_CVNA_SN75.14_M01608_PMI	TRUE	0.372098	FALSE	0.268612	HPHC_Nicotine_ Tobacco Alkaloids	1			C9H10N2O	413	HMDB0001297	Organic compounds	Organoheterocyclic compounds	Pyridines and derivatives
103	(S)-(-)-Cotinine_LCCP_CVNA_SN48.06_M06602_PMI	FALSE	0.268509	TRUE	0.326415	HPHC_Nicotine_ Tobacco Alkaloids	1			C10H12N2O	854019	HMDB0001046	Organic compounds	Organoheterocyclic compounds	Pyridines and derivatives
1	2-ethylphenylsulfate_LCNX_CVNA_SNNA_M00790_Metabolon	TRUE	0.739892	TRUE	0.811686	HPHC_phenol_ Volatile Organic Compounds (VOCs)	2			C8H10O4S	66796288		Organic compounds	Organic acids and derivatives	Organic sulfuric acids and derivatives	Arylsulfates
3	methylnaphthyl-sulfate-(2)*_LCNX_CVNA_SNNA_M01021_Metabolon	TRUE	0.711485	TRUE	0.796348	HPHC_Naphthalene_ Polycyclic Aromatic Hydrocarbon (PAHs)	2			C11H10O4S	129774712
5	(2,4-or-2,5)-dimethylphenol-sulfate_LCNX_CVNA_SNNA_M00892_Metabolon	TRUE	0.692311	TRUE	0.775011	HPHC_phenol_ Volatile Organic Compounds (VOCs)	2			C8H10O4S	57169129						Search for (2,4)-dimethylphenol-sulfate
11	4-Ethylphenyl-sulfate-isomer-2_LCCN_CVNA_SN107.92_M05727_PMI	TRUE	0.661571	TRUE	0.738138	HPHC_phenol_ Volatile Organic Compounds (VOCs)	2			C8H10O4S	20822574		Organic compounds	Organic acids and derivatives	Organic sulfuric acids and derivatives	Arylsulfates
18	o-cresol-sulfate_LCNX_CVNA_SNNA_M00799_Metabolon	TRUE	0.630171	TRUE	0.70239	HPHC_o-cresol	2			C7H8O4S	11615528	HMDB0240655	Organic compounds	Organic acids and derivatives	Organic sulfuric acids and derivatives
22	4-methylhippuric-acid_LCCN_CVNA_SN73.22_M05666_PMI	TRUE	0.591851	TRUE	0.693729	HPHC_benzene (toluene)	2			C10H11NO3	97479	HMDB0013292	Organic compounds	Benzenoids	Benzene and substituted derivatives
25	4-Ethylphenyl-sulfate-isomer-1_LCCN_CVNA_SN94.33_M05713_PMI	TRUE	0.59241	TRUE	0.671801	HPHC_phenol_ Volatile Organic Compounds (VOCs)	2			C8H10O4S	20822574		Organic compounds	Organic acids and derivatives	Organic sulfuric acids and derivatives	Arylsulfates
26	p-Cresylsulfate-isomer-1_LCCN_CVNA_SN85.9_M05543_PMI	TRUE	0.584702	TRUE	0.656314	HPHC_p-cresol	2			C7H8O4S	4615423	HMDB0011635	Organic compounds	Organic acids and derivatives	Organic sulfuric acids and derivatives
28	2-naphthol-sulfate_LCNX_CVNA_SNNA_M01022_Metabolon	TRUE	0.565248	TRUE	0.654415	HPHC_Naphthalene_ Polycyclic Aromatic Hydrocarbon (PAHs)	2			C10H8O4S	74428	HMDB0242152	Organic compounds	Benzenoids	Naphthalenes
29	methylnaphthyl-sulfate-(1)*_LCNX_CVNA_SNNA_M01020_Metabolon	TRUE	0.572109	TRUE	0.636391	HPHC_Naphthalene_ Polycyclic Aromatic Hydrocarbon (PAHs)	2			C11H10O4S	129774712
32	3-ethylcatechol-sulfate-(2)_LCNX_CVNA_SNNA_M00849_Metabolon	TRUE	0.52644	TRUE	0.610282	HPHC_catechol_ Volatile Organic Compounds (VOCs)	2			C8H10O5S
33	3-Phenylpropyl-hydrogen-sulfate_LCHN_CVNA_SN79.64_M03765_PMI	TRUE	0.51999	TRUE	0.577961	HPHC_benzene	2			C9H12O4S	54514547
37	4-vinylcatechol-sulfate_LCNX_CVNA_SNNA_M00793_Metabolon	TRUE	0.477657	TRUE	0.558976	HPHC_catechol_ Volatile Organic Compounds (VOCs)	2			C8H8O5S
38	3-ethylcatechol-sulfate-(1)_LCNX_CVNA_SNNA_M00848_Metabolon	TRUE	0.485417	TRUE	0.5371	HPHC_catechol_ Volatile Organic Compounds (VOCs)	2			C8H10O5S
39	4-Vinylcatechol_LCCN_CVNA_SN99.92_M05652_PMI	TRUE	0.442663	TRUE	0.57956	HPHC_catechol_ Volatile Organic Compounds (VOCs)	2			C8H8O2	151398
41	4-ethyl-2-methoxyphenol-sulfate_LCNX_CVNA_SNNA_M00898_Metabolon	TRUE	0.43547	TRUE	0.496492	HPHC_phenol_ Volatile Organic Compounds (VOCs)	2			C9H12O5S
43	4-Ethyl-2-methoxyphenol-sulfate_LCCN_CVNA_SN68.1_M05813_PMI	TRUE	0.432731	TRUE	0.478476	HPHC_phenol_ Volatile Organic Compounds (VOCs)	2			C9H12O5S
47	4-vinylguaiacol-sulfate_LCNX_CVNA_SNNA_M00881_Metabolon	TRUE	0.399992	TRUE	0.420361	HPHC_catechol_ Volatile Organic Compounds (VOCs)	2			C9H9O5S-	122164839
50	3-methyl-catechol-sulfate-(1)_LCNX_CVNA_SNNA_M00784_Metabolon	TRUE	0.365831	TRUE	0.40982	HPHC_catechol_ Volatile Organic Compounds (VOCs)	2			C7H8O5S
52	Guaiacolsulfonate-isomer-3_LCCN_CVNA_SN294.46_M05573_PMI	TRUE	0.353986	TRUE	0.405462	HPHC_catechol_ Volatile Organic Compounds (VOCs)	2			C7H8O5S	4874
59	4-vinylphenol-sulfate_LCNX_CVNA_SNNA_M00792_Metabolon	TRUE	0.344999	TRUE	0.376631	HPHC_phenol_ Volatile Organic Compounds (VOCs)	2			C8H8O4S	6426766	HMDB0062775	Organic compounds	Organic acids and derivatives	Organic sulfuric acids and derivatives
61	3-methyl-catechol-sulfate-(2)_LCNX_CVNA_SNNA_M00785_Metabolon	TRUE	0.333204	TRUE	0.377991	HPHC_catechol_ Volatile Organic Compounds (VOCs)	2			C7H8O5S
62	4-Vinylphenol-sulfate_LCCN_CVNA_SN304.5_M05706_PMI	TRUE	0.339244	TRUE	0.371638	HPHC_phenol_ Volatile Organic Compounds (VOCs)	2			C8H8O4S	6426766	HMDB0062775	Organic compounds	Organic acids and derivatives	Organic sulfuric acids and derivatives
93	3-acetylphenol-sulfate_LCNX_CVNA_SNNA_M01015_Metabolon	FALSE	0.293614	TRUE	0.334013	HPHC_phenol_ Volatile Organic Compounds (VOCs)	2			C8H8O5S	23185081	HMDB0304930	Organic compounds	Organic oxygen compounds	Organooxygen compounds
112	4-methylguaiacol-sulfate_LCNX_CVNA_SNNA_M00782_Metabolon	FALSE	0.24513	TRUE	0.326531	HPHC_p-Cresol	2			C8H10O5S
9	2-hydroxyfluorene-sulfate_LCNX_CVNA_SNNA_M00824_Metabolon	TRUE	0.67599	TRUE	0.738722	Biomarkers of exposure_ fluorene	3			C13H10O4S
20	2-pyridone_LCCP_CVNA_SN81.05_M06666_PMI	TRUE	0.661888	TRUE	0.638008	Biomarkers of exposure_ Pyridine derivatives	3	also known as 2-hydroxypyridine (tautomer)		C5H5NO	8871	HMDB0013751	Organic compounds	Organoheterocyclic compounds	Pyridines and derivatives
53	4-Pyridoxic-acid_LCCN_CVNA_SN102.97_M05457_PMI	TRUE	0.355737	TRUE	0.395681	Biomarkers of exposure_ Vitamin B6_Organic acids	3			C8H9NO4	6723	HMDB0000017	Organic compounds	Organoheterocyclic compounds	Pyridines and derivatives
54	Cystathionine-ketimine_LCCN_CVNA_SN186.47_M05170_PMI	TRUE	0.353674	TRUE	0.394866	Biomarkers of exposure_ cyclic amino acid	3			C7H9NO4S	135905	HMDB0002015	Organic compounds	Organic acids and derivatives	Carboxylic acids and derivatives
63	7-Oxo-2-heptenoic-acid_LCHP_CVNA_SN13.17_M01599_PMI	TRUE	0.328209	TRUE	0.366812	Biomarkers of exposure_ Organic acids	3			C7H10O3							50 results from web search
68	2-Hydroxy-2,6-octadienal_LCHN_CVNA_SN109.29_M03948_PMI	TRUE	0.319021	TRUE	0.366813	Biomarkers of exposure_ Carbonyls	3			C8H12O2
69	2-aminobutyrate_LCPE_CVNA_SNNA_M00213_Metabolon	TRUE	-0.319631	TRUE	-0.361232	Biomarkers of exposure_ Organic acids	3			C4H9NO2	517460	HMDB0000650	Organic compounds	Organic acidss and derivatives	Carboxylic acids and derivatives	Amino acids, peptides, and analogues
72	4-Pyridoxic-acid_LCCP_CVNA_SN22.54_M06983_PMI	TRUE	0.319575	TRUE	0.354747	Biomarkers of exposure_ Vitamin B6_Organic acids	3			C8H9NO4	6723	HMDB0000017	Organic compounds	Organoheterocyclic compounds	Pyridines and derivatives
73	2-Hydroxyisobutyric-acid-isomer-1_LCCN_CVNA_SN434.58_M05209_PMI	FALSE	-0.296217	TRUE	-0.372283	Biomarkers of exposure_ Organic acids	3			C4H8O3	11671	HMDB0000729	Organic compounds	Organic acids and derivatives	Hydroxy acids and derivatives
76	Cyclohex-1-enecarboxylic-acid_LCHN_CVNA_SN127.36_M04024_PMI	TRUE	0.328923	TRUE	0.33579	Biomarkers of exposure_ Organic acids	3			C7H10O2	69470	HMDB0243852	Organic compounds	Organic acids and derivatives	Carboxylic acids and derivatives
85	Furaneol_LCCN_CVNA_SN90.65_M05381_PMI	TRUE	0.30642	TRUE	0.349946	Biomarkers of exposure_ tobacco flavouring compounds	3	furan derivative		C6H8O3	19309	HMDB0040594	Organic compounds	Organoheterocyclic compounds	Dihydrofurans
86	7-Oxo-2-heptenoic-acid_LCHN_CVNA_SN102.62_M04092_PMI	TRUE	0.311405	TRUE	0.33648	Biomarkers of exposure_ Organic acids	3			C7H10O3	18539487
91	Cyclohex-1-enecarboxylic-acid_LCHP_CVNA_SN20.44_M01510_PMI	FALSE	0.300746	TRUE	0.333421	Biomarkers of exposure_ Organic acid	3			C7H10O2	69470	HMDB0243852	Organic compounds	Organic acids and derivatives	Carboxylic acids and derivatives
94	alpha-ketobutyrate_LCPo_CVNA_SNNA_M00162_Metabolon	FALSE	-0.254805	TRUE	-0.371455	Biomarkers of exposure_ Organic acid	3			C4H6O3	58	HMDB0000005	Organic compounds	Organic acids and derivatives	Keto acids and derivatives
98	4-methyl-2-oxopentanoate_LCNX_CVNA_SNNA_M00123_Metabolon	FALSE	-0.258165	TRUE	-0.344265	Biomarkers of exposure_ Organic acid	3			C6H10O3	70	HMDB0000695	Organic compounds	Organic acids and derivatives	Keto acids and derivatives
102	Piperine_LCCP_CVNA_SN2265.44_M08038_PMI	FALSE	-0.234077	TRUE	-0.361349	Biomarkers of exposure_ alkaloids & pepper	3			C17H19NO3	638024	HMDB0029377	Organic compounds	Alkaloids and derivatives
106	piperine_LCPL_CVNA_SNNA_M00861_Metabolon	FALSE	-0.234559	TRUE	-0.354039	Biomarkers of exposure_ alkaloids & pepper	3			C17H19NO3	638024	HMDB0029377	Organic compounds	Alkaloids and derivatives
24	S-carboxyethylcysteine_LCPE_CVNA_SNNA_M00166_Metabolon	TRUE	0.573823	TRUE	0.704483	Endogenous_ Aminoacid derivative	4			C6H11NO4S	23618202		Organic compounds	Organic acids and derivatives	Carboxylic acids and derivatives	Amino acids, peptides, and analogues
30	(3S)-3-[(2E)-but-2-enoyloxy]-4-(trimethylazaniumyl)butanoate_LCCP_CVNA_SN68.5_M06703_PMI	TRUE	0.557324	TRUE	0.641127	Endogenous_ O-acylcarnitines	4	butenylcarnitine		C11H19NO4	53481615
40	L-threo-3-Phenylserine_LCHP_CVNA_SN18.33_M01916_PMI	TRUE	0.454397	TRUE	0.516292	Endogenous_ Aminoacid derivative	4			C9H11NO3	12314153	HMDB0002184	Organic compounds	Organic acids and derivatives	Carboxylic acids and derivatives
46	D-Sulfophenylacetic-acid-isomer-1_LCHN_CVNA_SN396.75_M03727_PMI	TRUE	0.383656	TRUE	0.43928	Endogenous_ Aminoacid derivative	4			C8H8O5S	447536
49	(3S)-3-[(2E)-but-2-enoyloxy]-4-(trimethylazaniumyl)butanoate_LCHP_CVNA_SN106.62_M02284_PMI	TRUE	0.365025	TRUE	0.425887	Endogenous_ O-acylcarnitine	4	butenylcarnitine		C11H19NO4	53481615
56	cysteine-sulfinic-acid_LCPE_CVNA_SNNA_M00170_Metabolon	TRUE	0.389871	TRUE	0.341164	Endogenous_ Aminoacid derivative	4			C3H7NO4S	109	HMDB0250705	Organic compounds	Organic acids and derivatives	Carboxylic acids and derivatives
57	Catecholamine_LCCN_CVNA_SN156.33_M05432_PMI	TRUE	0.337628	TRUE	0.38616	Endogenous_ Catecholamines	4	synthesized from tyrosine		C6H7NO2	189460	HMDB0245816	Organic compounds	Benzenoids	Phenols
58	Glucuronic-acid-isomer-2_LCHN_CVNA_SN52.33_M04986_PMI	TRUE	0.350413	TRUE	0.372378	Endogenous_ Organic acids	4			C6H10O7	94715	HMDB0000127	Organic compounds	Organic oxygen compounds	Organooxygen compounds	Carbohydrates and carbohydrate conjugates
64	Glucuronic-acid_LCHN_CVNA_SN14.4_M04991_PMI	TRUE	0.3241	TRUE	0.367442	Endogenous_ Organic acids	4			C6H10O7	94715	HMDB0000127	Organic compounds	Organic oxygen compounds	Organooxygen compounds	Carbohydrates and carbohydrate conjugates
67	3-hydroxyisobutyrate_LCPo_CVNA_SNNA_M00151_Metabolon	TRUE	-0.309448	TRUE	-0.37887	Endogenous_ Organic acids	4			C4H8O3	87	HMDB0000023	Organic compounds	Organic acids and derivatives	Hydroxy acids and derivatives	Beta hydroxy acids and derivatives
70	Pyrrole-2-carboxylate_LCHN_CVNA_SN119.43_M04093_PMI	TRUE	0.373444	FALSE	0.30678	Endogenous_ Pyrrole	4			C5H5NO2	12473	HMDB0004230	Organic compounds	Organoheterocyclic compounds	Pyrroles
74	carotene-diol-(2)_LCPL_CVNA_SNNA_M00770_Metabolon	FALSE	-0.278901	TRUE	-0.387353	Endogenous_ Vitamin derivative	4		+2OH	C40H56O2
77	Glucuronic-acid-isomer-1_LCHN_CVNA_SN47.6_M04969_PMI	TRUE	0.31725	TRUE	0.345836	Endogenous_ Organic acids	4			C6H10O7	94715	HMDB0000127	Organic compounds	Organic oxygen compounds	Organooxygen compounds	Carbohydrates and carbohydrate conjugates
78	sphingomyelin-(d18:1/21:0,-d17:1/22:0,-d16:1/23:0)*_LCPL_CVNA_SNNA_M00609_Metabolon	FALSE	-0.30366	TRUE	-0.358048	Endogenous_ Lipid	4			C44H89N2O6P	52931193	HMDB0240611	Organic compounds	Lipids and lipid-like molecules	Sphingolipids	Phosphosphingolipids
79	carotene-diol-(1)_LCPL_CVNA_SNNA_M00769_Metabolon	FALSE	-0.267583	TRUE	-0.394104	Endogenous_ Vitamin derivative	4		+2OH	C40H56O2
80	N-acetyltaurine_LCPo_CVNA_SNNA_M00173_Metabolon	TRUE	0.350283	FALSE	0.310764	Endogenous_ Aminoacid derivative	4			C4H9NO4S	159864	HMDB0240253	Organic compounds	Organic acids and derivatives	Organic sulfonic acids and derivatives
81	sphingomyelin-(d17:2/16:0,-d18:2/15:0)*_LCPL_CVNA_SNNA_M00601_Metabolon	TRUE	-0.31123	TRUE	-0.349702	Endogenous_ Lipid	4			C38H75N2O6P		HMDB0240677	Organic compounds	Organic nitrogen compounds	Organonitrogen compounds	Quaternary ammonium salts
84	glucuronate_LCPo_CVNA_SNNA_M00261_Metabolon	TRUE	0.324969	TRUE	0.331722	Endogenous_ Organic acids	4			C6H10O7	94715	HMDB0000127	Organic compounds	Organic oxygen compounds	Organooxygen compounds	Carbohydrates and carbohydrate conjugates
88	4-hydroxyphenylacetylglutamine_LCNX_CVNA_SNNA_M00240_Metabolon	TRUE	0.327224	FALSE	0.316096	Endogenous_ Aminoacid derivative	4			C13H15NO6	61152160	HMDB0006061	Organic compounds	Organic acids and derivatives	Carboxylic acids and derivatives
100	10-undecenoate-(11:1n1)_LCNX_CVNA_SNNA_M00285_Metabolon	FALSE	-0.267255	TRUE	-0.332889	Endogenous_ Lipid	4			C11H19O2-	14891		Organic compounds	Lipids and lipid-like molecules	Fatty Acyls	Fatty acid esters
105	pantothenate-(Vitamin-B5)_LCNX_CVNA_SNNA_M00748_Metabolon	FALSE	-0.247458	TRUE	-0.343005	Endogenous_ Vitamins	4			C9H17NO5	6613	HMDB0000210	Organic compounds	Organic oxygen compounds	Organooxygen compounds
108	Ketoleucine_LCCN_CVNA_SN7510.69_M05491_PMI	FALSE	-0.242095	TRUE	-0.342902	Endogenous_ Amino Acids	4			C6H10O3	70	HMDB0000695	Organic compounds	Organic acids and derivatives	Keto acids and derivatives
110	sphingomyelin-(d17:1/14:0,-d16:1/15:0)*_LCPL_CVNA_SNNA_M00597_Metabolon	FALSE	-0.246051	TRUE	-0.331701	Endogenous_ Lipid	4			C36H73N2O6P+
117	D-PANTOTHENIC-ACID_LCHN_CVNA_SN122.61_M04281_PMI	FALSE	-0.219887	TRUE	-0.336612	Endogenous_ Vitamins	4			C9H16NO5-	167945	HMDB0000210	Organic compounds	Organic oxygen compounds	Organooxygen compounds	Alcohols and polyols
119	ribitol_LCPo_CVNA_SNNA_M00248_Metabolon	TRUE	0.327788	FALSE	0.197212	Endogenous_ Sugars	4			C5H12O5	6912	HMDB0002917	Organic compounds	Organic oxygen compounds	Organooxygen compounds
120	N-acetylputrescine_LCPE_CVNA_SNNA_M00199_Metabolon	TRUE	0.344034	FALSE	0.173905	Endogenous_ Biogenic amines	4			C6H14N2O	122356	HMDB0002064	Organic compounds	Organic acids and derivatives	Carboximidic acids and derivatives
19	Rivanicline_LCHP_CVNA_SN219_M02314_PMI	TRUE	0.563769	TRUE	0.748855	Drugs_ Ravinicline	5	Rivanicline is a drug which acts as a partial agonist at neural nicotinic acetylcholine receptors. It is subtype-selective, binding primarily to the α4β2 subtype. It has nootropic effects and was originally developed as a potential treatment for Alzheimer's disease, but a second action that was subsequently found was that it inhibits the production of Interleukin-8 and thus produces an antiinflam…		C10H14N2	5310967
65	3-(cystein-S-yl)acetaminophen*_LCPE_CVNA_SNNA_M00911_Metabolon	TRUE	0.379177	FALSE	0.311096	Drugs & Related Metabolites	5			C11H14N2O4S	171264	HMDB0240217	Organic compounds	Organic acids and derivatives	Carboxylic acids and derivatives
66	Gabapentin-isomer-2_LCHP_CVNA_SN6169.26_M02416_PMI	FALSE	0.302659	TRUE	0.387289	Drugs_Gabapentin	5			C9H17NO2	3446	HMDB0005015	Organic compounds	Organic acids and derivatives	Carboxylic acids and derivatives
75	N-desalkylquetiapine*_LCPL_CVNA_SNNA_M00995_Metabolon	TRUE	0.335091	TRUE	0.329757	Drugs & Related Metabolites	5			C17H17N3S	11369918	HMDB0246982	Organic compounds	Organoheterocyclic compounds	Benzothiazepines
82	Gabapentin_LCCP_CVNA_SN13021.44_M06940_PMI	FALSE	0.281064	TRUE	0.376741	Drugs_Gabapentin	5			C9H17NO2	3446	HMDB0005015	Organic compounds	Organic acids and derivatives	Carboxylic acids and derivatives
83	TL1772000_LCCP_CVNA_SN541.79_M07579_PMI	TRUE	0.356661	FALSE	0.300697	Drugs & Related Metabolites	5	1-(4-Chloro-α-phenylbenzyl)piperazine		C17H19ClN2	9340
87	3-(N-acetyl-L-cystein-S-yl)-acetaminophen_LCNX_CVNA_SNNA_M00905_Metabolon	TRUE	0.375096	FALSE	0.272673	Drugs_Paracetamol_ Mercapturic Acids	5			C13H16N2O5S	83967	HMDB0242140	Organic compounds	Organic acids and derivatives	Carboxylic acids and derivatives	Amino acids, peptides, and analogues
90	4-acetamidophenol_LCNX_CVNA_SNNA_M00904_Metabolon	TRUE	0.379734	FALSE	0.255247	Drugs_Paracetamol	5	paracetamol		C8H9NO2	1983	HMDB0001859	Organic compounds	Benzenoids	Phenols
92	2-methoxyacetaminophen-sulfate*_LCNX_CVNA_SNNA_M00909_Metabolon	TRUE	0.373307	FALSE	0.256422	Drugs_Paracetamol	5			C9H11NO6S	86290014	HMDB0062550	Organic compounds	Organic acids and derivatives	Organic sulfuric acids and derivatives	Arylsulfates
95	Paracetamol_LCHP_CVNA_SN592.7_M01541_PMI	TRUE	0.366275	FALSE	0.258624	Drugs_Paracetamol	5			C8H9NO2	1983	HMDB0001859	Organic compounds	Benzenoids	Phenols
96	2-methoxyacetaminophen-glucuronide*_LCNX_CVNA_SNNA_M00910_Metabolon	TRUE	0.370617	FALSE	0.248409	Drugs_Paracetamol	5			C15H19NO9	121596203	HMDB0240215	Organic compounds	Organic oxygen compounds	Organooxygen compounds	Carbohydrates and carbohydrate conjugates
97	De(carboxymethoxy)-cetirizine-acetic-acid_LCPL_CVNA_SNNA_M01000_Metabolon	TRUE	0.339239	FALSE	0.279305	Drugs_Cetirizine	5			C19H21ClN2O2	71315236
99	CM0120000-isomer-1_LCHP_CVNA_SN161.47_M01444_PMI	FALSE	0.264037	TRUE	0.338034	Drugs_Gabapentin	5	Gabapentin Impurity A (4,4-Pentamethylene-2-pyrrolidone)		C9H15NO	47457
101	2-[(2-Amino-6-oxo-1,6-dihydro-9H-purin-9-yl)methoxy]ethyl-N-[(benzyloxy)carbonyl]-L-valinate_LCCP_CVNA_SN1872.04_M06644_PMI	TRUE	0.343161	FALSE	0.253512	Drugs & Valaciclovir impurity E	5			C21H26N6O6	135467921
104	2-hydroxyacetaminophen-sulfate*_LCNX_CVNA_SNNA_M00908_Metabolon	TRUE	0.341823	FALSE	0.248868	Drugs_Paracetamol	5			C8H9NO6S	86290013	HMDB0062547	Organic compounds	Organic acids and derivatives	Organic sulfuric acids and derivatives	Arylsulfates
107	gabapentin_LCNX_CVNA_SNNA_M00974_Metabolon	FALSE	0.239486	TRUE	0.348864	Drugs_Gabapentin	5			C9H17NO2	3446	HMDB0005015	Organic compounds	Organic acids and derivatives	Carboxylic acids and derivatives
109	4-acetaminophen-sulfate_LCNX_CVNA_SNNA_M00906_Metabolon	TRUE	0.34437	FALSE	0.240411	Drugs_Paracetamol	5			C8H9NO5S	83939	HMDB0059911	Organic compounds	Organic acids and derivatives	Organic sulfuric acids and derivatives
111	4-acetamidophenylglucuronide_LCNX_CVNA_SNNA_M00907_Metabolon	TRUE	0.341134	FALSE	0.231037	Drugs_Paracetamol	5	paracetamol glucuronide		C14H17NO8
113	Paracetamol_LCCP_CVNA_SN1376.28_M06802_PMI	TRUE	0.346275	FALSE	0.222862	Drugs_Paracetamol	5			C8H9NO2	1983	HMDB0001859	Organic compounds	Benzenoids	Phenols
116	paracetamol-sulfate_LCHP_CVNA_SN952.28_M01587_PMI	TRUE	0.336233	FALSE	0.221303	Drugs_Paracetamol	5			C8H9NO5S	83939	HMDB0059911	Organic compounds	Organic acids and derivatives	Organic sulfuric acids and derivatives
118	paracetamol-sulfate-isomer-1_LCCN_CVNA_SN5418.77_M05253_PMI	TRUE	0.328153	FALSE	0.220398	Drugs_Paracetamol	5			C8H9NO5S	83939	HMDB0059911	Organic compounds	Organic acids and derivatives	Organic sulfuric acids and derivatives
122	norbenzoylecgonine*_LCPE_CVNA_SNNA_M00925_Metabolon	TRUE	0.315773	FALSE	0.123852	Drugs_Cocaine	5	Cocaine metabolite		C15H18ClNO4	92043664
7	3-Carbamoyl-2,2,5,5-tetramethyl-3-pyrroline_LCHP_CVNA_SN62.56_M01584_PMI	TRUE	0.690943	TRUE	0.751448	Others_pyrrolines	6			C9H16N2O	88255
8	2-butyl-5-hydroxymethylIMIDAZOLE_LCHP_CVNA_SN86.21_M01680_PMI	TRUE	0.685082	TRUE	0.755028	Others_imidazole derivatives	6			C8H14N2O	2735673
10	isoeugenol-sulfate_LCNX_CVNA_SNNA_M00886_Metabolon	TRUE	0.648503	TRUE	0.76166	Others_Phenylpropanoid	6	derived from isoeugenol		C10H12O5S	122198202
31	Phenylethanolamine_LCHP_CVNA_SN14.26_M01656_PMI	TRUE	0.546107	TRUE	0.594278	Others_Phenethylamines	6			C8H11NO	1000	HMDB0001065	Organic compounds	Organic nitrogen compounds	Organonitrogen compounds
34	D-Sulfophenylacetic-acid_LCCN_CVNA_SN217.81_M05654_PMI	TRUE	0.488305	TRUE	0.582066	Others_Phenylacetic acids	6			C8H8O5S	447536		Organic compounds	Organic oxygen compounds	Organooxygen compounds	Carbonyl compounds
35	5-Mercapto-2-Nitro-Benzoic-Acid_LCHN_CVNA_SN74.67_M03730_PMI	TRUE	0.507816	TRUE	0.54277	Others_benzoic acids	6			C7H5NO4S	123648	HMDB0245253	Organic compounds	Benzenoids	Benzene and substituted derivatives
36	xylarenone-E_LCCN_CVNA_SN325.09_M06330_PMI	TRUE	0.476065	TRUE	0.562158	Others_Sesquiterpenoid	6			C26H40O8	53360339		Organic compounds	Benzenoids	Tetralins
42	4,6-dimethylpyrimidin-2-ol_LCHP_CVNA_SN24.47_M01615_PMI	TRUE	0.405226	TRUE	0.515885	Others_Pyrimidines	6			C6H8N2O	9508
48	4-hydroxychlorothalonil_LCNX_CVNA_SNNA_M01027_Metabolon	TRUE	-0.367775	TRUE	-0.440781	Others_Fungicide	6			C8HCl3N2O	34217	HMDB0240624	Organic compounds	Benzenoids	Benzene and substituted derivatives
51	Hydroxy-2,4-hexadienal_LCHN_CVNA_SN19.74_M04131_PMI	TRUE	0.371798	TRUE	0.389688	Others_carbonyls	6			C6H8O2	5283315
55	Cyclohex-1-enecarboxylic-acid_LCCN_CVNA_SN92.81_M05405_PMI	TRUE	0.347373	TRUE	0.389284	Others_cyclohexenes	6	Cyclohex-1-enecarboxylic acid is an alpha,beta-unsaturated monocarboxylic acid.		C7H10O2	69470	HMDB0243852	Organic compounds	Organic acids and derivatives	Carboxylic acids and derivatives
60	Catecholamine_LCCP_CVNA_SN24.06_M06945_PMI	TRUE	0.329487	TRUE	0.383803	Others_Catecholamines	6			C6H7NO2	189460	HMDB0245816	Organic compounds	Benzenoids	Phenols
71	hydroxy-CMPF*_LCNX_CVNA_SNNA_M00349_Metabolon	TRUE	-0.310787	TRUE	-0.368429	Others Furan fatty acid (Food origin)	6		+OH	C12H16O6
114	Piperine-isomer-1_LCCP_CVNA_SN730.05_M08062_PMI	FALSE	-0.218836	TRUE	-0.3434	Others_alkaloids	6			C17H19NO3	638024	HMDB0029377	Organic compounds	Alkaloids and derivatives
115	3-carboxy-4-methyl-5-propyl-2-furanpropanoate-(CMPF)_LCNX_CVNA_SNNA_M00348_Metabolon	FALSE	-0.224156	TRUE	-0.336307	Others_Furan fatty acid	6			C12H15O5-	21120291	HMDB0061112	Organic compounds	Lipids and lipid-like molecules	Fatty Acyls	Fatty acids and conjugates
121	2-pyrrolidinone_LCPE_CVNA_SNNA_M00032_Metabolon	TRUE	0.33019	FALSE	0.182319	Others_5-membered lactam	6			C4H7NO	12025	HMDB0002039	Organic compounds	Organoheterocyclic compounds	Pyrrolidines

## Sheet: PLASMA_All_Correl_Metabolites
Metabolite name and ID (MXXXXX)	Correlation coefficient with CM PC1 Scores	P-value correlation with CM PC1 Scores	Correlation coefficient with NM PC1 Scores	P-value correlation with NM PC1 Scores
norcotinine_M00823	0.705588	3.18089e-26	0.888451	3.55371e-60
2-ethylphenylsulfate_M00790	0.739892	7.08757e-30	0.811686	1.10234e-41
cotinine-N-oxide_M00822	0.661965	3.02201e-22	0.871238	3.69516e-55
methylnaphthyl-sulfate-(2)*_M01021	0.711485	1.02762e-26	0.796348	4.29471e-39
hydroxycotinine_M00821	0.654443	1.25118e-21	0.831825	1.32946e-45
(2,4-or-2,5)-dimethylphenol-sulfate_M00892	0.692311	6.608e-25	0.775011	7.73112e-36
Nicotine-isomethonium-ion_M02476	0.644952	7.4879e-21	0.808841	3.00143e-41
3-Carbamoyl-2,2,5,5-tetramethyl-3-pyrroline_M01584	0.690943	7.36837e-25	0.751448	1.27474e-32
2-butyl-5-hydroxymethylIMIDAZOLE_M01680	0.685082	2.49457e-24	0.755028	4.35155e-33
2-hydroxyfluorene-sulfate_M00824	0.67599	1.76531e-23	0.738722	5.28633e-31
isoeugenol-sulfate_M00886	0.648503	3.93354e-21	0.76166	5.36163e-34
4-Ethylphenyl-sulfate-isomer-2_M05727	0.661571	3.02201e-22	0.738138	5.97232e-31
cotinine-N-oxide_M02122	0.607114	8.32283e-18	0.777047	4.67723e-36
trans-3'-hydroxycotinine-O-glucuronide_M03086	0.596163	5.20202e-17	0.772872	1.49379e-35
cotinine_M00820	0.593795	7.31017e-17	0.775155	7.73112e-36
Nornicotine-2-carboxylic-Acid_M06649	0.586032	2.15218e-16	0.782457	7.48762e-37
trans-3-Hydroxycotinine-isomer-2_M01925	0.59249	8.25556e-17	0.763694	2.93266e-34
Cotinine-glucuronide_M03367	0.57459	1.23901e-15	0.766772	1.12458e-34
o-cresol-sulfate_M00799	0.630171	1.28025e-19	0.70239	9.38883e-27
Rivanicline_M02314	0.563769	5.44221e-15	0.748855	2.70468e-32
2-pyridone_M06666	0.661888	3.02201e-22	0.638008	1.3004e-20
(S)-(-)-Cotinine_M01763	0.57406	1.28621e-15	0.723921	3.37402e-29
4-methylhippuric-acid_M05666	0.591851	8.61366e-17	0.693729	7.79164e-26
Nicotine-glucuronide_M03481	0.541532	1.2404e-13	0.739811	4.03361e-31
S-carboxyethylcysteine_M00166	0.573823	1.28621e-15	0.704483	5.75965e-27
4-Ethylphenyl-sulfate-isomer-1_M05713	0.59241	8.25556e-17	0.671801	1.2256e-23
p-Cresylsulfate-isomer-1_M05543	0.584702	2.55397e-16	0.656314	3.43766e-22
6-Hydroxypseudooxynicotine_M02036	0.542449	1.12475e-13	0.682345	1.13955e-24
2-naphthol-sulfate_M01022	0.565248	4.50408e-15	0.654415	4.94406e-22
methylnaphthyl-sulfate-(1)*_M01020	0.572109	1.61852e-15	0.636391	1.73006e-20
(3S)-3-[(2E)-but-2-enoyloxy]-4-(trimethylazaniumyl)butanoate_M06703	0.557324	1.38603e-14	0.641127	7.24419e-21
Phenylethanolamine_M01656	0.546107	6.9e-14	0.594278	3.4713e-17
3-ethylcatechol-sulfate-(2)_M00849	0.52644	9.62161e-13	0.610282	2.2224e-18
3-Phenylpropyl-hydrogen-sulfate_M03765	0.51999	2.20151e-12	0.577961	4.63591e-16
D-Sulfophenylacetic-acid_M05654	0.488305	1.09103e-10	0.582066	2.53707e-16
5-Mercapto-2-Nitro-Benzoic-Acid_M03730	0.507816	1.02806e-11	0.54277	8.5418e-14
xylarenone-E_M06330	0.476065	4.18258e-10	0.562158	5.25906e-15
4-vinylcatechol-sulfate_M00793	0.477657	3.57836e-10	0.558976	8.26551e-15
3-ethylcatechol-sulfate-(1)_M00848	0.485417	1.49292e-10	0.5371	1.84735e-13
4-Vinylcatechol_M05652	0.442663	1.40296e-08	0.57956	3.6912e-16
L-threo-3-Phenylserine_M01916	0.454397	4.32638e-09	0.516292	2.96083e-12
4-ethyl-2-methoxyphenol-sulfate_M00898	0.43547	2.83844e-08	0.496492	3.41257e-11
4,6-dimethylpyrimidin-2-ol_M01615	0.405226	4.83323e-07	0.515885	3.04748e-12
4-Ethyl-2-methoxyphenol-sulfate_M05813	0.432731	3.64523e-08	0.478476	2.81305e-10
trans-3-Hydroxycotinine-isomer-1_M01614	0.469864	8.21357e-10	0.410694	2.75288e-07
Nicotinyl-methylamide_M01687	0.449186	7.31532e-09	0.408301	3.29524e-07
D-Sulfophenylacetic-acid-isomer-1_M03727	0.383656	2.98976e-06	0.43928	1.85053e-08
4-vinylguaiacol-sulfate_M00881	0.399992	7.56845e-07	0.420361	1.13619e-07
4-hydroxychlorothalonil_M01027	-0.367775	9.30531e-06	-0.440781	1.62438e-08
(3S)-3-[(2E)-but-2-enoyloxy]-4-(trimethylazaniumyl)butanoate_M02284	0.365025	1.10122e-05	0.425887	6.82499e-08
3-methyl-catechol-sulfate-(1)_M00784	0.365831	1.05025e-05	0.40982	2.92393e-07
Hydroxy-2,4-hexadienal_M04131	0.371798	6.97208e-06	0.389688	1.56508e-06
Guaiacolsulfonate-isomer-3_M05573	0.353986	2.47545e-05	0.405462	4.1854e-07
4-Pyridoxic-acid_M05457	0.355737	2.19941e-05	0.395681	9.82466e-07
Cystathionine-ketimine_M05170	0.353674	2.49602e-05	0.394866	1.03561e-06
Cyclohex-1-enecarboxylic-acid_M05405	0.347373	3.836e-05	0.389284	1.59199e-06
cysteine-sulfinic-acid_M00170	0.389871	1.79744e-06	0.341164	4.73994e-05
Catecholamine_M05432	0.337628	6.8325e-05	0.38616	1.97526e-06
Glucuronic-acid-isomer-2_M04986	0.350413	3.13073e-05	0.372378	5.60285e-06
4-vinylphenol-sulfate_M00792	0.344999	4.4449e-05	0.376631	4.04725e-06
Catecholamine_M06945	0.329487	0.000114512	0.383803	2.37215e-06
3-methyl-catechol-sulfate-(2)_M00785	0.333204	9.02859e-05	0.377991	3.73235e-06
4-Vinylphenol-sulfate_M05706	0.339244	6.16056e-05	0.371638	5.81665e-06
7-Oxo-2-heptenoic-acid_M01599	0.328209	0.000121315	0.366812	7.98401e-06
Glucuronic-acid_M04991	0.3241	0.000153476	0.367442	7.80679e-06
3-(cystein-S-yl)acetaminophen*_M00911	0.379177	4.17875e-06	0.311096	0.000285181
Gabapentin-isomer-2_M02416	0.302659	0.000548628	0.387289	1.82454e-06
3-hydroxyisobutyrate_M00151	-0.309448	0.000372189	-0.37887	3.52626e-06
2-Hydroxy-2,6-octadienal_M03948	0.319021	0.000209908	0.366813	7.98401e-06
2-aminobutyrate_M00213	-0.319631	0.000204391	-0.361232	1.20713e-05
Pyrrole-2-carboxylate_M04093	0.373444	6.39604e-06	0.30678	0.000362091
hydroxy-CMPF*_M00349	-0.310787	0.000344456	-0.368429	7.31724e-06
4-Pyridoxic-acid_M06983	0.319575	0.000204391	0.354747	1.94136e-05
2-Hydroxyisobutyric-acid-isomer-1_M05209	-0.296217	0.00078254	-0.372283	5.60285e-06
carotene-diol-(2)_M00770	-0.278901	0.00185145	-0.387353	1.82454e-06
N-desalkylquetiapine*_M00995	0.335091	7.99227e-05	0.329757	9.51695e-05
Cyclohex-1-enecarboxylic-acid_M04024	0.328923	0.0001177	0.33579	6.61085e-05
Glucuronic-acid-isomer-1_M04969	0.31725	0.000233967	0.345836	3.56645e-05
sphingomyelin-(d18:1/21:0,-d17:1/22:0,-d16:1/23:0)*_M00609	-0.30366	0.000530017	-0.358048	1.52583e-05
carotene-diol-(1)_M00769	-0.267583	0.00305736	-0.394104	1.0868e-06
N-acetyltaurine_M00173	0.350283	3.13073e-05	0.310764	0.000286503
sphingomyelin-(d17:2/16:0,-d18:2/15:0)*_M00601	-0.31123	0.000338059	-0.349702	2.73912e-05
Gabapentin_M06940	0.281064	0.00165064	0.376741	4.04725e-06
TL1772000_M07579	0.356661	2.08174e-05	0.300697	0.000500921
glucuronate_M00261	0.324969	0.00014618	0.331722	8.38579e-05
Furaneol_M05381	0.30642	0.000448415	0.349946	2.72322e-05
7-Oxo-2-heptenoic-acid_M04092	0.311405	0.000337679	0.33648	6.4313e-05
3-(N-acetyl-L-cystein-S-yl)-acetaminophen_M00905	0.375096	5.73901e-06	0.272673	0.00207843
4-hydroxyphenylacetylglutamine_M00240	0.327224	0.000126478	0.316096	0.00021598
Norcotinine_M01608	0.372098	6.92818e-06	0.268612	0.00258283
4-acetamidophenol_M00904	0.379734	4.06948e-06	0.255247	0.0046884
Cyclohex-1-enecarboxylic-acid_M01510	0.300746	0.000613499	0.333421	7.66113e-05
2-methoxyacetaminophen-sulfate*_M00909	0.373307	6.39604e-06	0.256422	0.00442708
3-acetylphenol-sulfate_M01015	0.293614	0.000881587	0.334013	7.42407e-05
alpha-ketobutyrate_M00162	-0.254805	0.00532479	-0.371455	5.81782e-06
Paracetamol_M01541	0.366275	1.03095e-05	0.258624	0.00403922
2-methoxyacetaminophen-glucuronide*_M00910	0.370617	7.53604e-06	0.248409	0.0064739
De(carboxymethoxy)-cetirizine-acetic-acid_M01000	0.339239	6.16056e-05	0.279305	0.00154833
sphingomyelin-(d18:1/19:0,-d19:1/18:0)*_M00605	-0.29738	0.000736818	-0.32005	0.000175094
4-ethylphenyl-sulfate_M00791	0.29217	0.000954898	0.32309	0.000145136
Sorbic-acid_M01645	0.287894	0.00119276	0.325228	0.000126536
4-methyl-2-oxopentanoate_M00123	-0.258165	0.00460861	-0.344265	3.95753e-05
CM0120000-isomer-1_M01444	0.264037	0.00356098	0.338034	5.88119e-05
3-hydroxypyridine-sulfate_M01030	0.283474	0.0014715	0.31846	0.000189482
guaiacol-sulfate_M00783	0.280996	0.00165064	0.319329	0.000180373
10-undecenoate-(11:1n1)_M00285	-0.267255	0.00305736	-0.332889	7.87174e-05
4-ethylphenylsulfate_M03794	0.294257	0.000854839	0.3043	0.000417761
1-methyl-4-imidazoleacetate_M00047	0.285616	0.0013163	0.31247	0.000262809
2-[(2-Amino-6-oxo-1,6-dihydro-9H-purin-9-yl)methoxy]ethyl-N-[(benzyloxy)carbonyl]-L-valinate_M06644	0.343161	4.88047e-05	0.253512	0.00508676
Piperine_M08038	-0.234077	0.0124836	-0.361349	1.20713e-05
(S)-(-)-Cotinine_M06602	0.268509	0.00296631	0.326415	0.000117732
2-hydroxyacetaminophen-sulfate*_M00908	0.341823	5.31089e-05	0.248868	0.0063538
pantothenate-(Vitamin-B5)_M00748	-0.247458	0.00723378	-0.343005	4.22242e-05
indolepropionate_M00114	-0.297394	0.000736818	-0.291671	0.000808147
piperine_M00861	-0.234559	0.0123086	-0.354039	2.02285e-05
gabapentin_M00974	0.239486	0.0101328	0.348864	2.88075e-05
5-hydroxy-2-methylpyridine-sulfate_M01036	0.282666	0.0015314	0.303672	0.000431366
Ketoleucine_M05491	-0.242095	0.00902554	-0.342902	4.22242e-05
4-acetaminophen-sulfate_M00906	0.34437	4.59073e-05	0.240411	0.00896182
o-Methoxyphenyl-sulfate_M05436	0.272194	0.00252957	0.31087	0.000286503
N-(3-Phenylpropionyl)glycine_M01603	0.286907	0.00124862	0.294038	0.00071991
Guaiacolsulfonate-isomer-1_M03686	0.277677	0.00195811	0.301201	0.000492821
undecenoylcarnitine-(C11:1)_M00381	-0.28577	0.00131482	-0.292607	0.000769139
sphingomyelin-(d17:1/14:0,-d16:1/15:0)*_M00597	-0.246051	0.00761359	-0.331701	8.38579e-05
valine_M00144	-0.287806	0.00119276	-0.289728	0.000891151
leucine_M00120	-0.275453	0.0021302	-0.299401	0.000531189
quetiapine_M00994	0.270072	0.00281222	0.303373	0.000436178
L-(+)-Leucine_M06641	-0.267271	0.00305736	-0.305955	0.000378735
4-acetamidophenylglucuronide_M00907	0.341134	5.51042e-05	0.231037	0.0132793
4-methylguaiacol-sulfate_M00782	0.24513	0.00792682	0.326531	0.000117732
Paracetamol_M06802	0.346275	4.10253e-05	0.222862	0.0174705
4-oxo-retinoic-acid_M00767	-0.295168	0.000822578	-0.273692	0.00197302
Piperine_M01193	-0.254801	0.00532479	-0.313965	0.00024664
2S,3R-dihydroxybutyrate_M00437	-0.302851	0.000547259	-0.265235	0.00304436
Indoxyl-sulfate-isomer-1_M05365	0.246851	0.0074236	0.320607	0.000170241
4-ethylcatechol-sulfate_M00786	0.264552	0.00350578	0.301329	0.000492733
Piperine-isomer-1_M08062	-0.218836	0.0229409	-0.3434	4.16761e-05
Quetiapine_M01989	0.260743	0.00410723	0.30018	0.000513539
2-pyridone_M01703	0.264044	0.00356098	0.296805	0.000620156
3-carboxy-4-methyl-5-propyl-2-furanpropanoate-(CMPF)_M00348	-0.224156	0.0188099	-0.336307	6.44017e-05
paracetamol-sulfate_M01587	0.336233	7.45812e-05	0.221303	0.01819
D-PANTOTHENIC-ACID_M05307	-0.239285	0.0101843	-0.317586	0.00019909
D-PANTOTHENIC-ACID_M04281	-0.219887	0.0220475	-0.336612	6.4313e-05
Paracetamol_M04120	0.289199	0.00113435	0.266713	0.00283778
beta-cryptoxanthin_M00772	-0.245059	0.00792682	-0.310409	0.000290787
threonate_M00752	-0.275652	0.00212122	-0.276733	0.00172146
carotene-diol-(3)_M00771	-0.249485	0.0066554	-0.300871	0.000499309
Tyrosol-4-sulfate_M05598	0.255482	0.00522585	0.293639	0.000727115
4-(2-Hydroxyethyl)phenyl-hydrogen-sulfate_M05733	0.24925	0.00670069	0.299707	0.000525045
paracetamol-sulfate-isomer-1_M05253	0.328153	0.000121315	0.220398	0.0187349
L-(+)-Leucine_M04653	-0.235698	0.0117448	-0.31247	0.000262809
lysine_M00051	-0.255884	0.00514535	-0.290588	0.000851746
3-hydroxy-2-methylpyridine-sulfate_M01037	0.268735	0.00294888	0.277733	0.00167218
4-Aminophenol_M01477	0.283986	0.00143886	0.261257	0.00361904
D-PANTOTHENIC-ACID_M06791	-0.232012	0.0136075	-0.31289	0.00026014
Quetiapine_M07423	0.250097	0.00651806	0.294151	0.00071991
thymol-sulfate_M00877	-0.261383	0.00401581	-0.276709	0.00172146
2'-O-methylcytidine_M00735	0.227915	0.0161843	0.309395	0.000308118
isovalerate-(C5)_M00126	-0.252682	0.00592137	-0.282054	0.00135329
Gabapentin-isomer-3_M02484	0.217309	0.0241861	0.316518	0.000211909
1-hydroxy-2-naphthalenecarboxylate_M01011	0.294465	0.000851452	0.238064	0.00988424
7-methylguanine_M00715	0.244412	0.00815027	0.285012	0.00115897
oxalate-(ethanedioate)_M00753	-0.247774	0.00719329	-0.281269	0.00139848
5-ethenyl-2-hydroxyphenyl)oxidanesulfonic-acid_M05459	0.240274	0.00983975	0.288726	0.000940271
phosphocholine_M00452	-0.215127	0.0262577	-0.313323	0.000255066
ribitol_M00248	0.327788	0.000123009	0.197212	0.0424602
4-Ethylphenyl-sulfate-isomer-3_M05809	0.246518	0.00751156	0.277648	0.00167218
sphingomyelin-(d18:2/21:0,-d16:2/23:0)*_M00610	-0.260542	0.00412712	-0.26232	0.00347273
mannitol/sorbitol_M00258	0.262069	0.00389243	0.258725	0.00403897
L-Alloisoleucine_M02758	-0.236435	0.011551	-0.282496	0.00132733
4-vinylguaiacol-glucuronide_M00897	0.260972	0.00408126	0.257901	0.00413298
gulonate*_M00754	0.275165	0.00215029	0.242864	0.00810863
N-acetylputrescine_M00199	0.344034	4.64067e-05	0.173905	0.0828984
8-Aminooctanoic-acid-isomer-2_M06937	0.198045	0.0455725	0.319601	0.000178773
I-urobilinogen_M00766	0.255109	0.00529951	0.260303	0.00376979
sphingomyelin-(d18:1/20:0,-d16:1/22:0)*_M00606	-0.233351	0.0128718	-0.281402	0.00139685
Propyl-nicotinate_M01317	0.287992	0.00119276	0.224618	0.0165314
2-pyrrolidinone_M00032	0.33019	0.000110329	0.182319	0.0643006
xanthurenate_M00108	-0.230172	0.0147996	-0.281086	0.0014043
4-hydroxyphenylacetoylcarnitine_M00080	0.235614	0.0117448	0.274908	0.00186281
L-(+)-Isoleucine_M02690	-0.213642	0.0275054	-0.296054	0.00064499
Xylitol-isomer-1_M04599	0.239838	0.0100064	0.268724	0.00258187
9-Nitrooleate_M02001	-0.282202	0.00156156	-0.226321	0.0156155
4-hydroxyphenylacetate_M00075	0.213011	0.0280675	0.293733	0.000727115
4-aminophenol-sulfate-(2)_M00913	0.276003	0.00209875	0.228597	0.0143671
Sphingosine-1-phosphate-(d16:1-P)_M08041	-0.227311	0.0165796	-0.274255	0.00192217
sulfate-of-piperine-metabolite-C16H19NO3-(2)*_M00865	-0.236956	0.0113181	-0.263708	0.00323676
histidine-betaine-(hercynine)*_M00853	-0.211133	0.0301484	-0.288162	0.000966149
glycerate_M00247	-0.239112	0.0102218	-0.258803	0.00403897
N-acetylphenylalanine_M00069	0.298982	0.000679126	0.198627	0.0410255
6-bromotryptophan_M00119	-0.276777	0.00204739	-0.220653	0.018674
3-(methylthio)acetaminophen-sulfate*_M00912	0.286456	0.00127235	0.208923	0.0286388
Epinephrine_M06736	0.203794	0.0383894	0.291565	0.000808147
Epinephrine_M01855	0.250598	0.00645649	0.243351	0.00794875
3-carboxy-4-methyl-5-pentyl-2-furanpropionate-(3-CMPFP)_M00350	-0.21769	0.0238695	-0.274983	0.00186281
arabitol/xylitol_M00252	0.296119	0.00078254	0.195658	0.0446032
TL1772000_M01958	0.258747	0.00449305	0.228965	0.0141764
3-methyl-2-oxobutyrate_M00147	-0.220419	0.0218889	-0.264287	0.00318925
(1R,2R,3S,5R)-3-(Benzoyloxy)-8-methyl-8-azabicyclo[3.2.1]octane-2-carboxylic-acid_M07153	0.275963	0.00209875	0.208194	0.0294653
1-Methyladenosine_M06647	0.27129	0.0026439	0.210753	0.0268787
sphingomyelin-(d17:1/16:0,-d18:1/15:0,-d16:1/17:0)*_M00600	-0.223576	0.0192414	-0.256579	0.00441307
N-acetylaspartate-(NAA)_M00018	0.246088	0.00761359	0.233967	0.0117766
sphingomyelin-(d18:2/23:0,-d18:1/23:1,-d17:1/24:1)*_M00613	-0.215889	0.0256313	-0.260709	0.00370777
alpha-Ketoisovaleric-acid_M05293	-0.200574	0.0422699	-0.275874	0.00179118
Paracetamol-sulfate-isomer-2_M04082	0.269842	0.00282903	0.204708	0.0333676
Tyrosol-4-sulfate_M03718	0.23612	0.0116228	0.238429	0.009802
3-methyl-2-oxovalerate_M00136	-0.211334	0.0299989	-0.261724	0.00356757
sulfate-of-piperine-metabolite-C16H19NO3-(3)*_M00866	-0.222324	0.0203056	-0.250587	0.00586993
L-(-)-methionine_M02860	-0.192097	0.0545203	-0.277751	0.00167218
Levocetirizine_M07612	0.303431	0.000532546	0.165061	0.104396
L-(-)-methionine_M04715	-0.188522	0.0606308	-0.277524	0.0016735
glycoursodeoxycholic-acid-(GUDCA)_M06192	0.276361	0.00208157	0.188296	0.0551138
3-hydroxy-2-ethylpropionate_M00141	-0.250191	0.00651806	-0.213479	0.0244013
D-(+)-tryptophan_M06855	-0.19714	0.0466907	-0.265649	0.00299271
MFCD00871942-isomer-2_M06211	0.220316	0.0218962	0.241225	0.00868375
L-Tryptophan_M05352	-0.196431	0.0477644	-0.263952	0.0032117
5alpha-androstan-3beta,17alpha-diol-disulfate_M00668	-0.26791	0.00302634	-0.190603	0.0521548
bilirubin-(E,Z-or-Z,E)*_M00764	-0.268781	0.00294888	-0.18843	0.0551138
ibuprofen_M00917	0.21383	0.0273847	0.242656	0.00815587
cyclo(gly-pro)_M00231	0.250868	0.00645433	0.205335	0.0325864
isovalerylcarnitine-(C5)_M00128	-0.235752	0.0117448	-0.219435	0.0192867
caprate-(10:0)_M00282	-0.203877	0.0383894	-0.250778	0.00584137
N-acetylneuraminate_M00262	0.189362	0.0591909	0.264052	0.0032117
Homo-L-arginine-isomer-1_M03453	-0.184397	0.0674843	-0.268252	0.00261979
sphingomyelin-(d18:1/25:0,-d19:0/24:1,-d20:1/23:0,-d19:1/24:0)*_M00616	-0.259442	0.00435395	-0.193111	0.0483537
D-Galactitol_M04756	0.22951	0.0150679	0.222103	0.0177713
4-Vinylphenol-sulfate-isomer-1_M03788	0.226589	0.0170788	0.224598	0.0165314
branched-chain-14:0-dicarboxylic-acid_M00339	-0.211037	0.0301581	-0.239885	0.00915852
8-methoxykynurenate_M00109	-0.188379	0.0606308	-0.261512	0.00358896
Paracetamol-isomer-1_M06830	0.288858	0.0011481	0.160958	0.114676
2-Indolinecarboxylic-acid_M01606	0.191839	0.0545777	0.257912	0.00413298
3-phenylpropionate-(hydrocinnamate)_M00802	-0.226257	0.017271	-0.223405	0.0172447
5alpha-androstan-3alpha,17alpha-diol-monosulfate_M00654	-0.263618	0.00362103	-0.182994	0.0634387
homoarginine_M00181	-0.191666	0.0547897	-0.254636	0.00481791
bilirubin_M00762	-0.256562	0.00499206	-0.186692	0.0572891
argininate*_M00195	-0.195159	0.0496811	-0.247345	0.00673809
tryptophan_M00098	-0.194396	0.0502778	-0.247813	0.00661697
benzoylecgonine_M00924	0.27784	0.00195429	0.16368	0.107877
Dexamisole_M02028	0.269571	0.00285255	0.171668	0.087897
Tiglylcarnitine_M06971	-0.181387	0.0740841	-0.259588	0.00389717
Dextromethorphan_M01923	0.262078	0.00389243	0.177913	0.072637
norbenzoylecgonine*_M00925	0.315773	0.000255536	0.123852	0.25902
L-(+)-Isoleucine_M04677	-0.192	0.0545369	-0.246998	0.00682598
pantothenic-acid_M02516	0.209045	0.0320458	0.22992	0.0137715
MFCD00871942-isomer-1_M06121	0.215405	0.0260373	0.221965	0.0177713
N-acetylglutamine_M00026	0.249677	0.00662544	0.186853	0.0571643
1-O-{2-[4-(2-Carboxypropyl)phenyl]propanoyl}-beta-D-glucopyranuronic-acid-isomer-1_M05745	0.19506	0.0497207	0.241445	0.00862824
Pilocarpine_M01654	0.229753	0.01503	0.206638	0.0309043
RIBAVIRIN-ELAIDATE-isomer-1_M02625	0.250295	0.00651806	0.183413	0.0627181
Isobutyric-acid_M04114	-0.244308	0.00815188	-0.188605	0.0551138
bilirubin-(E,E)*_M00763	-0.234308	0.012402	-0.198204	0.0416266
2'-O-methyluridine_M00724	0.214054	0.0273305	0.218238	0.0199675
N1-Methyl-2-pyridone-5-carboxamide_M00743	-0.211708	0.0296232	-0.220069	0.0188322
2-Hydroxy-3-methylbutyric-acid_M05328	-0.202331	0.040076	-0.227539	0.0149261
kynurenate_M00105	-0.236345	0.011551	-0.193147	0.0483537
phosphoethanolamine-(PE)_M00454	-0.183371	0.0698395	-0.24508	0.0073859
cetirizine_M00999	0.26747	0.00305736	0.159462	0.119076
3-Methyl-2-oxovaleric-acid_M05445	-0.178421	0.0803503	-0.247793	0.00661697
3,4-dihydroxybutyrate_M00439	0.188	0.0609994	0.236577	0.0105491
androsterone-sulfate_M00651	-0.247543	0.00723378	-0.17684	0.0752042
imidazole-propionate_M00043	0.220029	0.0220475	0.203226	0.0348694
L-(-)-Serine_M04967	-0.19833	0.0453378	-0.224352	0.0166566
sphingomyelin-(d18:1/22:1,-d18:2/22:0,-d16:1/24:1)*_M00611	-0.199297	0.044141	-0.223357	0.0172447
serine_M00006	-0.232965	0.0130545	-0.188388	0.0551138
cysteine-glutathione-disulfide_M00208	-0.242542	0.00886914	-0.1761	0.077037
glycochenodeoxycholate-glucuronide-(1)_M00679	0.20235	0.040076	0.216	0.0219451
L-(-)-Serine_M03320	-0.191935	0.0545369	-0.225939	0.0158352
methionine_M00153	-0.194773	0.0500832	-0.222747	0.0174705
2,3-dihydroxypyridine_M00832	0.190412	0.0569224	0.227022	0.0151679
2-(furan-2-carboxamido)acetic-acid_M06789	0.202208	0.040143	0.214138	0.0237768
(2R)-1-{[(2-Aminoethoxy)(hydroxy)phosphoryl]oxy}-3-hydroxy-2-propanyl-(4Z,7Z,10Z,13Z,16Z)-4,7,10,13,16-docosapentaenoate_M08290	0.229512	0.0150679	0.186178	0.0580863
DL-Valine-isomer-1_M06620	-0.203035	0.0393114	-0.212076	0.0256143
ergothioneine_M00846	-0.130622	0.235806	-0.282563	0.00132733
9-Nitrooleate_M07892	-0.180419	0.0761601	-0.232685	0.0124781
L-(+)-Valine-isomer-1_M02922	-0.199558	0.0438104	-0.213221	0.0245972
4-Oxo-4-[(3-oxo-2-decanyl)amino]butanoic-acid-isomer-2_M02134	-0.225434	0.0177945	-0.185984	0.0583773
N-(2-furoyl)glycine_M00858	0.198158	0.0455112	0.213032	0.0246332
2-hydroxybutyrate/2-hydroxyisobutyrate_M00214	-0.133134	0.22672	-0.27688	0.00172146
2-(furan-2-carboxamido)acetic-acid_M05236	0.1873	0.0623545	0.222663	0.0174705
Inositol_M04966	0.191526	0.0549302	0.218289	0.0199675
3-methylglutaconate_M00131	-0.164434	0.115743	-0.245078	0.0073859
docosahexaenoate-(DHA;-22:6n3)_M00306	-0.176747	0.0844567	-0.230936	0.0132862
2-(furan-2-carboxamido)acetic-acid-isomer-1_M05304	0.198475	0.0452193	0.207903	0.0296606
Homo-L-arginine_M05049	-0.162764	0.119967	-0.243574	0.00789688
Catecholamine_M04008	0.215845	0.0256313	0.190419	0.0522443
Dihydroisomorphine-3-glucuronide_M02264	-0.15583	0.13966	-0.249124	0.00630178
1-palmitoyl-2-docosahexaenoyl-GPC-(16:0/22:6)_M00466	-0.158687	0.131631	-0.246102	0.00711202
DL-N-Acetyltryptophan_M04672	-0.186069	0.0646832	-0.218515	0.0198609
salicyluric-glucuronide*_M00922	0.202369	0.040076	0.201953	0.0363424
ceramide-(d16:1/24:1,-d18:1/22:1)*_M00574	-0.178684	0.0799846	-0.22555	0.0159648
ethyl-glucuronide_M01014	0.264898	0.00346179	0.139074	0.190375
Furaneol_M03984	0.206226	0.0350956	0.19774	0.0419599
Hexanoyl-Glycine_M01651	0.182226	0.0723908	0.220073	0.0188322
cysteinylglycine-disulfide*_M00210	0.176271	0.0853796	0.22551	0.0159648
hydroxyasparagine_M00021	0.14331	0.179151	0.258186	0.00411357
LysoPC(22:4(7Z,10Z,13Z,16Z))_M08340	0.20841	0.0327005	0.191643	0.0505855
pristanate_M00323	-0.172755	0.093997	-0.227234	0.0150778
sphingomyelin-(d18:2/14:0,-d18:1/14:1)*_M00599	-0.154147	0.142929	-0.245445	0.00731935
Etodolac_M01270	-0.187008	0.062883	-0.210835	0.0268734
Bilirubin_M07616	-0.221844	0.0206721	-0.174467	0.0815051
sphingomyelin-(d18:1/17:0,-d17:1/18:0,-d19:1/16:0)_M00603	-0.196573	0.0476424	-0.19964	0.0398159
Itaconic-acid_M04149	0.20556	0.0359237	0.189982	0.0527243
5-methyluridine-(ribothymidine)_M00725	-0.208039	0.0331095	-0.187204	0.0566782
o-Toluidine_M02131	0.210576	0.0306594	0.184153	0.0614553
sphingomyelin-(d18:1/20:1,-d18:2/20:0)*_M00607	-0.250712	0.00645433	-0.143657	0.17474
ribonate_M00249	0.213089	0.0280675	0.18111	0.06653
hydroquinone-sulfate_M01010	0.159083	0.131335	0.234689	0.0114698
2-hydroxyibuprofen_M00918	0.170632	0.0989044	0.222532	0.017511
3-hydroxypyridine-glucuronide_M01031	0.20935	0.031863	0.183582	0.0624825
Perillartine_M07024	0.201348	0.041053	0.191008	0.0516026
Mopyridone_M02554	0.20376	0.0383894	0.188294	0.0551138
3-Methyloxindole_M01388	0.171215	0.0974755	0.220553	0.0186903
O-acetylhomoserine_M00012	0.206185	0.0350956	0.18414	0.0614553
Dihydroisomorphine-3-glucuronide-isomer-2_M07474	-0.155861	0.13966	-0.234445	0.0115559
carboxyibuprofen_M00919	0.170544	0.0989044	0.219391	0.0192867
2-[(5Z,8Z,11Z)-icosatrienoyl]-sn-glycero-3-phosphoethanolamine-isomer-2_M08276	0.203057	0.0393114	0.186662	0.0572891
2-oxoarginine*_M00179	-0.165698	0.112233	-0.223728	0.0170819
bilirubin-degradation-product,-C16H18N2O5-(3)_M01063	-0.196255	0.0479556	-0.192365	0.0494106
Levocetirizine_M01894	0.250726	0.00645433	0.137721	0.195229
tyramine-O-sulfate_M00093	0.176233	0.0853796	0.211804	0.0258348
ibuprofen-acyl-glucuronide_M00921	0.169262	0.102468	0.218512	0.0198609
3-formylindole_M00834	-0.163992	0.116753	-0.223225	0.0172843
Ketorolac_M01349	0.197285	0.0465655	0.189374	0.0537231
isoleucine_M00133	-0.202	0.0403445	-0.183963	0.0617206
Norcocaine_M02070	0.225518	0.0177945	0.160243	0.116789
Aripiprazole-isomer-1_M01993	0.143096	0.179577	0.241131	0.00868431
N1-methylinosine_M00706	0.153012	0.145922	0.23105	0.0132793
bilirubin-degradation-product,-C16H18N2O5-(1)_M01056	-0.217756	0.0238695	-0.165734	0.10281
mannonate*_M00856	0.181436	0.0740841	0.201966	0.0363424
L-(-)-Phenylalanine_M04648	-0.145385	0.171328	-0.237986	0.00988424
caproate-(6:0)_M00280	-0.176429	0.0852471	-0.206744	0.0308651
tiglyl-carnitine-(C5)_M00140	-0.154869	0.142188	-0.227534	0.0149261
Glucose_M04928	0.194684	0.0500832	0.18711	0.0567379
glucuronide-of-C10H18O2-(7)*_M01041	0.185544	0.0656476	0.19608	0.0440968
MFCD00871942_M04296	0.186757	0.0631541	0.192855	0.0487195
L-Histidine-isomer-1_M03478	-0.103698	0.377301	-0.275804	0.00179118
1-stearoyl-GPE-(18:0)_M00505	0.214945	0.0263661	0.163396	0.108627
sphingomyelin-(d18:1/14:0,-d16:1/16:0)*_M00598	-0.134606	0.218679	-0.243612	0.00789688
sucrose_M00256	0.151047	0.150678	0.225678	0.0159648
cys-gly,-oxidized_M00211	0.172886	0.0937849	0.203661	0.0343367
Capryloylglycine_M01501	0.17853	0.0802355	0.197979	0.0418658
INDOLEBUTYROYL-ASPARTIC-ACID-isomer-1_M05737	-0.209065	0.0320458	-0.167365	0.0989423
(4S)-4-Amino-5-hydroxypentanoic-acid-isomer-1_M04816	-0.169613	0.10204	-0.206761	0.0308651
alpha-tocopherol_M00755	-0.171628	0.0967394	-0.203846	0.0341767
gamma-glutamyl-alpha-lysine_M00222	-0.194147	0.050633	-0.18124	0.0663632
tetrahydrocortisone-glucuronide-(5)_M00645	-0.268231	0.00299259	-0.106533	0.352572
gamma-glutamylmethionine_M00224	-0.195424	0.0493027	-0.178931	0.0703907
glucuronide-of-piperine-metabolite-C17H21NO3-(4)*_M00863	-0.143853	0.177236	-0.230467	0.0134737
Hydroxyzine_M01900	0.206956	0.0343201	0.167009	0.0997394
1-methylurate_M00809	0.153616	0.143573	0.220341	0.0187349
2-hydroxy-5-sulfo-pyridine-3-carboxylic-acid_M03965	0.1797	0.0775349	0.19382	0.0473164
N-acetylhistidine_M00037	0.218324	0.0233849	0.15489	0.134231
Ethyl-2-cyano-2-[4-(hydroxymethyl)-5-phenyl-1,3-oxazolan-2-yliden]acetate_M01627	-0.192323	0.0541943	-0.180523	0.0673764
phytanate_M00860	-0.180058	0.0767359	-0.191912	0.0501812
tartronate-(hydroxymalonate)_M00894	-0.177874	0.0815902	-0.194012	0.0471586
Omeprazole-Sulfone-N-Oxide-isomer-2_M01555	0.177368	0.0829464	0.194413	0.0467475
adenosine-3',5'-cyclic-monophosphate-(cAMP)_M00710	-0.198657	0.0450286	-0.172911	0.0845461
5,6-dihydrouridine_M00723	0.131989	0.229666	0.23827	0.00983456
2-Hydroxyisobutyric-acid_M04360	-0.171732	0.096618	-0.197918	0.0418658
1-palmitoyl-2-linoleoyl-GPI-(16:0/18:2)_M00489	0.210028	0.0311655	0.158389	0.122327
glucuronide-of-piperine-metabolite-C17H21NO3-(3)*_M00862	-0.137122	0.205262	-0.23062	0.0134319
D-Sulfophenylacetic-acid-isomer-2_M03816	0.194647	0.0500832	0.170828	0.0901325
7-HOCA_M00623	0.176105	0.0853796	0.188251	0.0551138
citraconate/glutaconate_M00275	0.176123	0.0853796	0.18806	0.0553811
L-(-)-Tyrosine_M04785	-0.126401	0.252725	-0.235461	0.0110937
glucuronide-of-piperine-metabolite-C17H21NO3-(5)*_M00864	-0.138752	0.199428	-0.221936	0.0177713
fructose_M00257	0.173169	0.0930454	0.187293	0.0566312
palmitoyl-sphingosine-phosphoethanolamine-(d18:1/16:0)_M00617	0.132869	0.227243	0.227544	0.0149261
sphinganine-1-phosphate_M00561	0.167316	0.106806	0.192442	0.0493995
L-(-)-Tyrosine_M02981	-0.127666	0.24697	-0.231452	0.0131292
INDOLEBUTYROYL-ASPARTIC-ACID-isomer-2_M05789	-0.197591	0.0462847	-0.160706	0.11545
gamma-tocopherol/beta-tocopherol_M00761	0.172095	0.0960474	0.185575	0.0590632
1-stearoyl-2-linoleoyl-GPI-(18:0/18:2)_M00492	0.21919	0.0226672	0.138426	0.192754
carboxyibuprofen-glucuronide*_M00920	0.160299	0.127267	0.197281	0.0424602
N4-acetylcytidine_M00734	0.169484	0.10204	0.187452	0.0564292
Nudifloramide-isomer-1_M01985	-0.182394	0.0721272	-0.173682	0.0831307
N-palmitoyl-heptadecasphingosine-(d17:1/16:0)*_M00570	-0.152137	0.149058	-0.203865	0.0341767
RIBAVIRIN-ELAIDATE-isomer-2_M02648	0.190726	0.0563823	0.165178	0.104185
4-hydroxy-1-(3-pyridyl)-1-butanone_M06747	-0.12671	0.251992	-0.229167	0.0141584
1-O-{2-[4-(2-Carboxypropyl)phenyl]propanoyl}-beta-D-glucopyranuronic-acid-isomer-2_M05793	0.151253	0.149941	0.204565	0.0334635
L-(-)-Phenylalanine_M05275	-0.125927	0.254268	-0.229834	0.0137715
tricosanoyl-sphingomyelin-(d18:1/23:0)*_M00592	-0.156507	0.138583	-0.198729	0.0409779
Cortisol_M01543	-0.179643	0.0775349	-0.175301	0.0791924
enterolactone-sulfate_M00845	-0.152034	0.14913	-0.202668	0.0355929
eicosapentaenoate-(EPA;-20:5n3)_M00304	-0.132682	0.227364	-0.221888	0.0177713
cysteine-s-sulfate_M00167	0.184539	0.0673031	0.169645	0.0931457
hexadecasphingosine-(d16:1)*_M00620	-0.165567	0.112348	-0.188559	0.0551138
1-arachidonoyl-GPE-(20:4n6)*_M00509	0.190797	0.0563823	0.162876	0.109892
p-cresol-glucuronide*_M00092	0.165138	0.113683	0.187583	0.056288
caprylate-(8:0)_M00281	-0.162131	0.121573	-0.189802	0.0529579
Gabapentin-isomer-1_M02367	0.17951	0.0777171	0.172119	0.0866522
N-acetylglutamate_M00025	0.219925	0.0220475	0.130983	0.223012
trans-1,2-bis(methylamino)cyclohexane_M02410	0.176914	0.0841529	0.173884	0.0828984
(12-or-13)-methylmyristate-(a15:0-or-i15:0)_M00319	-0.159042	0.131335	-0.190003	0.0527243
feruloylquinate-(4)_M00852	0.175212	0.0875901	0.173397	0.0834866
Triamcinolone_M03699	-0.147196	0.163086	-0.199053	0.0406793
Glycylglycine_M04985	-0.116594	0.303581	-0.228979	0.0141764
dehydroepiandrosterone-sulfate-(DHEA-S)_M00647	-0.2071	0.0342335	-0.137359	0.196498
methionine-sulfone_M00156	0.133274	0.226517	0.209826	0.0278073
HMBA_M01696	0.135596	0.214344	0.2075	0.0300664
N-formylmethionine_M00155	0.163135	0.119228	0.178943	0.0703907
6-Hydroxypseudooxynicotine_M06852	0.180399	0.0761601	0.161239	0.114263
1-palmitoleoyl-GPC*-(16:1)*_M00496	0.19546	0.0493027	0.145604	0.168591
LysoPC(20:3(5Z,8Z,11Z))-isomer-2_M08283	0.158273	0.132582	0.182773	0.0638211
indoleacetylglutamine_M00115	0.161267	0.124157	0.179607	0.0692699
erythronate*_M00264	0.131402	0.232258	0.209289	0.0282779
glycocholenate-sulfate*_M00698	0.107604	0.349322	0.231845	0.012939
4-Hydroxy-3-(sulfooxy)benzoic-acid-isomer-1_M03875	-0.158943	0.131335	-0.180162	0.068149
1-palmitoyl-2-oleoyl-GPI-(16:0/18:1)*_M00488	0.201925	0.0403445	0.13578	0.20304
1-linoleoyl-GPE-(18:2)*_M00508	0.17474	0.0886179	0.16216	0.111491
pipecolate_M00064	-0.142415	0.182349	-0.19429	0.0467632
Phenylephrine-isomer-2_M06836	0.154293	0.142624	0.180927	0.0666675
cannabidihexol_M03838	0.16779	0.105565	0.167356	0.0989423
decanoylcarnitine-(C10)_M00369	-0.168854	0.102729	-0.165264	0.104093
(2E)-3-[4-(Sulfooxy)phenyl]acrylic-acid_M03742	0.152266	0.148995	0.181728	0.0653709
4-((2-oxohexadecanoyl)amino)butanoic-acid_M08061	-0.151517	0.149601	-0.182318	0.0643006
3beta-hydroxy-5-cholestenoate_M00624	0.120013	0.2845	0.213069	0.0246332
(S)-(-)-pipecolic-acid_M02988	-0.130404	0.236956	-0.202552	0.0356551
LY-156,735_M02242	-0.111981	0.326211	-0.218685	0.0198469
2-[(5Z,8Z,11Z)-icosatrienoyl]-sn-glycero-3-phosphoethanolamine-isomer-1_M08236	0.192853	0.0532072	0.137573	0.195525
gamma-CEHC-glucuronide*_M00758	0.156771	0.13786	0.17305	0.0843068
LysoPC(20:3(5Z,8Z,11Z))-isomer-3_M08310	0.175546	0.0867298	0.153955	0.136964
.alpha.-D-Glucopyranose-isomer-2_M04789	0.170579	0.0989044	0.158452	0.122327
quinolinate_M00739	-0.185378	0.0658846	-0.142493	0.178438
1-oleoyl-GPE-(18:1)_M00507	0.185831	0.0651011	0.141953	0.179454
(+/-)-Gingerol_M07420	0.145105	0.172248	0.182616	0.0640472
D-(-)-Tagatose_M04614	0.143816	0.177236	0.183354	0.0627181
Glycochenodeoxycholicacid3-glucuronide-isomer-2_M06136	0.185054	0.0665352	0.142076	0.179454
5-hydroxymethyl-2-furoic-acid_M00090	0.183925	0.0685431	0.143092	0.176001
4-hydroxyphenylpyruvate_M00079	-0.174272	0.0897747	-0.152558	0.140324
5alpha-pregnan-3beta,20beta-diol-monosulfate-(1)_M00634	-0.181336	0.0740841	-0.145442	0.168858
myristoyl-dihydrosphingomyelin-(d18:0/14:0)*_M00583	-0.103795	0.377301	-0.222707	0.0174705
THC-COOH-glucuronide_M02042	0.175804	0.0861216	0.149684	0.152042
4-Vinylphenol-sulfate-isomer-2_M03938	0.158725	0.131631	0.166511	0.101314
sphingomyelin-(d18:1/18:1,-d18:2/18:0)_M00604	-0.18675	0.0631541	-0.138407	0.192754
nonanoylcarnitine-(C9)_M00368	-0.184894	0.0667604	-0.140069	0.186428
sphingosine-1-phosphate_M00619	0.126633	0.252171	0.197594	0.0420469
Itaconic-acid-(DC5:1)_M05229	0.169077	0.102545	0.155043	0.133892
docosahexaenoylcholine_M00417	-0.16356	0.117726	-0.160168	0.116789
Amitriptyline_M01797	0.13281	0.227243	0.190156	0.0526523
dodecadienoate-(12:2)*_M00336	-0.155304	0.141469	-0.167559	0.0986617
Scopolamine_M07307	0.210338	0.0308621	0.112373	0.323257
Glycine_M03225	0.123711	0.264965	0.197717	0.0419599
phenylalanine_M00068	-0.116764	0.303008	-0.204109	0.034013
ascorbic-acid-2-sulfate_M00749	-0.208786	0.0322894	-0.112088	0.323603
Trimethoprim_M02121	0.220417	0.0218889	0.100346	0.391363
sphingomyelin-(d18:2/23:1)*_M00595	-0.152004	0.14913	-0.168604	0.0960775
lenticin_M02278	-0.167214	0.106806	-0.153248	0.138167
EDTA_M01018	0.123915	0.263852	0.196417	0.0436168
N~2~-Acetyl-L-ornithine_M04894	-0.15138	0.149601	-0.168494	0.0962431
N-methylhydroxyproline_M00190	-0.162126	0.121573	-0.157241	0.126986
trimethylamine-N-oxide_M00456	0.151836	0.149132	0.166341	0.101493
N-delta-acetylornithine_M00188	-0.151586	0.149601	-0.166339	0.101493
THC-COOH-glucuronide_M06449	0.159078	0.131335	0.158794	0.121608
(4S)-4-Amino-5-hydroxypentanoic-acid-isomer-2_M04831	-0.120732	0.280037	-0.197084	0.0425576
1-linoleoyl-sn-glycero-3-phosphoethanolamine-isomer-1_M08170	0.162527	0.120696	0.154852	0.134231
diphenhydramine_M01001	0.161017	0.12496	0.156145	0.130515
Aripiprazole_M01934	0.126007	0.254268	0.191154	0.0514475
corticosterone_M00640	-0.168369	0.104191	-0.148508	0.157019
trans-Zeatin-isomer-2_M02463	0.154804	0.142188	0.162028	0.111614
gamma-glutamylleucine_M00221	-0.162902	0.119804	-0.153908	0.136964
Cocaine-isomer-2_M01865	0.199169	0.0442258	0.117483	0.294274
D-(+)-Turanose_M04935	0.160503	0.12665	0.154517	0.135228
Glycochenodeoxycholicacid3-glucuronide-isomer-1_M06004	0.159117	0.131335	0.154417	0.135426
L-Kynurenine_M06734	-0.199974	0.0432008	-0.113175	0.319237
pregnenediol-sulfate-(C21H34O5S)*_M00630	-0.213878	0.0273847	-0.0992472	0.397864
THC-COOH_M08245	0.151934	0.149132	0.160974	0.114676
Guaiacolsulfonate-isomer-1_M05492	0.127065	0.250173	0.185553	0.0590632
D-Methionine_M02064	-0.148963	0.156549	-0.163221	0.109066
Decanoylcarnitine-isomer-2_M07923	-0.14929	0.155171	-0.162828	0.109892
3-hydroxyarachidate*_M00432	0.201736	0.0405267	0.10962	0.336598
laurate-(12:0)_M00286	-0.125878	0.254268	-0.184826	0.0602954
alliin_M00839	-0.149326	0.155171	-0.161178	0.114268
4-Hydroxyquinoline_M01303	-0.169218	0.102468	-0.141139	0.182118
N-formylphenylalanine_M00094	-0.123613	0.264965	-0.186543	0.0574067
L-(+)-Leucic-Acid-(C6:0---OH)-isomer-1_M05576	-0.154109	0.142929	-0.156044	0.130703
2-Hydroxyisobutyric-acid_M05174	-0.12724	0.249285	-0.182099	0.0646856
sphingomyelin-(d18:0/20:0,-d16:0/22:0)*_M00587	-0.132133	0.229461	-0.177167	0.0745362
1-O-[(3alpha,5beta)-3,7-Dihydroxy-24-oxocholan-24-yl]-beta-D-glucopyranuronic-acid_M06291	0.167261	0.106806	0.142017	0.179454
tyrosine_M00076	-0.141912	0.184618	-0.167257	0.0990762
bilirubin-degradation-product,-C16H18N2O5-(4)_M01064	-0.169165	0.102468	-0.139806	0.187335
delta-tocopherol_M00756	0.141142	0.187494	0.166261	0.101554
1-ribosyl-imidazoleacetate*_M00049	0.154505	0.142188	0.152754	0.139672
hexanoylcarnitine-(C6)_M00366	-0.157148	0.136625	-0.149922	0.151135
glycolithocholate_M00689	-0.122165	0.271311	-0.184624	0.060617
Dihydroisomorphine-3-glucuronide-isomer-1_M07427	-0.104983	0.369055	-0.201772	0.0365079
urea_M00176	-0.144722	0.173742	-0.161837	0.11213
N-acetylasparagine_M00020	0.209448	0.0318477	0.0970004	0.413597
Carbamazepine-10,11-epoxide_M01368	0.145763	0.169874	0.160552	0.115831
4-acetamidobenzoate_M01033	0.144132	0.176673	0.162148	0.111491
Acetylcarnosine-isomer-1_M05061	-0.0886216	0.46713	-0.216733	0.0213049
2-keto-3-deoxy-gluconate_M00885	0.125744	0.254831	0.178692	0.0706908
N1-Methyl-4-pyridone-3-carboxamide_M00744	-0.150633	0.151879	-0.153358	0.138167
1-palmitoyl-GPE-(16:0)_M00504	0.171962	0.0960474	0.131897	0.219369
Dextrorphan-O-glucuronide_M03035	0.167763	0.105565	0.135762	0.20304
Palmitoyl-Serinol_M01480	-0.171975	0.0960474	-0.131537	0.220716
2-Hydroxy-5-[(5-oxotetrahydro-2-furanyl)methyl]phenyl-hydrogen-sulfate_M05506	-0.164369	0.115743	-0.139002	0.190489
DL-Norvaline_M01795	0.168962	0.102725	0.134248	0.209905
quinate_M00851	0.128146	0.245789	0.173696	0.0831307
2'-deoxyuridine_M00726	-0.158407	0.132331	-0.14316	0.175928
asparagine_M00019	-0.115168	0.310667	-0.185427	0.0591992
octanoylcarnitine-(C8)_M00367	-0.158949	0.131335	-0.141493	0.18072
Phenyl-Ac-Gln-OH_M07044	0.148706	0.15758	0.15136	0.144934
Theobromine_M06767	-0.157893	0.133816	-0.141696	0.180168
4-acetamidobutanoate_M00205	0.187296	0.0623545	0.112091	0.323603
Glycerophospho-N-palmitoyl-ethanolamine-isomer-2_M08277	0.155533	0.140781	0.143726	0.17474
1-stearoyl-GPC-(18:0)_M00498	0.128293	0.245414	0.170081	0.0918867
pentadecanoate-(15:0)_M00289	-0.129545	0.239982	-0.168646	0.0960775
orotidine_M00719	0.0877082	0.470952	0.210317	0.027307
(9alpha,14alpha)-17-Methylmorphinan-3-yl-beta-D-glucopyranosiduronic-acid_M06966	0.162053	0.12161	0.13559	0.203459
cis-4-decenoate-(10:1n6)*_M00283	-0.155204	0.141469	-0.14234	0.178993
tryptophan-betaine_M00102	-0.149437	0.155171	-0.148078	0.158083
glycosyl-N-palmitoyl-sphingosine-(d18:1/16:0)_M00576	0.102716	0.383689	0.19437	0.0467475
hydantoin-5-propionate_M00040	-0.164437	0.115743	-0.132126	0.218543
N-acetyl-aspartyl-glutamate-(NAAG)_M00029	-0.181134	0.0744518	-0.115362	0.30717
3-hydroxyoctanoylcarnitine-(2)_M00405	-0.158422	0.132331	-0.137831	0.195229
lenticin_M06952	-0.148034	0.159881	-0.148115	0.158083
L-(+)-Alanine-isomer-3_M03128	-0.141763	0.184961	-0.154151	0.136377
dl-3-Indolelactic-acid_M02848	-0.130264	0.237184	-0.165293	0.104093
Phenyl-Ac-Gln-OH_M05504	0.149441	0.155171	0.145656	0.168591
Mexedrone_M02236	-0.157098	0.136625	-0.137675	0.195229
catechol-glucuronide_M00096	0.151826	0.149132	0.142653	0.177847
(3beta,5alpha)-20-Oxopregnan-3-yl-hydrogen-sulfate-isomer-2_M06114	-0.1695	0.10204	-0.124603	0.254256
maltose_M00255	0.157678	0.134517	0.135977	0.203012
1708385-isomer-3_M04361	-0.130199	0.237262	-0.1629	0.109892
glycoursodeoxycholic-acid-sulfate-(1)_M00695	0.17469	0.0886179	0.118154	0.289294
myristate-(14:0)_M00288	-0.109478	0.33914	-0.182532	0.0640941
Hydratropic-acid_M04069	0.148369	0.158732	0.143538	0.17474
N-acetylalanine_M00014	0.109798	0.337168	0.181696	0.0653709
3-bromo-5-chloro-2,6-dihydroxybenzoic-acid*_M01039	-0.126211	0.25373	-0.164755	0.105082
3-hydroxybutyrate-(BHBA)_M00411	-0.12724	0.249285	-0.163652	0.107877
isobutyrylcarnitine-(C4)_M00149	-0.154039	0.142958	-0.135805	0.20304
stearoyl-sphingomyelin-(d18:1/18:0)_M00590	-0.189164	0.0594784	-0.100622	0.389913
3,5-Dimethylmorpholine_M02103	-0.156101	0.138964	-0.132623	0.216659
prednisolone_M00943	-0.0923341	0.44283	-0.195848	0.0443879
(S)-(+)-2-Methylbutyric-acid_M03954	-0.0969834	0.415648	-0.190867	0.0517507
11beta-hydroxyetiocholanolone-glucuronide*_M00653	-0.160877	0.125293	-0.126396	0.244656
sphingomyelin-(d18:2/18:1)*_M00594	-0.154597	0.142188	-0.132404	0.217406
bilirubin-degradation-product,-C17H18N2O4-(1)_M01058	-0.15616	0.138964	-0.130495	0.224619
perfluorooctanesulfonate-(PFOS)_M01024	-0.152209	0.148995	-0.133839	0.211842
LysoPC(20:3(5Z,8Z,11Z))-isomer-1_M08251	0.154411	0.142346	0.131352	0.221117
methyl-indole-3-acetate_M00857	0.15085	0.151334	0.134804	0.206729
THC-carboxylic-acid_M00996	0.130348	0.236972	0.153511	0.138167
Levulinic-acid_M04190	0.11309	0.3188	0.170756	0.0901325
cortisol_M00641	-0.175072	0.0878192	-0.108523	0.341609
1-Oleoylglycerophosphocholine_M08299	0.141503	0.185705	0.14172	0.180168
1-oleoyl-GPC-(18:1)_M00499	0.14346	0.178934	0.139555	0.187885
baclofen_M00976	0.129643	0.239982	0.153279	0.138167
pregabalin_M00978	0.129643	0.239982	0.153279	0.138167
Elacytarabine-isomer-2_M08240	0.154818	0.142188	0.128085	0.236395
Tris(hydroxymethyl)aminomethane-isomer-2_M03122	-0.156352	0.138953	-0.126466	0.244518
2R,3R-dihydroxybutyrate_M00438	-0.151412	0.149601	-0.131322	0.221117
alanine_M00013	-0.171519	0.0968849	-0.111063	0.328836
1-methylxanthine_M00815	0.1187	0.291746	0.163806	0.107748
1-linoleoyl-GPI*-(18:2)*_M00517	0.161509	0.123385	0.120863	0.275104
solanidine_M00872	0.182828	0.0711245	0.0993413	0.397457
alpha-hydroxyisocaproate_M00124	-0.145992	0.168936	-0.135861	0.20304
Elacytarabine-isomer-1_M08209	0.153983	0.142958	0.127444	0.239476
cortisone_M00644	-0.206536	0.0348211	-0.0746646	0.554796
N(3)-(4-Methoxyfumaroyl)-2,3-diaminopropionic-acid-isomer-2_M03284	0.150799	0.151334	0.130383	0.224619
(S)-(+)-2-Aminobutyric-Acid_M03043	-0.0872917	0.472304	-0.193786	0.0473164
Ecgonine-methyl-ester-isomer-2_M02672	0.188782	0.0602107	0.0919274	0.449242
ginkgolic-acid-C15:1_M00828	-0.131488	0.232032	-0.148933	0.155253
theobromine_M00807	-0.150236	0.153295	-0.130178	0.225306
bilirubin-degradation-product,-C17H18N2O4-(3)_M01060	-0.149322	0.155171	-0.130681	0.224334
6-Ketoprostaglandin-F1α_M07493	-0.168826	0.102729	-0.11117	0.328836
THC-carboxylic-acid-glucuronide_M00997	0.127977	0.245947	0.151431	0.144868
2-aminoadipate_M00062	-0.153408	0.144287	-0.125998	0.246724
trans-2-Butene-1,4-dicarboxylic-Acid_M04040	0.207724	0.0334422	0.0716395	0.577554
1708385-isomer-2_M04311	-0.13252	0.227927	-0.146758	0.16361
histidine_M00034	-0.0696795	0.580293	-0.209519	0.0280891
N-carbamoylalanine_M00016	0.138402	0.199515	0.140786	0.183527
Indole-3-acrylic-acid_M05437	-0.138455	0.199515	-0.140352	0.185689
O-sulfo-L-tyrosine_M01013	-0.162868	0.119804	-0.115721	0.305017
LysoPC(15:0)-isomer-3_M08399	0.170677	0.0989044	0.107871	0.345442
12,13-DiHOME_M00435	-0.121854	0.272911	-0.156347	0.129879
D-(+)-tryptophan_M02729	-0.0932476	0.437937	-0.184834	0.0602954
Gly-Val_M02819	0.158801	0.131631	0.119222	0.284378
butyrate/isobutyrate-(4:0)_M00279	-0.123556	0.265011	-0.153424	0.138167
4-pyridoxic-acid_M04348	-0.143053	0.179577	-0.133881	0.211842
1-linolenoyl-GPC-(18:3)*_M00501	0.15053	0.152106	0.126342	0.244679
4-allylcatechol-sulfate_M00788	-0.132186	0.229461	-0.144277	0.173407
N-acetylvaline_M00145	0.173181	0.0930454	0.102922	0.377679
delta-CEHC_M00759	0.108445	0.34332	0.167582	0.0986617
3-hydroxyindolin-2-one_M00835	-0.145307	0.171443	-0.130429	0.224619
bilirubin-degradation-product,-C16H18N2O5-(2)_M01057	-0.149783	0.154643	-0.125788	0.247535
1-(1-enyl-palmitoyl)-2-linoleoyl-GPC-(P-16:0/18:2)*_M00528	-0.0942299	0.431841	-0.180654	0.0672056
Tris(hydroxymethyl)aminomethane-isomer-1_M03087	-0.1455	0.171008	-0.128999	0.231525
VC4130000_M05723	-0.130791	0.235373	-0.143689	0.17474
Butyryl-L-carnitine-isomer-1_M06824	-0.144934	0.172881	-0.12811	0.236395
5alpha-pregnan-diol-disulfate_M00637	-0.153869	0.142969	-0.119093	0.285005
gamma-glutamylcitrulline*_M00230	-0.164146	0.116386	-0.108585	0.341609
3-Hydroxyisobutyric-acid_M04195	-0.0938311	0.433895	-0.178856	0.0704198
Aminoadipic-acid_M04870	-0.109928	0.336451	-0.162755	0.109943
pyridoxate_M00774	-0.128347	0.245414	-0.144284	0.173407
urate_M00707	-0.162372	0.121078	-0.11012	0.333487
androstenediol-(3alpha,-17alpha)-monosulfate-(3)_M00660	-0.188412	0.0606308	-0.0839617	0.490022
androstenediol-(3beta,17beta)-disulfate-(2)_M00658	-0.188164	0.0609122	-0.0840921	0.490022
delta-CEHC-glucuronide_M00760	0.147878	0.160258	0.124096	0.257595
5alpha-androstan-3alpha,17beta-diol-monosulfate-(1)_M00662	-0.13668	0.207716	-0.135263	0.204842
phenylacetylglutamine_M00238	0.142543	0.181933	0.128876	0.231983
7-methylurate_M00810	0.0635257	0.625049	0.207889	0.0296606
deoxycholic-acid-glucuronide_M00683	0.127966	0.245947	0.143411	0.175139
2-hydroxyhippurate-(salicylurate)_M00776	0.130944	0.234686	0.139747	0.187365
uridine_M00720	-0.080161	0.517331	-0.190526	0.0521682
2-hydroxy-4-(methylthio)butanoic-acid_M00160	0.0976785	0.411137	0.172542	0.0855064
branched-chain,-straight-chain,-or-cyclopropyl-12:1-fatty-acid*_M01054	-0.126069	0.254268	-0.143568	0.17474
4-imidazoleacetate_M00050	0.143011	0.179577	0.126576	0.244099
ceramide-(d18:1/14:0,-d16:1/16:0)*_M00571	-0.100744	0.397699	-0.168632	0.0960775
1-linoleoyl-sn-glycero-3-phosphoethanolamine-isomer-2_M08200	0.158226	0.132582	0.11095	0.328836
hexadecadienoate-(16:2n6)_M00308	-0.0897065	0.459935	-0.178986	0.0703907
(-)-Abietic-acid_M01147	-0.149938	0.154368	-0.118735	0.287443
3,5-dichloro-2,6-dihydroxybenzoic-acid_M01038	-0.161868	0.122121	-0.106802	0.351872
biliverdin_M00765	-0.167801	0.105565	-0.100591	0.389913
1,2-DILINOLEOYL-SN-GLYCERO-3-PHOSPHATIDYLETHANOLAMINE-isomer-2_M01823	0.123359	0.266112	0.144895	0.170624
Salicyluric-acid_M04147	0.14814	0.159622	0.119996	0.280658
LysoPC(15:0)-isomer-2_M08386	0.166024	0.111196	0.102106	0.381291
sulfate-of-piperine-metabolite-C18H21NO3-(1)*_M00867	-0.133075	0.22675	-0.13494	0.20653
1-oleoyl-2-docosahexaenoyl-GPC-(18:1/22:6)*_M00472	-0.0881835	0.468795	-0.179668	0.0692699
2-hydroxydecanoate_M00420	-0.121238	0.276884	-0.146559	0.164367
N-Methylpyrrolidone-isomer-1_M01760	0.15148	0.149601	0.115934	0.304471
3-hydroxyhippurate-sulfate_M00778	0.134972	0.216995	0.132438	0.217406
(1R,7aR)-Hexahydro-1H-pyrrolizin-1-ylmethyl-(2S,3R)-2,3-dihydroxy-2-isopropylbutanoate-isomer-2_M07378	-0.137176	0.205262	-0.129779	0.227291
1-linoleoyl-sn-glycero-3-phosphoethanolamine-isomer-3_M08228	0.156493	0.138583	0.110436	0.331153
Ectoine_M03026	-0.12492	0.258659	-0.141644	0.180168
2-O-methylascorbic-acid_M00751	-0.147247	0.163086	-0.118586	0.287835
N6-succinyladenosine_M00714	0.14853	0.158192	0.117254	0.295716
Uridine_M04412	-0.0663079	0.60501	-0.198747	0.0409779
Glycerophospho-N-palmitoyl-ethanolamine-isomer-1_M08232	0.163659	0.117589	0.100766	0.389857
N-acetylproline_M00187	0.147848	0.160258	0.115886	0.304471
cis-urocanate_M00042	-0.116312	0.304672	-0.145534	0.168663
N-Arachidonoyl-L-Serine_M01889	-0.146273	0.16772	-0.115132	0.307503
(15:3)-anacardic-acid_M00830	-0.115736	0.308526	-0.1451	0.170141
trans-Zeatin-isomer-1_M02403	0.109609	0.338413	0.151025	0.146277
Tranexamic-Acid_M02494	-0.151637	0.149601	-0.108906	0.340778
Theobromine-isomer-1_M01818	-0.127833	0.246148	-0.132644	0.216659
Urocanic-acid-isomer-2_M04268	-0.100926	0.396411	-0.159531	0.119036
(15:2)-anacardic-acid_M00829	-0.114879	0.312044	-0.145095	0.170141
3-indoxyl-sulfate_M00118	-0.155204	0.141469	-0.104168	0.369038
dimethyl-sulfone_M01016	-0.12788	0.246148	-0.131481	0.220745
Phenylephrine-isomer-1_M06765	0.139693	0.195164	0.119593	0.283037
13-HODE-+-9-HODE_M00434	-0.0883031	0.468008	-0.170927	0.0901129
NP-021733-isomer-4_M02889	-0.139135	0.197891	-0.119231	0.284378
methylphosphate_M00738	0.154556	0.142188	0.103718	0.372256
g-Guanidinobutyrate_M02657	0.17798	0.0814837	0.080071	0.515439
xanthine_M00705	-0.103236	0.380092	-0.154637	0.134946
nonadecanoate-(19:0)_M00293	-0.128883	0.243172	-0.128025	0.236454
anthranilate_M00107	-0.104807	0.370251	-0.151909	0.14301
N-acetylcarnosine_M00046	-0.197397	0.0465032	-0.0591987	0.653591
oxindolylalanine_M00101	-0.09203	0.444776	-0.164395	0.106206
2-methylbutyrylcarnitine-(C5)_M00138	-0.144069	0.176673	-0.112289	0.323558
4-pyridoxic-acid_M01999	-0.11375	0.316125	-0.142281	0.179019
gentisate_M00089	-0.115648	0.308526	-0.140274	0.185689
3546225_M01610	0.0851687	0.484076	0.170733	0.0901325
9,10-DiHOME_M00436	-0.0923792	0.44283	-0.162447	0.110904
5-Acetylamino-6-formylamino-3-methyluracil_M04284	0.121543	0.274916	0.132696	0.216659
Thymidine_M04307	-0.113923	0.315503	-0.14025	0.185689
1-methyladenosine_M00712	0.0982413	0.408745	0.155737	0.131811
ceramide-(d18:1/17:0,-d17:1/18:0)*_M00572	-0.116641	0.303581	-0.137111	0.19736
(1R,7aR)-Hexahydro-1H-pyrrolizin-1-ylmethyl-(2S,3R)-2,3-dihydroxy-2-isopropylbutanoate-isomer-3_M07430	-0.138562	0.199515	-0.114626	0.310832
6-hydroxyindole-sulfate_M01032	-0.163784	0.117343	-0.0893934	0.465227
acetoacetate_M00410	-0.0961489	0.420732	-0.156867	0.128359
3-hydroxybutyroylglycine_M00363	0.109364	0.339722	0.14326	0.175675
2-Pyrrolidone_M01738	0.164888	0.114431	0.0872982	0.476188
Xanthine_M04454	-0.111023	0.331129	-0.140909	0.183129
Bilirubin-isomer-3_M01892	-0.165536	0.112348	-0.0859726	0.482707
N2,N2-dimethylguanosine_M00716	0.0808226	0.513284	0.170321	0.0912927
methadone_M00926	0.0860546	0.479464	0.164807	0.105082
LysoPC(20:4(5Z,8Z,11Z,14Z))-isomer-1_M08154	0.12959	0.239982	0.121102	0.27481
3-decenoylcarnitine_M00379	-0.149908	0.154368	-0.100173	0.391669
N-acetyltyrosine_M00077	0.13884	0.199367	0.110979	0.328836
Phenyl-Ac-Gln-OH_M04338	0.110365	0.334324	0.138644	0.191979
Indoxyl-sulfate_M05435	-0.149675	0.154674	-0.0988941	0.399988
Trigonelline_M02865	0.114668	0.312743	0.133592	0.212849
epiandrosterone-sulfate_M00650	-0.153861	0.142969	-0.0941825	0.433278
11-OH-THC-glucuronide_M06397	0.114805	0.312243	0.13317	0.214795
Hexanoylcarnitine_M07279	-0.138485	0.199515	-0.108667	0.341609
5-dodecenoate-(12:1n7)_M00287	-0.0911685	0.448937	-0.155247	0.133493
icomucret_M01213	-0.131941	0.229666	-0.114163	0.313156
dextromethorphan_M01005	0.14058	0.190166	0.105384	0.361309
2'-C-Methyl-4'-thiocytidine_M03078	-0.0723324	0.566733	-0.173384	0.0834866
glycosyl-ceramide-(d18:2/24:1,-d18:1/24:2)*_M00579	0.115298	0.310202	0.130387	0.224619
LysoPC(16:0)-isomer-3_M02308	0.122529	0.269305	0.123154	0.263447
sulfate-of-piperine-metabolite-C18H21NO3-(3)*_M00868	-0.124029	0.263383	-0.121417	0.272775
Nicotinamide_M01826	-0.0885231	0.46713	-0.156706	0.128555
Nudifloramide-isomer-2_M02027	-0.118369	0.293024	-0.12669	0.243645
Allantoin_M04456	-0.114385	0.313687	-0.130603	0.224518
sphingomyelin-(d18:1/22:2,-d18:2/22:1,-d16:1/24:2)*_M00612	-0.118957	0.290491	-0.125953	0.246724
theanine_M00876	-0.122945	0.268079	-0.121737	0.271487
taurodeoxycholic-acid-3-sulfate_M00686	-0.111237	0.329688	-0.133392	0.213701
trans-3-Indoleacrylic-acid_M01329	-0.139501	0.195993	-0.105058	0.362682
LysoPC(16:0)-isomer-3_M08312	0.135472	0.214794	0.109027	0.340778
1-stearoyl-2-oleoyl-GPC-(18:0/18:1)_M00468	0.171387	0.0971074	0.072769	0.570076
3-hydroxydecanoate_M00426	-0.11383	0.315867	-0.130059	0.225763
adrenoylcarnitine-(C22:4)*_M00394	0.0757236	0.54425	0.167857	0.0982652
propionylcarnitine-(C3)_M00356	-0.113452	0.316563	-0.129159	0.230783
(14-or-15)-methylpalmitate-(a17:0-or-i17:0)_M00320	-0.109999	0.336256	-0.132166	0.218543
1-palmitoyl-2-stearoyl-GPC-(16:0/18:0)_M00461	0.122071	0.271636	0.119698	0.282601
N-stearoyltaurine_M00443	-0.132657	0.227364	-0.108911	0.340778
Tris(hydroxymethyl)aminomethane-isomer-3_M03166	-0.120381	0.282397	-0.121019	0.274905
N-acetyl-1-methylhistidine*_M00039	0.128251	0.245414	0.112689	0.322658
1-Oleoyl-2-hydroxy-sn-glycero-3-PE_M08307	0.152543	0.147934	0.0877189	0.474266
(2R)-2-(Acryloyloxy)-3-(hexadecyloxy)propyl-2-(trimethylammonio)ethyl-phosphate_M08387	0.125202	0.257721	0.114384	0.312105
docosapentaenoate-(DPA;-22:5n3)_M00305	-0.0991913	0.403691	-0.139872	0.187263
Statine-isomer-2_M02728	0.0805258	0.515185	0.158408	0.122327
Taurocholic-acid-(TCA)_M04515	-0.0893316	0.463274	-0.148042	0.158083
Acetylcarnosine-isomer-2_M05088	-0.0562466	0.672522	-0.180966	0.0666675
1-palmitoyl-GPC-(16:0)_M00494	0.0991784	0.403691	0.137916	0.195055
5-(galactosylhydroxy)-L-lysine_M00060	0.0900189	0.458096	0.147021	0.162814
D-Ribofuranose_M04425	0.122731	0.268547	0.114151	0.313156
3-Hydroxy-4-methoxy-5-(sulfooxy)benzoic-acid_M03717	-0.138168	0.200446	-0.0981214	0.405052
5alpha-androstan-3alpha,17beta-diol-17-glucuronide_M00665	-0.194536	0.050152	-0.0415787	0.777842
3-Hydroxyphenylacetic-acid_M04019	-0.0809018	0.513076	-0.155048	0.133892
3-methoxycatechol-sulfate-(2)_M00795	0.100284	0.399098	0.135354	0.204596
Tropine_M02305	0.0913676	0.448784	0.143631	0.17474
L-(+)-Alanine_M03090	-0.0552149	0.679265	-0.179233	0.0700946
dopamine-3-O-sulfate_M00091	-0.074045	0.558023	-0.160139	0.116789
1-palmitoyl-2-dihomo-linolenoyl-GPC-(16:0/20:3n3-or-6)*_M00464	0.125652	0.254831	0.108321	0.342978
etiocholanolone-glucuronide_M00652	-0.188111	0.0609122	-0.0453155	0.755102
N-acetylisoleucine_M00134	0.132238	0.229461	0.101074	0.388898
gluconate_M00837	-0.141641	0.185225	-0.0916108	0.452078
10-Hydroxydecanoic-acid-isomer-2_M06312	-0.0707171	0.574159	-0.162119	0.111491
(2-or-3)-decenoate-(10:1n7-or-n8)_M00284	-0.117547	0.298227	-0.115188	0.307503
androstenediol-(3beta,17beta)-disulfate-(1)_M00657	0.149739	0.154643	0.0826753	0.499451
N-methylpipecolate_M00903	-0.12266	0.268696	-0.109652	0.336598
vanillactate_M00085	0.102347	0.386313	0.12934	0.229901
5-acetylamino-6-formylamino-3-methyluracil_M00819	0.0993591	0.402847	0.131775	0.219493
Dihydroferulic-acid-4-O-glucuronide_M05524	0.1196	0.286979	0.110945	0.328836
uracil_M00721	-0.144029	0.176673	-0.0863483	0.479663
N-Acetyl-L-phenylalanine_M01499	0.118746	0.291746	0.110602	0.330219
LysoPE(20:0/0:0)_M02195	-0.128446	0.245414	-0.100872	0.389857
1,2-Dipalmitoyl-sn-glycero-O-ethyl-3-phosphatidylcholine-cation-isomer-2_M02219	0.122762	0.268547	0.106476	0.352656
umbelliferone-sulfate_M00883	0.0954606	0.42485	0.133577	0.212849
glycerophosphorylcholine-(GPC)_M00453	0.0803725	0.515972	0.148418	0.157019
1-(1-enyl-palmitoyl)-GPC-(P-16:0)*_M00530	0.0817733	0.507895	0.146902	0.163148
3-hydroxyoctanoate_M00425	-0.112214	0.32505	-0.116108	0.303457
sphingomyelin-(d18:1/20:2,-d18:2/20:1,-d16:1/22:2)*_M00608	-0.10005	0.40046	-0.127837	0.237405
1-palmitoyl-2-palmitoleoyl-GPC-(16:0/16:1)*_M00460	0.167738	0.105565	0.0598949	0.649909
9'-HYDROXY-CANNABINOL-O-BETA-D-GLUCOPYRANOSIDE_M08079	0.119599	0.286979	0.107955	0.345442
Indoxyl-sulfate-isomer-2_M05487	-0.142084	0.183941	-0.0851632	0.485111
bilirubin-degradation-product,-C17H18N2O4-(2)_M01059	-0.119206	0.289311	-0.107856	0.345442
testosterone-sulfate_M00661	0.123099	0.26766	0.102901	0.377679
Succinic-acid-(DC4:0)_M05203	0.114076	0.315431	0.111911	0.324282
(N(1)-+-N(8))-acetylspermidine_M00202	0.0601527	0.645244	0.165794	0.10281
7-Hydroxyoctanoic-acid_M03949	-0.124862	0.258707	-0.100703	0.389857
fructosyllysine_M00061	-0.072299	0.566733	-0.152933	0.139104
dihydroferulic-acid-sulfate_M00844	0.12838	0.245414	0.09643	0.417901
gamma-glutamylglycine_M00218	0.0471311	0.727902	0.176804	0.0752042
N-(Retinoyl)-DL-leucine_M07487	0.11174	0.327422	0.112183	0.323603
trans-urocanate_M00041	-0.103471	0.378777	-0.1202	0.279465
N-Acetyl-L-arginine_M03075	0.153673	0.143573	0.0697637	0.589442
LysoPC(18:3(6Z,9Z,12Z))-isomer-3_M08148	0.0978356	0.411137	0.125458	0.24954
5-(Hydroxymethyl)furoic-acid_M04306	0.110786	0.332346	0.112157	0.323603
androstenediol-(3alpha,-17alpha)-monosulfate-(2)_M00659	-0.181759	0.0735017	-0.0410803	0.780375
NSC-337264_M02281	-0.113994	0.315431	-0.108603	0.341609
indole-3-carboxylate_M00116	-0.134971	0.216995	-0.0871261	0.476822
4033747-isomer-1_M08316	0.133185	0.22672	0.0887987	0.468615
(5-Oxo-1-propyl-2-pyrrolidinyl)acetic-acid_M02722	0.117938	0.295866	0.103756	0.372256
trizma-acetate_M01026	-0.130699	0.235642	-0.0908278	0.45515
L-(+)-Leucic-Acid-(C6:0---OH)_M05550	0.125646	0.254831	0.0955855	0.424534
pregnanediol-3-glucuronide_M00638	-0.134484	0.219124	-0.0863929	0.479663
suberoylcarnitine-(C8-DC)_M00398	0.0701619	0.576839	0.15058	0.148171
taurolithocholate-3-sulfate_M00691	-0.13741	0.204143	-0.0832889	0.495044
17alpha-hydroxypregnenolone-3-sulfate_M00627	0.063798	0.622941	0.156742	0.128555
4-pyridoxic-acid-isomer-1_M04314	-0.090281	0.455819	-0.13024	0.225233
imidazole-lactate_M00045	0.129362	0.2409	0.090927	0.45515
2-isopropylmalate_M00833	-0.0787022	0.525655	-0.141409	0.180887
Homonicotinic-Acid_M01825	0.088127	0.46891	0.131778	0.219493
2-piperidinone_M00827	0.110521	0.334239	0.108756	0.341609
maleate_M00328	0.0962948	0.419977	0.122325	0.268549
cis-4-decenoylcarnitine-(C10:1)_M00380	-0.132909	0.227243	-0.0856486	0.483782
trazadone_M00993	0.111707	0.327422	0.106604	0.352368
dihydroferulate_M00843	0.138719	0.199428	0.0794386	0.518923
Methyl-cinnamate_M08191	0.0855633	0.481526	0.131961	0.219283
1-linoleoyl-sn-glycero-3-phosphoethanolamine_M06529	0.0797148	0.519317	0.137766	0.195229
Propylparaben_M01415	-0.075226	0.548861	-0.141932	0.179454
LysoPC(16:0)-isomer-2_M08287	0.100265	0.399098	0.116814	0.298084
1-methyluric-acid_M04464	0.0812258	0.51126	0.135621	0.203459
3-hydroxydecanoylcarnitine_M00406	-0.124276	0.261918	-0.092546	0.446192
3-hydroxyadipate_M00327	0.0918145	0.445574	0.124937	0.252568
Omeprazole-Sulfone-N-Oxide-isomer-1_M01447	0.110464	0.334311	0.105847	0.357507
orotate_M00718	0.0719312	0.567268	0.144154	0.17364
Uric-Acid_M04732	-0.0807934	0.513284	-0.134876	0.206606
THC-COOH-glucuronide_M04332	0.115142	0.310667	0.100212	0.391669
L-(-)-Asparagine_M03336	-0.0486461	0.719842	-0.166156	0.101713
docosahexaenoylcarnitine-(C22:6)*_M00395	-0.0859133	0.479947	-0.12883	0.231983
Trazodone-isomer-2_M01992	0.108562	0.34332	0.10594	0.35709
N-acetyltryptophan_M00099	0.140879	0.188718	0.0720551	0.575144
3-amino-2-piperidone_M00178	0.117603	0.298184	0.094686	0.429877
cystathionine_M03583	0.108872	0.341509	0.102867	0.377679
1-Linoleoylglycerophosphocholine-isomer-3_M08239	0.120041	0.2845	0.0915189	0.452554
1-(1-enyl-palmitoyl)-GPE-(P-16:0)*_M00531	0.100385	0.399098	0.11066	0.330219
perfluorooctanoate-(PFOA)_M01035	-0.0887552	0.467107	-0.121773	0.271487
myristoleate-(14:1n5)_M00295	-0.0708201	0.574159	-0.138688	0.191979
Ketoleucine-isomer-1_M04259	-0.0952293	0.426724	-0.113768	0.315553
trigonelline-(N'-methylnicotinate)_M00742	0.0950011	0.428572	0.113846	0.315315
margarate-(17:0)_M00291	-0.0976302	0.411137	-0.111017	0.328836
Urocanic-acid_M04324	-0.0590902	0.65281	-0.149405	0.153156
Hexanoyl-Glycine_M04132	0.0999352	0.40046	0.108546	0.341609
glutamate_M00022	0.100653	0.397812	0.107726	0.346141
gamma-glutamyl-epsilon-lysine_M00223	-0.1431	0.179577	-0.0651043	0.620935
3-hydroxyhexanoate_M00424	-0.0995395	0.402177	-0.107524	0.347162
D-(+)-Galactose-isomer-1_M04886	0.111694	0.327422	0.0948135	0.429052
cortolone-glucuronide-(1)_M00646	-0.15495	0.142188	-0.0515212	0.71047
1-Linoleoylglycerophosphocholine-isomer-1_M08180	0.0892994	0.463274	0.117107	0.296483
glutarylcarnitine-(C5-DC)_M00063	-0.15622	0.138964	-0.0499982	0.718833
Statine-isomer-1_M01686	0.0384552	0.78421	0.167662	0.0986617
Creatine_M03095	-0.0418365	0.760355	-0.164177	0.106654
DL-p-Hydroxyphenyllactic-acid-isomer-1_M05373	0.100923	0.396411	0.105044	0.362682
4-Hydroxybenzoic-acid-isomer-1_M04242	0.108996	0.341074	0.0967848	0.415284
D-(+)-Maltose_M04990	0.116843	0.303008	0.0887182	0.468982
N6-carbamoylthreonyladenosine_M00713	0.0321246	0.824175	0.173377	0.0834866
3-hydroxylaurate_M00428	-0.0865135	0.477394	-0.118444	0.288567
L-Alloisoleucine-isomer-1_M02854	-0.082595	0.502205	-0.122113	0.269388
desmethylnaproxen_M00915	0.0918916	0.445574	0.112407	0.323257
Succinic-acid_M04245	-0.0398637	0.77317	-0.164155	0.106654
2-(furan-2-carboxamido)acetic-acid_M04261	0.0965149	0.419413	0.107475	0.347162
allantoin_M00708	-0.0879202	0.470628	-0.11579	0.304852
4033747-isomer-2_M08341	0.125894	0.254268	0.077741	0.532458
10-nonadecenoate-(19:1n9)_M00299	-0.0840711	0.493542	-0.119446	0.283797
2,4-Dihydroxybenzoic-acid_M05498	-0.0585072	0.658272	-0.144983	0.170443
2-Methylbutyrylglycine_M02005	-0.107675	0.349192	-0.0957308	0.423537
(3beta,5alpha)-20-Oxopregnan-3-yl-hydrogen-sulfate-isomer-1_M06044	-0.0910671	0.449513	-0.111982	0.324091
CAPRIC-DIETHANOLAMIDE_M01369	-0.138374	0.199515	-0.0638807	0.631412
5-acetylamino-6-amino-3-methyluracil_M00818	0.0623516	0.629549	0.139551	0.187885
methyl-glucopyranoside-(alpha-+-beta)_M00880	-0.0646543	0.614328	-0.137244	0.196873
glucose_M00243	0.113485	0.316563	0.0883044	0.470944
pseudouridine_M00722	0.058047	0.660861	0.143714	0.17474
linoleoylcholine*_M00415	-0.134663	0.218667	-0.0667786	0.611227
vanillylmandelate-(VMA)_M00086	-0.109069	0.341074	-0.0923143	0.447637
dihomo-linolenoylcarnitine-(C20:3n3-or-6)*_M00393	0.0480693	0.722674	0.153184	0.138203
5-dodecenoylcarnitine-(C12:1)_M00382	-0.108969	0.341074	-0.0920463	0.448485
formiminoglutamate_M00044	-0.0940947	0.432104	-0.106899	0.351428
AAMU-isomer-1_M04349	0.0799704	0.518	0.120939	0.274905
N-acetylglucosamine/N-acetylgalactosamine_M00265	0.068239	0.590021	0.132669	0.216659
(1R,7aR)-Hexahydro-1H-pyrrolizin-1-ylmethyl-(2S,3R)-2,3-dihydroxy-2-isopropylbutanoate-isomer-1_M07346	-0.0985844	0.40675	-0.102207	0.381232
2,6-dihydroxybenzoic-acid_M01009	-0.0579912	0.660861	-0.142698	0.177847
N6-METHYLLYSINE_M03444	-0.100636	0.397812	-0.099946	0.393073
Trazodone-isomer-1_M01944	0.101183	0.395762	0.0988401	0.400058
isoleucylglycine_M00232	-0.0945456	0.429879	-0.105219	0.362392
saccharin_M00869	0.104204	0.375026	0.0950507	0.427589
N6,N6-dimethyllysine_M00056	-0.118551	0.292541	-0.0804985	0.515068
3-hydroxyoctanoylcarnitine-(1)_M00404	-0.10676	0.355748	-0.0921397	0.448485
Glycocholic-acid-(GCA)_M02117	0.123655	0.264965	0.074863	0.554796
allo-threonine_M00011	-0.0860069	0.479464	-0.112425	0.323257
creatinine_M00198	-0.0730399	0.564362	0.125214	0.250928
1-(1-enyl-palmitoyl)-2-arachidonoyl-GPE-(P-16:0/20:4)*_M00523	-0.0793669	0.522205	-0.118622	0.287835
glutarate-(C5-DC)_M00324	0.0889487	0.465535	0.108954	0.340778
EJ4025000_M03343	0.115657	0.308526	0.0821459	0.501819
deoxycholic-acid-12-sulfate*_M00682	-0.103804	0.377301	-0.0929613	0.443742
11beta-hydroxyandrosterone-glucuronide_M00670	-0.0605187	0.642414	0.136229	0.20178
laurylcarnitine-(C12)_M00370	-0.108468	0.34332	-0.0882015	0.471553
LysoPC(20:4(5Z,8Z,11Z,14Z))_M02176	-0.0891288	0.464598	-0.107469	0.347162
glycerol-3-phosphate_M00535	-0.0479804	0.722707	-0.148462	0.157019
Ethylenediaminetetraacetic-acid_M05189	0.113572	0.316563	0.082748	0.499451
1-palmitoleoylglycerol-(16:1)*_M00537	0.124705	0.259486	0.0715916	0.577594
pregnenetriol-sulfate*_M00632	-0.184545	0.0673031	-0.0116366	0.957087
N-acetylcitrulline_M00186	0.15918	0.131335	0.036813	0.801665
Hydroxylysine_M05141	0.0945487	0.429879	0.101135	0.388776
Carnosic-acid_M03914	-0.105326	0.3663	-0.0902881	0.45906
2-AMINOMETHYL-4-METHYL-PENTANOIC-ACID-isomer-1_M02361	-0.102845	0.382917	-0.0927543	0.444505
2-AMINOMETHYL-4-METHYL-PENTANOIC-ACID-isomer-2_M02474	-0.126574	0.252219	-0.0689712	0.594864
behenoyl-sphingomyelin-(d18:1/22:0)*_M00591	-0.0865396	0.477394	-0.108969	0.340778
Phthalic-acid_M04052	0.129949	0.238644	0.0654877	0.618453
1-stearoyl-2-docosahexaenoyl-GPC-(18:0/22:6)_M00471	-0.0722176	0.566733	-0.123059	0.263783
ALA-GLU_M04989	0.131584	0.231745	0.0636541	0.631587
Prostacyclin-isomer-1_M01389	0.0924967	0.442338	0.102511	0.378949
LysoPC(20:2(11Z,14Z))_M08357	0.123052	0.26766	0.0718409	0.576237
LysoPC(18:0)_M08391	0.11456	0.312743	0.0802173	0.515439
indolin-2-one_M00855	-0.113286	0.317555	-0.0814512	0.50787
Pro-Asp-isomer-1_M04818	-0.091205	0.448937	-0.103429	0.374173
4033747-isomer-3_M08364	0.111245	0.329688	0.082595	0.499839
Capryloylglycine_M04026	0.118461	0.292854	0.0748903	0.554796
Guaiacolsulfonate-isomer-3_M03900	0.0937343	0.434366	0.0994417	0.396936
N-acetylmethionine_M00154	0.0745798	0.553769	0.118287	0.289162
2-Methylsuccinic-acid_M04354	-0.0885641	0.46713	-0.104214	0.369038
1-oleoyl-2-docosahexaenoyl-GPE-(18:1/22:6)*_M00484	-0.0404602	0.76858	-0.151876	0.14301
leucylglycine_M00234	-0.107244	0.351781	-0.0848336	0.487213
1-palmitoyl-2-arachidonoyl-GPI-(16:0/20:4)*_M00490	0.11639	0.304436	0.0755806	0.550045
cis-3,4-methyleneheptanoylglycine_M00360	0.0912396	0.448937	0.100391	0.391363
1-palmitoyl-2-oleoyl-GPE-(16:0/18:1)_M00476	0.137975	0.2013	0.0532459	0.698369
glycochenodeoxycholate-3-sulfate_M00680	0.0912499	0.448937	0.099934	0.393073
Ecgonine-methyl-ester-isomer-1_M02654	0.125055	0.258043	0.0660274	0.61516
retinol-(Vitamin-A)_M00768	-0.0938267	0.433895	-0.0972455	0.412088
Isocytosine_M02230	0.0867311	0.476523	0.104196	0.369038
Maleic-acid_M04181	0.104121	0.375361	0.0865912	0.478027
NP-021733-isomer-2_M02774	-0.10839	0.34332	-0.082303	0.501567
trans-4-Hydroxycyclohexanecarboxylic-acid_M04025	0.138602	0.199515	0.0520219	0.706628
linolenate-(18:3n3-or-3n6)_M00310	-0.0630359	0.628396	-0.127437	0.239476
palmitoyl-arachidonoyl-glycerol-(16:0/20:4)-[2]*_M00548	0.128508	0.245414	0.0616962	0.641862
resveratrol-sulfate-(1)*_M00890	-0.0764921	0.540051	-0.113209	0.319237
N-acetylthreonine_M00010	0.0334886	0.816104	0.155488	0.132668
LysoPC(16:0)-isomer-1_M08248	0.108379	0.34332	0.0803229	0.515439
N2,N2-Dimethylguanosine_M06754	0.0986128	0.40675	0.0890789	0.466114
glutamine-conjugate-of-C6H10O2-(1)*_M01044	0.0973863	0.41256	0.0899653	0.461605
C3-Carnitine_M06652	-0.0885752	0.46713	-0.0987244	0.40073
Betonicine_M02898	-0.105828	0.363439	-0.0814168	0.50787
androsterone-glucuronide_M00649	-0.156209	0.138964	0.0310298	0.837853
N-Acetyl-DL-glutamic-acid_M04406	0.128069	0.245947	0.0589386	0.655159
N-acetyl-2-aminooctanoate*_M00354	0.0843802	0.490664	0.102495	0.378949
gamma-glutamylthreonine_M00226	0.0684293	0.588365	0.118269	0.289162
16a-hydroxy-DHEA-3-sulfate_M00648	-0.154525	0.142188	-0.0321508	0.827306
LysoPE(22:6(4Z,7Z,10Z,13Z,16Z,19Z)/0:0)_M02188	-0.0644652	0.616051	-0.122191	0.269178
(S)-3-hydroxybutyrylcarnitine_M00402	0.122781	0.268547	0.0635786	0.631587
Methadone_M07626	0.0627275	0.629533	0.123177	0.263447
sulfamethoxazole_M00928	0.180248	0.0763892	0.00564466	0.980373
arabonate/xylonate_M00253	0.129273	0.241155	0.0560424	0.675018
taurocholate_M00673	-0.037571	0.789454	-0.147281	0.161746
propionylglycine-(C3)_M00357	-0.109011	0.341074	-0.0754818	0.550045
L-(+)-Leucine_M02629	0.0986551	0.40675	0.0854081	0.483931
ceramide-(d18:1/20:0,-d16:1/22:0,-d20:1/18:0)*_M00573	-0.0684909	0.588365	-0.115381	0.30717
(-)-O-desmethylvenlafaxine_M02082	0.114564	0.312743	0.0691176	0.593667
glycine-conjugate-of-C10H14O2-(1)*_M01048	0.112099	0.32562	0.0713995	0.578804
1-arachidonoyl-sn-glycero-3-phosphoethanolamine_M06531	0.0613963	0.636592	0.121594	0.272197
branched-chain,-straight-chain,-or-cyclopropyl-10:1-fatty-acid-(2)*_M01053	-0.0897067	0.459935	-0.0928067	0.444448
Glycochenodeoxycholate7-sulfate-isomer-1_M06107	0.116798	0.303008	0.0649612	0.622123
iminodiacetate-(IDA)_M01019	0.0994971	0.402177	0.0822125	0.501819
delta-9-trans-tetrahydrocannabinol-(THC)_M00998	0.0861433	0.479422	0.0954909	0.425019
tetradecanedioate-(C14)_M00338	-0.0905174	0.454303	-0.090927	0.45515
1-palmitoyl-2-docosahexaenoyl-GPE-(16:0/22:6)*_M00479	-0.0448868	0.738618	-0.136378	0.201516
Methyl-L-sorbosonate-isomer-2_M04798	0.114179	0.315007	0.0668858	0.611227
Methyl-L-sorbosonate-isomer-1_M04776	0.0943138	0.431771	0.0867168	0.477656
Citric-acid_M05278	-0.0812543	0.51126	-0.0994478	0.396936
1-myristoyl-2-arachidonoyl-GPC-(14:0/20:4)*_M00458	-0.0221442	0.89491	-0.158456	0.122327
mannose_M00259	0.0688633	0.587142	0.111597	0.326147
Taurine-isomer-1_M04788	0.0837761	0.494837	0.0966741	0.415923
L-Histidine_M03518	-0.0418636	0.760355	-0.138275	0.193226
1-stearoyl-lysophosphatidylcholine_M08415	0.104671	0.371079	0.0751514	0.552815
N-acetyl-isoputreanine_M00200	0.0955995	0.424486	0.0838259	0.49082
N6-methyllysine_M00055	-0.115717	0.308526	-0.0632416	0.634391
10-Hydroxydecanoic-acid-isomer-1_M06221	-0.0479113	0.723025	-0.130807	0.223839
glycerophosphoethanolamine_M00455	0.125071	0.258043	0.0531775	0.698369
DL-Valine-isomer-2_M06758	-0.0994746	0.402177	-0.0784678	0.526289
Serotonin_M02419	0.0798796	0.518	0.0979886	0.405195
2-stearoyl-GPE-(18:0)*_M00506	0.116902	0.303008	0.0608298	0.647466
metformin_M00962	0.0999489	0.40046	0.077642	0.533073
dihomo-linoleoylcarnitine-(C20:2)*_M00391	0.0567472	0.670952	0.12069	0.276052
3-hydroxystearate_M00431	0.119374	0.288373	0.0579191	0.661188
N-acetylglucosaminylasparagine_M00263	0.0237195	0.883498	0.153525	0.138167
L-(+)-Lysine_M03524	-0.0768305	0.537884	-0.100284	0.391512
2-Furoic-acid_M04160	0.0996811	0.401551	0.0774188	0.534589
Dioleoylphosphatidylethanolamine_M01846	0.0923101	0.44283	0.0846877	0.488304
1-oleoyl-GPI-(18:1)_M00516	0.0998299	0.400716	0.0770826	0.536379
2-palmitoleoyl-GPC*-(16:1)*_M00497	0.1135	0.316563	0.0632371	0.634391
4-Phenolsulfonic-acid_M03994	-0.065909	0.607718	-0.110592	0.330219
3-Hydroxyisobutyric-acid-isomer-1_M04243	-0.0300011	0.838217	-0.146272	0.1656
4-hydroxyhippurate_M00779	0.113681	0.31629	0.0618536	0.641019
3,7-dimethylurate_M00813	-0.115471	0.309587	-0.0599265	0.649909
cinnamoylglycine_M00842	-0.088338	0.468008	-0.0866242	0.478027
oleate/vaccenate-(18:1)_M00298	-0.061405	0.636592	-0.113466	0.3177
D-(-)-Mannitol_M04734	0.110844	0.332264	0.063674	0.631587
Phenylacetylglycine_M04141	0.087216	0.472304	0.087024	0.476822
lactobacillic-acid_M00902	-0.0615299	0.636531	-0.112457	0.323257
Phloretin_M04250	-0.0707679	0.574159	-0.103149	0.376367
resveratrol-disulfate-(2)*_M00889	-0.0684663	0.588365	-0.105085	0.362682
LysoPC(20:4(5Z,8Z,11Z,14Z))-isomer-3_M08212	0.0928838	0.440261	0.080554	0.514949
4-Oxododecanedioic-acid_M04051	0.094167	0.431841	0.0786453	0.525794
myristoleoylcarnitine-(C14:1)*_M00383	-0.0941905	0.431841	-0.0785042	0.526289
behenoyl-dihydrosphingomyelin-(d18:0/22:0)*_M00585	-0.0704811	0.574159	-0.101695	0.384758
cis-4-Decenoyl-carnitine_M07673	-0.0834212	0.497686	-0.0884939	0.469901
Ketoleucine_M04270	-0.0765752	0.539612	-0.0953216	0.426263
D-PANTOTHENIC-ACID_M01907	-0.0450569	0.738005	-0.126791	0.243291
glycerol_M00534	0.13355	0.225015	-0.0381132	0.796632
L-Pyroglutamic-acid_M02232	0.110369	0.334324	0.059942	0.649909
Dihydroferulic-acid-4-sulfate-isomer-2_M04043	0.0792079	0.522355	0.0909048	0.45515
val-glu_M05256	-0.0974751	0.412143	-0.0723667	0.573211
LysoPC(16:1(9Z)/0:0)-isomer-1_M08164	0.0848491	0.486556	0.0845106	0.489382
S-allylcysteine_M00871	-0.0547696	0.681522	-0.114375	0.312105
3-indoleglyoxylic-acid_M00895	-0.0612507	0.636592	-0.107353	0.347773
topiramate_M00963	0.0927769	0.440398	0.0755015	0.550045
tetrahydrocortisol-glucuronide_M00642	-0.154555	0.142188	0.0135836	0.949056
L-(+)-Alanine-isomer-2_M03066	-0.0496969	0.712746	-0.118195	0.289294
3-Methylxanthine_M05193	-0.112604	0.322117	-0.0551984	0.682635
glutamine_M00023	0.0579462	0.660861	0.109848	0.335451
N-acetylarginine_M00185	0.141742	0.184961	0.0259703	0.869853
hydroxyproline_M00191	0.0818523	0.507748	0.0857018	0.483698
(R)-(â)-2-Aminobutyric-acid_M02820	-0.0831566	0.499103	-0.0842553	0.489572
.alpha.-D-Glucopyranose-isomer-1_M04738	0.0720597	0.567036	0.0952308	0.426709
2,2-Dimethylsuccinic-acid_M04152	0.124368	0.261617	0.0427499	0.771889
gamma-glutamyltryptophan_M00227	-0.0836187	0.496018	-0.0834365	0.494077
N-Methylpyrrolidone_M06785	0.0815921	0.509404	0.0854343	0.483931
1-stearoyl-2-arachidonoyl-GPI-(18:0/20:4)_M00493	0.11016	0.335494	0.0567539	0.670573
GlcNAc-sulfate-conjugate-of-C21H34O2-steroid_M01055	0.0708619	0.574159	0.0960013	0.421275
Trimethoprim_M07076	0.14331	0.179151	-0.0232067	0.890776
(-)-L-Carnitine-isomer-1_M02827	-0.0998136	0.400716	-0.0662733	0.613804
tetradecadienoate-(14:2)*_M00302	-0.0886053	0.46713	-0.0772579	0.535905
pantoprazole_M00961	0.0812	0.51126	0.0843426	0.489382
alpha-Ketoisovaleric-acid_M04303	-0.0875285	0.471595	-0.0779374	0.531247
2-methoxyhydroquinone-sulfate-(1)_M00803	0.0857098	0.481163	0.0796392	0.517431
4-(1-Piperidinyl)-1-butanamine-isomer-1_M03304	-0.0921081	0.444445	-0.0731699	0.565934
1-linoleoyl-GPC-(18:2)_M00500	0.0585751	0.657976	0.106699	0.351936
citrate_M00267	-0.0955903	0.424486	-0.0687978	0.595868
nervonoylcarnitine-(C24:1)*_M00387	0.11398	0.315431	0.0503893	0.716004
MYRISTOYL-GLUTAMIC-ACID_M01899	-0.101426	0.394323	-0.0625898	0.637427
alpha-ketoglutaramate*_M00024	-0.103753	0.377301	-0.0599961	0.649909
glycine_M00001	0.0273482	0.856911	0.136255	0.20178
cytidine_M00731	0.0488973	0.717827	0.114681	0.31078
LysoPC(15:0)-isomer-1_M08189	-0.0712875	0.571902	-0.0920541	0.448485
Meloxicam_M01148	0.0752107	0.548861	0.0878991	0.473317
1,2-dipalmitoyl-GPC-(16:0/16:0)_M00459	0.0705983	0.574159	0.0913886	0.453435
gamma-glutamylglutamine_M00217	-0.132784	0.227243	-0.0291207	0.85107
Octahydro-2H-pyrido[1,2-a]pyrazine-isomer-2_M02612	-0.0726258	0.565576	-0.0891725	0.466101
d-Pro-isomer-1_M03017	-0.0625808	0.629549	-0.0990925	0.398509
Aminoadipic-acid_M03161	-0.0818316	0.507748	-0.0797904	0.517431
N-behenoyl-sphingadienine-(d18:2/22:0)*_M00569	-0.0837969	0.494837	-0.0775941	0.533112
sphingosine_M00618	0.0760777	0.543245	0.0852473	0.48469
pregnanolone/allopregnanolone-sulfate_M00639	-0.0649351	0.613574	-0.0962146	0.419597
Trazodone_M07337	0.0735432	0.562127	0.0875794	0.474777
3-Methylsulfinylpropyl-isothiocyanate_M01536	-0.033696	0.815174	-0.127216	0.240666
gamma-glutamylphenylalanine_M00225	0.0736089	0.561881	0.0872648	0.476188
stachydrine_M00873	-0.0979389	0.411137	-0.0629269	0.63548
1,2-Dipalmitoyl-sn-glycero-O-ethyl-3-phosphatidylcholine-cation-isomer-1_M02180	-0.0767639	0.537977	-0.0837414	0.491251
Meglutol-(DC6:0---OH)_M05166	0.137873	0.201594	0.0226054	0.895033
Theophylline_M05346	-0.0660428	0.606652	-0.0941835	0.433278
1-carboxyethyltyrosine_M00078	0.0725331	0.565629	0.0874135	0.476069
ascorbic-acid-3-sulfate*_M00750	-0.118339	0.293024	-0.0414728	0.777842
pyroglutamine*_M00028	0.015645	0.92818	0.144124	0.17364
octadecadienedioate-(C18:2-DC)*_M00345	-0.0611929	0.636592	-0.098519	0.402284
Nicotinamide-isomer-1_M01630	0.0716572	0.569655	0.0879438	0.473317
Ethyl-sulfate_M04198	0.119047	0.290178	0.0403955	0.783761
salicylate_M01008	0.0760958	0.543245	0.0832581	0.495044
glycosyl-ceramide-(d18:1/20:0,-d16:1/22:0)*_M00578	-0.0514118	0.702413	-0.107853	0.345442
venlafaxine_M00983	0.0719519	0.567268	0.0869989	0.476822
eicosenoate-(20:1n9-or-1n11)_M00300	-0.0483301	0.720544	-0.1106	0.330219
21-hydroxypregnenolone-disulfate_M00629	-0.0990629	0.404363	0.0597248	0.650316
palmitoyl-sphingomyelin-(d18:1/16:0)_M00588	0.0394409	0.776405	0.119343	0.28421
(S)-(-)-pipecolic-acid_M06701	-0.0578023	0.662076	-0.100933	0.389805
1-palmitoyl-2-oleoyl-GPC-(16:0/18:1)_M00462	0.122288	0.270753	0.0363025	0.803372
N-alpha-Acetyllysine-isomer-1_M04865	0.0832488	0.499067	0.0752715	0.551947
ondansetron_M00957	0.064828	0.614042	0.0934041	0.440669
L-(+)-Glutamic-acid_M04930	0.0976231	0.411137	0.0605849	0.649477
Pyrrolidine_M02249	0.115334	0.310202	0.0427369	0.771889
AAMU-isomer-2_M04379	-0.100294	0.399098	-0.0574482	0.666363
N-stearoylserine*_M00447	-0.0827659	0.501414	-0.0747981	0.554796
2,6-Dihydroxybenzoic-acid_M03867	-0.0346233	0.808667	-0.122899	0.2646
bilirubin-degradation-product,-C17H20N2O5-(2)_M01062	-0.0958845	0.422932	-0.0615381	0.643242
Venlafaxine_M07332	0.0697402	0.580209	0.0876108	0.474777
(-)-L-Carnitine-isomer-3_M02966	-0.0872359	0.472304	-0.0700302	0.588086
N,N,N-trimethyl-alanylproline-betaine-(TMAP)_M00194	-0.107564	0.349322	0.0496081	0.720857
1,5-anhydroglucitol-(1,5-AG)_M00242	-0.120822	0.279726	-0.0361079	0.803372
(16-or-17)-methylstearate-(a19:0-or-i19:0)_M00322	-0.0726848	0.565576	-0.0840929	0.490022
Glycodeoxycholic-acid-(GDCA)_M08027	0.105363	0.3663	0.0514042	0.710794
N2,N5-diacetylornithine_M00189	0.116543	0.303591	0.0401668	0.785168
alpha-ketoglutarate_M00269	0.114547	0.312743	0.0417368	0.777842
malonate_M00278	-0.0743891	0.555448	-0.081851	0.504565
taurodeoxycholate_M00685	-0.0626988	0.629533	-0.0933204	0.441052
quinine_M00935	0.0564731	0.67135	0.0992056	0.397864
Desmethylcitalopram_M01910	0.0535197	0.689574	0.101614	0.385083
trans-2-Methyl-2-pentenoic-Acid_M01121	0.0758394	0.54425	0.0790681	0.521565
carnitine-of-C10H14O2-(5)*_M01051	0.0705215	0.574159	0.0843465	0.489382
(2-hydroxyethyl)trimethylammonium_M02277	0.0719081	0.567268	-0.0828457	0.499058
Dihydrothymine-isomer-3_M03219	0.101043	0.396185	0.0535819	0.694962
N.tau.1-Methyl-DL-histidine_M03418	-0.065184	0.613058	-0.0892772	0.465973
cyclobenzaprine_M00977	-0.0634726	0.625049	-0.090894	0.45515
sebacate-(C10-DC)_M00332	-0.0948253	0.428932	-0.0588924	0.655193
stearate-(18:0)_M00292	-0.0729468	0.564927	-0.0807457	0.514313
Inosine_M04503	0.0825215	0.502205	0.0709262	0.582271
1-lignoceroyl-GPC-(24:0)_M00503	0.126439	0.252725	0.0269095	0.864968
N~2~-Acetyl-L-ornithine_M03200	-0.0506696	0.706925	-0.102647	0.378414
S-adenosylhomocysteine-(SAH)_M00158	0.0641011	0.619853	0.0891761	0.466101
N-acetylalliin_M00840	-0.0504166	0.708235	-0.102764	0.377758
1-linoleoyl-2-arachidonoyl-GPC-(18:2/20:4n6)*_M00475	-0.0284449	0.850655	-0.124687	0.254009
4-(2-Oxo-2,3-dihydro-1H-benzimidazol-1-yl)butanoic-acid-isomer-1_M06656	-0.0989869	0.404644	-0.0539889	0.692642
Ferulic-acid-4-sulfate_M03694	0.0650221	0.613058	0.0873114	0.476188
caffeic-acid-sulfate_M00893	0.0758938	0.54425	0.0764336	0.542228
Elacytarabine-isomer-2_M02207	-0.0936119	0.435145	-0.0585963	0.656893
Phenyl-Ac-Gln-OH_M02055	0.0705326	0.574159	0.0815961	0.506879
kynurenine_M00103	-0.131106	0.233933	-0.0209573	0.905853
Dihydrothymine-isomer-1_M03098	-0.0962708	0.419977	-0.0556037	0.678923
3b-hydroxy-5-cholenoic-acid_M00700	0.0189117	0.911818	0.132916	0.216106
N-2-Cyanoethyl-valine_M06876	0.0528654	0.692594	0.0982365	0.404598
creatine_M00197	0.0776589	0.531881	-0.0731875	0.565934
N(3)-(4-Methoxyfumaroyl)-2,3-diaminopropionic-acid-isomer-1_M03271	0.0999537	0.40046	0.0508569	0.712927
D-(+)-Glucose_M04996	-0.0389692	0.779865	-0.11172	0.325505
Paracetamol-isomer-1_M01167	0.0627266	0.629533	0.0879237	0.473317
catechol-sulfate_M00781	0.0692909	0.583403	0.0806056	0.514874
ethyl-maltol-sulfate_M00826	-0.0897517	0.459935	-0.0600879	0.649909
Homocitrulline_M04974	-0.0915289	0.448066	-0.0582647	0.658063
palmitoylcholine_M00412	-0.110134	0.335494	-0.0393544	0.789248
picolinate_M00110	-0.0757241	0.54425	-0.0737582	0.561694
nicotinamide_M00740	-0.0481529	0.72218	-0.101136	0.388776
1-palmitoyl-2-linoleoyl-GPE-(16:0/18:2)_M00477	0.11287	0.320263	0.0363717	0.803372
pyridoxal_M00773	-0.0757783	0.54425	-0.0732376	0.565934
DL-Atenolol_M02382	-0.0581614	0.660861	-0.0906726	0.456078
1-carboxyethylleucine_M00122	-0.0538565	0.687367	-0.0949111	0.428535
Sertraline-isomer-1_M01886	0.0977573	0.411137	0.0509644	0.712677
cyclobenzaprine_M01733	0.0884416	0.467509	0.0602459	0.649909
malate_M00273	0.080488	0.515185	0.0681724	0.601341
1-Linoleoylglycerophosphocholine-isomer-2_M08215	0.0830667	0.499595	0.0655372	0.618453
4-Oxo-4-[(3-oxo-2-decanyl)amino]butanoic-acid-isomer-1_M02107	-0.0863187	0.478513	-0.0622038	0.638705
1-arachidonoyl-GPC*-(20:4)*_M00502	0.046127	0.732716	0.102154	0.381286
Urocanic-acid-isomer-1_M04154	0.0528676	0.692594	0.0950617	0.427589
stearoylcholine*_M00416	-0.102996	0.381933	-0.0447062	0.75878
Adiphenine_M01663	0.108728	0.342355	0.0387561	0.793938
methionine-sulfoxide_M00157	0.0625278	0.629549	-0.0848851	0.487144
5alpha-androstan-3beta,17beta-diol-disulfate_M00667	0.0791056	0.522355	0.0681591	0.601341
oleoyl-arachidonoyl-glycerol-(18:1/20:4)-[2]*_M00557	0.105537	0.365693	0.0416836	0.777842
guanidinoacetate_M00196	0.0262086	0.862446	0.120946	0.274905
heptenedioate-(C7:1-DC)*_M00329	-0.0874592	0.471595	-0.0596874	0.650316
glutamine-conjugate-of-C6H10O2-(2)*_M01045	0.0876222	0.471371	0.0594699	0.651563
behenoylcarnitine-(C22)*_M00376	0.0860035	0.479464	0.0603385	0.649909
linoleate-(18:2n6)_M00309	-0.0521638	0.696266	-0.0941668	0.433278
Bilirubin-isomer-1_M01127	-0.0954768	0.42485	-0.0506855	0.713677
N-palmitoylglycine_M00361	-0.0791671	0.522355	-0.0669635	0.610839
1-stearoyl-GPS-(18:0)*_M00510	-0.0976804	0.411137	-0.0484044	0.731853
(R)-3-Tosyloxy-1,2-propanediol_M05834	0.0877341	0.470952	0.0582965	0.658063
hexadecanedioate-(C16)_M00341	-0.0828611	0.500863	-0.0626153	0.637427
resveratrol-disulfate-(1)*_M00888	-0.0531361	0.691926	-0.0922263	0.448069
hydrochlorothiazide_M00953	0.135204	0.216189	0.0100652	0.964931
phenol-sulfate_M00082	-0.0405566	0.768071	-0.104452	0.367728
1-Methylimidazoleacetic-acid-isomer-1_M02826	0.0903422	0.45566	0.0546326	0.686891
MFCD03939870-isomer-1_M02823	-0.0501442	0.710333	-0.0944428	0.431887
1-(1Z-hexadecenyl)-sn-glycero-3-phosphocholine_M08333	0.0847554	0.487081	0.0598112	0.650137
chenodeoxycholic-acid-sulfate-(1)_M00674	0.0948394	0.428932	0.0495967	0.720857
2-methoxyresorcinol-sulfate_M01029	0.078289	0.527646	0.0661282	0.615012
Glycochenodeoxycholic-acid-(GCDCA)_M06328	0.0535022	0.689574	0.0908986	0.45515
bilirubin-degradation-product,-C17H20N2O5-(1)_M01061	-0.0926011	0.441736	-0.0517871	0.708452
1-methylnicotinamide_M00741	0.00166702	0.992706	-0.142013	0.179454
LysoPC(P-18:0)_M08363	0.082239	0.504242	0.0614386	0.643387
1-palmitoleoyl-2-linolenoyl-GPC-(16:1/18:3)*_M00467	0.0772404	0.534597	-0.0663909	0.612926
O-Sulfo-L-tyrosine_M04811	-0.0982693	0.408745	-0.0453092	0.755102
palmitate-(16:0)_M00290	-0.0512195	0.703705	-0.092323	0.447637
doxylamine_M01002	-0.0594826	0.650694	-0.0840475	0.490022
N6,N6,N6-trimethyllysine_M00057	-0.114988	0.311542	-0.0282857	0.855283
AMP_M00709	0.0647191	0.614328	0.0783973	0.526581
Anserine_M03456	-0.0731153	0.564001	-0.069845	0.589253
homostachydrine*_M00854	0.0401295	0.771698	0.102775	0.377758
Adipoyl-L-carnitine-isomer-1_M06727	-0.0700637	0.577472	0.0725456	0.571642
(+/-)-2-Hydroxyglutaric-acid_M04472	-0.0539782	0.687367	-0.0886282	0.469341
(2R)-1-{[(2-Aminoethoxy)(hydroxy)phosphoryl]oxy}-3-hydroxy-2-propanyl-(4Z,7Z,10Z,13Z,16Z)-4,7,10,13,16-docosapentaenoate_M06568	0.0624514	0.629549	0.0801036	0.515439
prolylglycine_M00235	-0.0544641	0.684184	-0.0878447	0.473408
(2E)-2-Isopropyl-2-butenedioic-acid-isomer-2_M04184	-0.0727986	0.565501	-0.0693848	0.591547
succinylcarnitine-(C4-DC)_M00270	-0.0591962	0.652766	0.0826832	0.499451
L-Allothreonine_M03192	-0.0705854	0.574159	-0.0707902	0.582826
1,1'-ethane-1,2-diyldipiperazine-isomer-1_M02742	0.0906198	0.453712	0.0506332	0.713677
(2R)-1-{[(2-Aminoethoxy)(hydroxy)phosphoryl]oxy}-3-hydroxy-2-propanyl-(9Z,12Z,15Z)-9,12,15-octadecatrienoate_M06489	0.0871188	0.472857	0.0538575	0.693417
tetrahydrocortisol-sulfate-(1)_M00643	-0.0732796	0.563477	-0.0675387	0.607145
octadecanedioylcarnitine-(C18-DC)*_M00399	-0.0511124	0.703959	0.0891165	0.466114
Glycochenodeoxycholic-acid-(GCDCA)_M01814	0.0828683	0.500863	0.0573038	0.666722
Acetylcarnosine_M03233	-0.129215	0.241189	-0.0108827	0.959841
Sertraline_M01695	0.10629	0.359612	0.0336196	0.81658
LAUROYL-GLUTAMIC-ACID_M02056	-0.0971489	0.414462	-0.0426942	0.771889
acesulfame_M00870	0.0956688	0.424486	0.0438932	0.762882
Acesulfame_M05250	0.092817	0.440398	0.0465909	0.746863
metabolonic-lactone-sulfate_M01049	-0.0459472	0.733662	-0.0929212	0.443742
1-(1-enyl-stearoyl)-GPE-(P-18:0)*_M00533	0.0477015	0.725041	0.0910609	0.45515
(-)-L-Carnitine_M02795	0.0781975	0.527646	0.0600132	0.649909
L-(+)-Alanine-isomer-1_M03051	-0.0537017	0.688724	-0.0844777	0.489382
dihomo-linolenoyl-choline_M00414	-0.07069	0.574159	-0.067424	0.607615
5-OH-caproic-acid_M04057	0.0267026	0.861535	-0.111358	0.327791
1-linoleoyl-GPG-(18:2)*_M00513	0.087707	0.470952	0.0502352	0.716829
theophylline_M00808	-0.0634469	0.625049	-0.074196	0.558179
Prolylleucine-isomer-3_M02914	-0.103674	0.377301	0.0336634	0.81658
Trimethylamine-N-oxide_M02365	0.0790862	0.522355	0.0582052	0.658258
N,N-dimethyl-pro-pro_M00241	-0.039124	0.778687	0.0980542	0.405052
androstenediol-(3beta,17beta)-monosulfate-(2)_M00656	0.126918	0.250861	-0.0101418	0.964931
desmethylnaproxen-sulfate_M00916	0.0599228	0.647485	0.0771149	0.536379
Ectoine-isomer-1_M03053	-0.0650363	0.613058	-0.0719497	0.575485
ferulic-acid-4-sulfate_M00850	0.0798776	0.518	0.057085	0.66761
1-(1-enyl-palmitoyl)-2-arachidonoyl-GPC-(P-16:0/20:4)*_M00527	-0.0648087	0.614042	-0.0717007	0.577358
dodecanedioate-(C12)_M00335	-0.0749591	0.550946	-0.0614792	0.643387
3-Hydroxybenzoic-acid_M05795	0.0668002	0.601017	0.0696075	0.589965
N-methylproline_M00193	-0.0732711	0.563477	-0.0630153	0.63548
(-)-L-Carnitine-isomer-2_M02879	-0.070872	0.574159	-0.0651457	0.620935
Ac-Ala-OH_M05159	0.0452495	0.737123	0.0906037	0.456316
phosphate_M00276	-0.0458007	0.733662	-0.0898515	0.462322
1,2-DILINOLEOYL-SN-GLYCERO-3-PHOSPHATIDYLETHANOLAMINE-isomer-1_M01498	0.069646	0.580293	0.0657585	0.617323
DL-Atenolol_M06806	-0.0651756	0.613058	-0.0701774	0.588086
myo-inositol_M00449	-0.0200402	0.905387	-0.115123	0.307503
Leucylproline-isomer-1_M02693	0.0538728	0.687367	0.0804179	0.515439
5alpha-pregnan-3beta,20alpha-diol-monosulfate-(2)_M00635	-0.0984081	0.40803	-0.0358649	0.804168
andro-steroid-monosulfate-C19H28O6S-(1)*_M00669	0.027399	0.856911	0.106752	0.351892
tartarate_M00875	-0.0628718	0.629533	-0.0711953	0.580156
LysoPC(18:1(9Z))_M02189	-0.0693093	0.583403	-0.0642411	0.62813
thyroxine_M00097	-0.0555138	0.67789	-0.0778601	0.531617
1-carboxyethylphenylalanine_M00070	0.0736823	0.561545	0.0596407	0.650356
S-1-pyrroline-5-carboxylate_M00033	0.063119	0.627923	0.0701378	0.588086
citrulline_M00180	0.0809487	0.513053	0.0520952	0.706269
Metronidazole-OH_M01636	0.0544789	0.684184	0.0785446	0.526289
Leucylproline_M06617	-0.0914591	0.448311	0.0413721	0.777842
2-arachidonoylglycerol-(20:4)_M00543	-0.0526111	0.693066	-0.0800635	0.515439
4-hydroxycoumarin_M00948	-0.10217	0.387557	-0.0302262	0.843607
N4-acetylsulfamethoxazole*_M00929	0.131985	0.229666	0.000407606	0.999538
dihomolinoleate-(20:2n6)_M00311	-0.0453909	0.735926	-0.0868598	0.476822
glycoursodeoxycholate_M00694	0.101082	0.396185	0.0307926	0.839323
3-Benzylthymidine_M01596	-0.0650748	0.613058	-0.0667369	0.611227
4-chlorobenzoic-acid_M01040	0.0588747	0.654883	0.0721949	0.574699
glycochenodeoxycholate_M00675	0.0929905	0.440112	0.038011	0.796632
Nortriptyline_M01885	0.0413225	0.763468	0.0896394	0.463099
Terazosin-impurity-n_M06839	-0.111357	0.329495	-0.0195247	0.9168
10-heptadecenoate-(17:1n7)_M00297	-0.0438757	0.744957	-0.0868871	0.476822
4-allylphenol-sulfate_M00878	0.0918512	0.445574	0.0386006	0.794774
guanidinosuccinate_M00207	-0.072901	0.564945	-0.0572935	0.666722
3-Methyl-L-histidine-isomer-1_M05079	0.0443036	0.741585	0.0857356	0.483698
1-arachidonoyl-sn-glycero-3-phosphoethanolamine-isomer-1_M02193	-0.0631397	0.627923	-0.066599	0.611495
D-Psicose_M04490	0.078184	0.527646	0.0511609	0.710794
(2E)-3-[(1R,4S,7R,7aR)-1-(acetyloxy)-3,7-dimethyl-2,4,5,6,7,7a-hexahydro-1H-inden-4-yl]-2-methylprop-2-enoic-acid_M07442	0.057977	0.660861	0.0708057	0.582826
Creatinine_M04442	-0.083205	0.499067	-0.0454406	0.754863
Propane-1,2,3-tricarboxylic-acid_M04339	0.0679692	0.591586	0.0603101	0.649909
LysoPC(16:0)-isomer-1_M02162	-0.0710635	0.57348	-0.0572048	0.667209
S-(4-Nitrophenyl)mercapturic-Acid_M03665	0.0777768	0.531554	0.0502848	0.716754
N8-Acetylspermidine-isomer-1_M03415	-0.0569972	0.669728	-0.071058	0.581245
8-Aminooctanoic-acid_M02300	0.0382736	0.784628	0.089714	0.462798
1-(1-enyl-palmitoyl)-2-palmitoleoyl-GPC-(P-16:0/16:1)*_M00522	0.0874188	0.471595	-0.0405214	0.783495
acetylcarnitine-(C2)_M00365	0.0861841	0.479422	0.0416231	0.777842
L-(-)-Phenylalanine_M02665	0.0858561	0.480076	-0.0417222	0.777842
N-palmitoyl-sphingosine-(d18:1/16:0)_M00565	0.0530381	0.692068	0.0745107	0.555579
2,7-Bis[4-(1-piperidinyl)butanoyl]-9H-fluoren-9-one_M01071	0.068488	0.588365	0.0589555	0.655159
acetoacetic-acid_M04128	0.0264049	0.862446	-0.100778	0.389857
2-Hydroxy-3-methylbutyric-acid-isomer-1_M05366	0.096702	0.418002	0.0298724	0.846232
L-(+)-Glutamic-acid_M03258	0.0810875	0.51201	0.0450807	0.755211
1,2-dilinoleoyl-GPE-(18:2/18:2)*_M00485	0.085385	0.482716	0.0405761	0.783361
1-(1-enyl-stearoyl)-2-arachidonoyl-GPE-(P-18:0/20:4)*_M00529	-0.0462479	0.732289	-0.0796173	0.517431
hydroxypalmitoyl-sphingomyelin-(d18:1/16:0(OH))_M00589	-0.0455412	0.735663	0.0800697	0.515439
prolylhydroxyproline_M00192	-0.0456879	0.734402	0.079328	0.519166
Choline-Alfoscerate_M03326	0.102384	0.386313	0.0216589	0.900148
Raltegravir_M07636	-0.0370082	0.793589	-0.08684	0.476822
(2R)-3-{[(2-Aminoethoxy)(hydroxy)phosphoryl]oxy}-2-hydroxypropyl-(9Z)-9-hexadecenoate_M02301	0.0699313	0.578501	0.0536042	0.694962
Taurocholic-acid-(TCA)_M06046	-0.00162199	0.992706	-0.121465	0.272775
1-myristoylglycerol-(14:0)_M00536	0.0812574	0.51126	0.0413059	0.778119
tauro-beta-muricholate_M00677	-0.067798	0.59218	-0.0547504	0.685983
oleoyl-arachidonoyl-glycerol-(18:1/20:4)-[1]*_M00556	0.100468	0.398996	0.0214954	0.901022
1-methyl-5-imidazoleacetate_M00048	0.0182348	0.91332	0.103681	0.372256
1-methylnicotinamide_M02544	0.0543439	0.685113	-0.0675631	0.607145
octadecenedioylcarnitine-(C18:1-DC)*_M00400	-0.0470488	0.728295	0.0746656	0.554796
decadienedioic-acid-(C10:2-DC)_M00333	0.0550738	0.679368	0.0666313	0.611495
L-Allothreonine_M04888	-0.0243548	0.877112	-0.0971926	0.412149
1,3-dimethyluric-acid_M05259	0.0411724	0.764246	0.0802724	0.515439
Dipropyleneglycol-dibenzoate_M08231	0.054299	0.685113	0.0671111	0.609605
THREO-DIHYDROBUPROPION_M01938	0.0624217	0.629549	0.058505	0.656893
1-palmitoyl-GPG-(16:0)*_M00511	0.0598038	0.648394	0.0607949	0.647466
Ondansetron_M02040	0.0513003	0.703245	0.0691168	0.593667
N8-Acetylspermidine_M03385	-0.074097	0.558023	-0.0463135	0.747861
1-palmitoyl-2-arachidonoyl-GPE-(16:0/20:4)*_M00478	0.0977792	0.411137	0.0224919	0.895033
lithocholate-sulfate-(1)_M00687	-0.078472	0.526739	-0.0416313	0.777842
2,3-dihydroxyisovalerate_M00831	0.0566212	0.670952	-0.0629864	0.63548
hydroxy-N6,N6,N6-trimethyllysine*_M00058	-0.00243463	0.992227	0.11706	0.296483
N-alpha-Acetyllysine_M03092	0.0622652	0.629549	-0.0571535	0.667305
Rhamnose_M04423	0.078636	0.525897	0.0406812	0.782602
3-Methylxanthine_M02035	0.0344505	0.809539	0.0844337	0.489382
L-Allothreonine-isomer-1_M04833	-0.0349393	0.806942	-0.0839444	0.490022
3-hydroxyphenylacetoylglutamine_M00239	-0.055036	0.679368	-0.0637325	0.631587
oleoylcholine_M00413	-0.082514	0.502205	-0.0355504	0.805877
2-Ethylhydracrylic-acid_M04116	0.105327	0.3663	0.0125642	0.953025
N-acetylleucine_M00121	0.0935159	0.435653	-0.0243396	0.883626
lactate_M00246	0.066571	0.602993	0.0511915	0.710794
dihydroorotate_M00717	0.00462265	0.980431	0.113137	0.319237
3-methoxycatechol-sulfate-(1)_M00794	0.0274347	0.856911	0.0902515	0.45906
5-hydroxylysine_M00059	0.0702943	0.575813	0.0471235	0.742752
2-hydroxypalmitate_M00421	-0.0502807	0.709366	-0.0671204	0.609605
naproxen_M00914	0.0570842	0.669368	0.0601072	0.649909
1-stearoyl-2-oleoyl-GPI-(18:0/18:1)*_M00491	0.103286	0.380078	0.0138556	0.947437
carboxyethyl-GABA_M00031	-0.0794435	0.521848	-0.0376759	0.797516
Caffeine_M01530	-0.0467162	0.729204	-0.070316	0.587885
3-hydroxy-3-methylglutarate_M00621	0.00182792	0.992227	-0.115136	0.307503
1-hexadecanoyl-2-(9Z,12Z-octadecadienoyl)-sn-glycero-3-phosphoethanolamine_M01873	0.0713621	0.571902	0.0454855	0.754863
Dihydrothymine-isomer-2_M03152	-0.0187565	0.911998	0.0980499	0.405052
3-(4-hydroxyphenyl)lactate-(HPLA)_M00081	-0.0782314	0.527646	-0.0383421	0.796342
N,N-Dimethylglycine_M02936	-0.0563154	0.672213	-0.0597891	0.650137
sphingomyelin-(d18:1/24:1,-d18:2/24:0)*_M00614	0.0864365	0.477734	0.0296391	0.847997
alpha-hydroxyisovalerate_M00148	0.0855406	0.481526	0.0302204	0.843607
choline_M00451	0.0492036	0.716195	-0.0664424	0.612838
Sulfamethoxazole_M01285	0.109241	0.340381	0.00622834	0.97731
adipoylcarnitine-(C6-DC)_M00396	-0.0553402	0.678794	0.0599001	0.649909
CM0120000-isomer-2_M01640	0.0550335	0.679368	0.0601683	0.649909
glycolithocholate-sulfate*_M00690	-0.0774041	0.533478	-0.0377005	0.797516
beta-alanine_M00728	0.0661549	0.605844	0.0488969	0.726886
Cocaine-isomer-1_M01740	0.0602345	0.645244	0.0547893	0.685983
N-stearoyl-sphingadienine-(d18:2/18:0)*_M00568	-0.0781691	0.527646	-0.0368147	0.801665
1,2-Dihydro-6H-purin-6-one_M02178	0.0748372	0.551835	0.0400484	0.785614
ribulonate/xylulonate/lyxonate*_M00254	-0.0519214	0.69726	-0.0626932	0.63724
linoleoylcarnitine-(C18:2)*_M00389	-0.0138141	0.936059	0.100691	0.389857
Doxylamine_M01926	0.0678931	0.591586	0.046586	0.746863
Hydrochlorothiazide_M04036	0.0838193	0.494837	0.0306383	0.839906
2-hydroxysebacate_M00351	-0.0622452	0.629549	-0.0519788	0.706628
arachidonoylcarnitine-(C20:4)_M00392	0.00129689	0.993188	0.112537	0.323257
cytosine_M00732	0.0688389	0.587142	0.0443277	0.76021
Taurodeoxycholic-acid-(TDCA)_M04340	0.0306364	0.832653	-0.0824344	0.500618
arachidonate-(20:4n6)_M00313	-0.0485441	0.720035	-0.0645059	0.626534
omeprazole_M00960	0.0323267	0.822785	0.0806895	0.514438
taurochenodeoxycholic-acid-3-sulfate_M00702	-0.0566623	0.670952	-0.056041	0.675018
5alpha-androstan-3alpha,17beta-diol-monosulfate-(2)_M00663	-0.111601	0.327803	-0.000868691	0.997409
Taurine_M04777	0.0322473	0.823218	-0.0796876	0.517431
Methylglyoxal_M04164	-0.0496156	0.712746	-0.0622503	0.638705
5-methylthioadenosine-(MTA)_M00204	0.0721188	0.567036	0.0396497	0.786642
Cysteine-S-sulfate_M04822	0.101369	0.394412	0.00976394	0.966531
12-Ketodeoxycholic-acid-(12-keto-DCA)_M01094	-0.0837717	0.494837	-0.0273273	0.861519
1-(1-enyl-palmitoyl)-2-linoleoyl-GPE-(P-16:0/18:2)*_M00520	-0.0496372	0.712746	-0.0612967	0.644044
NP-021733-isomer-3_M02846	-0.0483967	0.720519	-0.0623723	0.638463
xylose_M00250	-0.0254168	0.868987	-0.0850441	0.485911
(2R)-1-{[(2-Aminoethoxy)(hydroxy)phosphoryl]oxy}-3-hydroxy-2-propanyl-(4Z,7Z,10Z,13Z,16Z)-4,7,10,13,16-docosapentaenoate_M02223	0.0722179	0.566733	0.0380904	0.796632
(Diethylamino)(oxo)acetic-acid_M02957	0.0768165	0.537884	0.0334214	0.817454
Isobutyric-acid-isomer-1_M04238	0.0726302	0.565576	-0.0375665	0.798079
1-palmitoyl-2-arachidonoyl-GPC-(16:0/20:4n6)_M00465	-0.0354307	0.804527	-0.0747523	0.554796
indolelactate_M00112	0.0776776	0.531881	0.0324531	0.825225
Mepacrine_M02480	-0.0712048	0.572352	-0.0388195	0.793697
Aceturic-acid_M04381	-0.0445151	0.740837	-0.0655082	0.618453
L-(-)-Phenylalanine-isomer-1_M02636	0.0773841	0.533478	0.0324329	0.825225
palmitoyl-linoleoyl-glycerol-(16:0/18:2)-[2]*_M00546	0.0601854	0.645244	0.049604	0.720857
2-aminooctanoate_M00353	-0.0798986	0.518	0.0298218	0.846308
Valsartan_M06327	-0.0574512	0.665801	-0.05221	0.705393
Fluoxetine-isomer-1_M01829	0.0474258	0.725796	0.062133	0.638705
m-hydroxy-Hydrocinnamic-acid-isomer-1_M03726	0.0963981	0.419641	0.0131196	0.95004
p-cresol-sulfate_M00798	0.0209775	0.900005	0.0883054	0.470944
Palmitoyl-ethanolamide_M08136	0.0377812	0.788197	0.0712944	0.579515
Indole-3-acrylic-acid-isomer-2_M02661	0.0948957	0.428932	0.0138545	0.947437
beta-citrylglutamate_M00030	0.0928831	0.440261	0.0154997	0.940802
4-hydroxy-N-methyl-N-ethyltryptamine_M02421	-0.0309369	0.830513	-0.0772028	0.536024
amoxicillin_M00927	-0.0508945	0.705427	-0.0565439	0.671017
LysoPC(18:3(6Z,9Z,12Z))-isomer-1_M08134	0.0609605	0.63868	0.0463595	0.747861
Glycolithocholic-acid-(GLCA)_M04089	-0.0651059	0.613058	-0.0421447	0.776443
pregnenetriol-disulfate*_M00633	-0.0784966	0.526739	0.0283659	0.855283
pyruvate_M00245	-0.0542568	0.685113	-0.0525167	0.703483
1,3-dimethylurate_M00811	0.0213519	0.898347	0.0853041	0.484566
phenyllactate-(PLA)_M00072	0.0732492	0.563477	0.0333237	0.817578
adenine_M00711	-0.0946403	0.429879	-0.0119044	0.956354
beta-hydroxyisovalerate_M00130	0.0329516	0.81859	0.0731721	0.565934
indoleacetoylcarnitine*_M00117	-0.0475578	0.725078	-0.0584915	0.656893
2-Hydroxy-3-(4-hydroxy-2-methoxyphenoxy)propyl-carbamate_M01673	0.0945748	0.429879	0.0113401	0.958895
chlorthalidone_M00954	-0.0493642	0.715287	-0.0565439	0.671017
valproic-acid-glucuronide_M00967	-0.049258	0.716057	-0.0565439	0.671017
Theophylline_M04220	-0.0429294	0.751953	-0.0627527	0.637053
Bisdemethoxycurcumin_M06311	0.0461655	0.732716	0.0594537	0.651563
Warfarin_M08016	-0.0431418	0.750748	-0.0624736	0.637769
9-hydroxystearate_M00433	-0.0201559	0.904549	-0.0854187	0.483931
N-acetylserine_M00007	0.0123642	0.94435	0.0930566	0.443308
Hydroxypropionic-acid_M04334	0.0457972	0.733662	0.0590381	0.655005
Meglutol-isomer-1_M04315	0.0826982	0.501663	0.0219235	0.89894
1,2-Dihydro-6H-purin-6-one_M04410	0.0676046	0.593932	0.0370026	0.800949
1-palmitoyl-GPI*-(16:0)_M00514	0.0626798	0.629533	0.0418508	0.777842
1-palmitoyl-2-linoleoyl-GPC-(16:0/18:2)_M00463	-0.0157667	0.928127	-0.0885923	0.469341
5212188_M01727	0.0725415	0.565629	0.0316364	0.832257
1-stearoyl-2-linoleoyl-GPE-(18:0/18:2)*_M00481	0.0988344	0.405683	0.00529783	0.98123
linoleoyl-linolenoyl-glycerol-(18:2/18:3)-[1]*_M00554	-0.0353554	0.804527	-0.0684236	0.599778
citalopram-N-oxide*_M00986	0.0215569	0.897557	0.0821495	0.501819
1-myristoyl-2-palmitoyl-GPC-(14:0/16:0)_M00457	0.0853235	0.482893	-0.0183719	0.924234
1-linoleoyl-sn-glycero-3-phosphoethanolamine_M04452	0.047124	0.727902	0.0562129	0.674511
Cinnamic-acid_M01302	0.0407575	0.767594	0.0624801	0.637769
serotonin_M00111	0.0516285	0.700298	0.0512398	0.710794
triethanolamine_M01025	0.0511533	0.703959	0.0516251	0.709911
Dextromethorphan_M07426	0.0686017	0.588365	0.0341455	0.81602
3-ureidopropionate_M00727	0.0761972	0.542894	-0.0264757	0.869153
mead-acid-(20:3n9)_M00318	0.0678924	0.591586	0.0344747	0.813738
3-methoxytyrosine_M00087	0.015341	0.928399	0.0869448	0.476822
1-(1Z-hexadecenyl)-2-linoleoyl-sn-glycero-3-phosphoethanolamine_M01776	0.0590978	0.65281	0.0431542	0.769349
C-glycosyltryptophan_M00100	-0.0435471	0.74817	0.0585243	0.656893
N-HYDROXYETHYL-N-METHYLCAPRYLAMIDE_M02464	-0.0662691	0.60501	-0.0357378	0.804654
Vanillic-acid-4-sulfate-isomer-1_M03832	-0.0426037	0.754158	-0.0593775	0.651958
arachidoylcarnitine-(C20)*_M00375	0.0398631	0.77317	0.0617402	0.641859
L-(+)-Valine-isomer-2_M02946	-0.0428565	0.751953	-0.0587262	0.656675
pregnenolone-sulfate_M00626	-0.030707	0.832329	0.0701599	0.588086
2-Acetamidooctanoic-acid_M07114	-0.0813475	0.51126	0.0194542	0.9168
palmitoyl-arachidonoyl-glycerol-(16:0/20:4)-[1]*_M00547	0.0964668	0.419423	0.00419774	0.985671
2-butenoylglycine_M00362	0.0491453	0.71638	0.0513754	0.710794
AAMU_M04336	0.0469351	0.728631	0.0531736	0.698369
3-Thiotolene_M04819	0.0506103	0.706925	0.0494815	0.721286
2-hydroxyphenylacetate_M00074	-0.0775723	0.532357	-0.0224973	0.895033
Xylitol_M04567	0.0651289	0.613058	0.0347054	0.81247
1-(1-enyl-palmitoyl)-2-oleoyl-GPC-(P-16:0/18:1)*_M00524	0.0100522	0.955936	-0.0897667	0.462731
glycine-conjugate-of-C10H12O2*_M01047	0.0255919	0.867952	0.0739782	0.560179
Hippuric-acid-isomer-1_M04073	0.0823372	0.503656	0.0169936	0.932422
4-(Acetylamino)butanoic-acid_M06629	0.0362812	0.799079	-0.062951	0.63548
deoxycarnitine_M00408	-0.0566037	0.670952	0.0424916	0.773217
3-hydroxysebacate_M00427	0.0120553	0.945622	0.08695	0.476822
3-Methyl-L-histidine_M03443	-0.0178964	0.915906	0.0808257	0.513921
3-hydroxypalmitate_M00430	0.0531573	0.691926	-0.0450994	0.755211
4-Hydroxybenzoic-acid_M04033	-0.012706	0.942747	-0.0854329	0.483931
D-Ornithine_M03543	-0.0067177	0.970066	-0.0913227	0.453638
N-acetyl-beta-alanine_M00729	0.075186	0.548861	0.0227782	0.893765
Fluoxetine_M07666	0.0791946	0.522355	0.0185382	0.923347
N-oxalyl-glycine-(NOG)_M00859	-0.0508644	0.705427	0.0464275	0.747861
3-Methylxanthine-isomer-1_M04322	0.0334949	0.816104	0.0636364	0.631587
16-hydroxy-Hexadecanoic-Acid_M03915	-0.0273806	0.856911	-0.0696631	0.589831
lanthionine_M00169	-0.0595295	0.650651	-0.0374625	0.798526
O-desmethylvenlafaxine_M00984	0.0454577	0.735926	0.0514925	0.71047
5-AVA_M02596	0.0734729	0.562427	0.0231205	0.89127
pregnen-diol-disulfate*_M00631	-0.0878402	0.470952	-0.00863724	0.968735
tyr-glu_M05249	-0.0520569	0.69666	-0.0443604	0.76021
Scoparone_M01274	0.0119756	0.945622	0.0840212	0.490022
Hydroxypropionic-acid-isomer-1_M04294	-0.0347826	0.807682	-0.0611827	0.644365
n-Propyl-GalIate_M04150	0.0479999	0.722707	-0.0476476	0.738027
Amiodarone_M01732	0.0207723	0.900982	0.0747345	0.554796
Deoxycholic-acid-(DCA)_M06472	0.00995622	0.956156	0.0855233	0.483931
Nadolol_M07406	-0.0535866	0.689574	0.0417748	0.777842
1-(1Z-octadecenyl)-2-oleoyl-sn-glycero-3-phosphoserine_M01870	0.0313267	0.82801	0.0639428	0.631195
Succinic-acid-isomer-1_M04275	0.0490264	0.717305	0.0461545	0.747861
lactosyl-N-palmitoyl-sphingosine-(d18:1/16:0)_M00580	-0.0745917	0.553769	-0.0205483	0.909127
desmethylcitalopram*_M00988	0.0126882	0.942747	0.0824365	0.500618
benzenediol-isomer-1_M04202	0.0519789	0.697084	0.0429612	0.770656
gamma-Glutamylphenylalanine_M06982	0.0485708	0.720035	0.0462725	0.747861
betonicine_M00836	0.0740322	0.558023	-0.0203569	0.91033
1-oleoyl-GPG-(18:1)*_M00512	0.0692286	0.583621	0.0247556	0.880867
Tetranor-12-HETE_M01242	-0.0612176	0.636592	-0.0327184	0.822923
branched-chain,-straight-chain,-or-cyclopropyl-10:1-fatty-acid-(1)*_M01052	-0.0318036	0.825575	-0.0619085	0.640885
LysoPE(22:6(4Z,7Z,10Z,13Z,16Z,19Z)/0:0)_M06543	0.0263968	0.862446	0.0671673	0.609605
GUDCA_M07684	0.0850928	0.484408	-0.0083652	0.968735
Valsartan_M01292	-0.0025862	0.992227	-0.090807	0.45515
methyl-4-hydroxybenzoate-sulfate_M00796	0.0889519	0.465535	-0.00440681	0.985274
1-stearoyl-2-oleoyl-GPE-(18:0/18:1)_M00480	0.0866803	0.47658	-0.00667745	0.975584
Suberic-acid_M04042	0.0800553	0.518	0.0132339	0.949377
21-hydroxypregnenolone-monosulfate-(1)_M00628	-0.0787265	0.525655	0.0139595	0.947437
benzoate_M00780	-0.0397291	0.773945	-0.0528748	0.700953
2-hydroxyarachidate*_M00423	0.0713059	0.571902	0.021191	0.90359
(2S)-3-Hydroxy-2-[(9Z,12Z)-9,12-octadecadienoyloxy]propyl-2-(trimethylammonio)ethyl-phosphate_M02155	-0.0483819	0.720519	-0.044091	0.762029
N,N-dimethylaminopropyl-acrylamide-isomer-2_M02619	-0.0188862	0.911818	-0.0734587	0.564647
DL-Indole-3-lactic-acid_M05669	0.0720903	0.567036	0.0202194	0.911433
palmitoyl-dihydrosphingomyelin-(d18:0/16:0)*_M00584	0.00633695	0.971913	-0.0858141	0.483467
eugenol-sulfate_M00884	-0.0350431	0.806603	-0.056678	0.670968
1-(1-enyl-oleoyl)-GPE-(P-18:1)*_M00532	-0.0219192	0.895319	-0.0695058	0.590643
Sphingosine_M01202	-0.0667825	0.601017	-0.0245648	0.881989
cholesterol_M00622	0.0565926	0.670952	-0.0343473	0.814434
Terazosin-impurity-n_M01849	-0.0727645	0.565501	0.0181166	0.925469
1-Linoleoylglycerophosphocholine_M02201	-0.0621782	0.629832	-0.0286295	0.853805
pyrraline_M00882	-0.0210588	0.899724	-0.0697403	0.589442
1-(1-enyl-palmitoyl)-2-oleoyl-GPE-(P-16:0/18:1)*_M00519	0.0151927	0.928399	-0.0755669	0.550045
pimeloylcarnitine/3-methyladipoylcarnitine-(C7-DC)_M00397	-0.00452819	0.980431	0.0859299	0.482707
Mevalonic-acid-isomer-3_M04279	0.0792927	0.522355	-0.0109468	0.959811
valylleucine_M00236	-0.0624253	0.629549	0.0277444	0.859989
Pyruvic-acid_M04402	-0.0174943	0.917559	-0.0726303	0.571173
octadecenedioate-(C18:1-DC)_M00344	-0.0612147	0.636592	-0.0287195	0.853637
succinoyltaurine_M00174	-0.0663784	0.604749	-0.0233973	0.889651
N-oleoylserine_M00446	-0.0209269	0.900005	-0.0687996	0.595868
Prolylleucine-isomer-2_M02858	0.0501107	0.710333	0.0396088	0.786642
gamma-Glutamylphenylalanine_M03063	0.0551632	0.679367	0.0344703	0.813738
Homo-L-arginine_M03440	-0.0383692	0.784628	-0.0511715	0.710794
D-(+)-Pyroglutamic-Acid_M04431	-0.0273166	0.856911	-0.0622187	0.638705
Glycerol-5-hydroxydodecanoate_M01199	-0.0411767	0.764246	-0.0483118	0.731961
Glycodeoxycholic-acid-(GDCA)_M06355	0.0257097	0.867391	0.0635576	0.631587
3-(3-amino-3-carboxypropyl)uridine*_M00730	-0.0529136	0.692594	0.0362276	0.803372
1-linoleoyl-sn-glycero-3-phosphoethanolamine-isomer-2_M02222	-0.0233164	0.885722	-0.0658164	0.617157
Decanoylcarnitine-isomer-1_M07680	-0.0874377	0.471595	0.00159045	0.994017
3-Hydroxysebacic-acid_M04119	0.045394	0.735926	0.043505	0.766622
Dihydroferulic-acid-4-sulfate-isomer-1_M03845	0.0392744	0.77738	0.0494278	0.721412
palmitoylcarnitine-(C16)_M00372	-0.00925554	0.960216	0.0793688	0.519166
linoleoyl-linoleoyl-glycerol-(18:2/18:2)-[1]*_M00552	-0.0524872	0.693822	-0.0361048	0.803372
LysoPC(16:0)-isomer-2_M02210	-0.0476599	0.725041	-0.0408219	0.781401
prednisolone_M01595	-0.0710086	0.573609	-0.0173595	0.930265
3-methylcytidine_M00733	0.0328366	0.818718	0.055347	0.681353
palmitoleate-(16:1n7)_M00296	-0.00846946	0.963283	-0.079627	0.517431
MFCD03939870-isomer-2_M02878	-0.0123706	0.94435	-0.0757063	0.549516
riboflavin-(Vitamin-B2)_M00745	0.0032732	0.986381	-0.0843179	0.489382
3-phosphoglycerate_M00244	0.0567458	0.670952	0.0306121	0.839906
N6-acetyllysine_M00052	0.0806913	0.513921	-0.00660422	0.975584
paracetamol-sulfate-isomer-2_M05512	-0.0373135	0.791255	0.0498983	0.718833
betaine_M00005	0.00120623	0.993236	0.0859846	0.482707
3-hydroxymyristate_M00429	-0.0170927	0.919416	-0.0699883	0.588086
Sebacic-acid_M03964	0.0524198	0.693822	0.0344979	0.813738
hypoxanthine_M00704	0.0521324	0.696266	0.0347664	0.81226
1-linoleoyl-2-linolenoyl-GPC-(18:2/18:3)*_M00474	0.0415618	0.761603	-0.0452103	0.755211
Hexadecanedioic-acid-(DC16:0)_M06480	0.00686778	0.969669	0.0796726	0.517431
Hippuric-acid_M05478	-0.0467549	0.729204	-0.0397335	0.786642
PI(16:0/22:4(10Z,13Z,16Z,19Z))_M02323	0.0208994	0.900005	0.0655867	0.618453
pi-Methylimidazoleacetic-acid_M02992	0.0126884	0.942747	0.073793	0.561694
Metformin_M02352	-0.0261826	0.862446	-0.0599196	0.649909
Glycocholic-acid-(GCA)_M07688	0.0303952	0.835041	-0.0555898	0.678923
p-Cresylsulfate-isomer-2_M05577	0.0113141	0.947893	0.0746233	0.554796
1-stearoyl-2-arachidonoyl-GPE-(18:0/20:4)_M00482	0.0801927	0.517331	-0.00566657	0.980373
Hippuric-acid_M07019	-0.04684	0.729204	-0.0389809	0.792242
arachidonoylcholine_M00418	-0.0856434	0.481392	6.99184e-05	0.999878
stearoylcarnitine-(C18)_M00374	-0.00917368	0.960614	0.0764976	0.542006
docosadioate-(C22-DC)_M00347	0.0356858	0.804222	0.0499416	0.718833
g-Guanidinobutyrate_M04536	-0.0169101	0.919796	-0.068272	0.601052
Indole-3-acrylic-acid-isomer-1_M02640	0.0686299	0.588365	-0.0163411	0.935225
7-methylxanthine_M00817	-0.0129029	0.942406	0.0720233	0.575144
N,N-dimethylaminopropyl-acrylamide-isomer-1_M02500	-0.0203436	0.903935	-0.0643262	0.62813
propyl-4-hydroxybenzoate-sulfate_M00797	0.00814699	0.964103	-0.0762805	0.543464
N-formylanthranilic-acid_M00106	0.0731549	0.564001	-0.0110999	0.959811
ethyl-alpha-glucopyranoside_M00879	0.0506278	0.706925	-0.0335577	0.81658
THREO-DIHYDROBUPROPION_M07321	0.0357766	0.803673	0.0473903	0.740679
doxycycline_M00931	0.0466111	0.72996	0.0365055	0.803372
N-lactoyl-Phenylalanine_M04171	-0.0199083	0.905944	-0.0630932	0.63548
Citalopram_M01844	0.0168188	0.920332	0.0660598	0.61516
glycocholate_M00672	0.0207199	0.901067	-0.0621386	0.638705
Creatinine_M02255	-0.0567155	0.670952	-0.026083	0.869572
L-Citrulline-isomer-1_M03394	0.0332294	0.818193	0.0495599	0.720857
Caffeine_M06996	-0.028491	0.850655	-0.054221	0.690865
hyocholate_M00696	0.0158768	0.927628	0.0667098	0.611227
spermidine_M00201	0.0242163	0.878057	0.0583409	0.658063
N2-acetyl,N6-methyllysine_M00053	-0.00231697	0.992227	-0.0802358	0.515439
L-Citrulline_M03360	0.077047	0.536281	0.00536737	0.98123
4-methoxyphenol-sulfate_M00084	-0.0444303	0.741345	-0.0377026	0.797516
FAD_M00746	0.00952071	0.958797	-0.0721283	0.574956
Adipoyl-L-carnitine-isomer-2_M06782	-0.067118	0.5981	-0.0145154	0.946196
pentose-acid*_M01050	-0.0136834	0.936575	-0.0676215	0.607145
citalopram-propionate*_M00987	-0.0549303	0.680096	-0.0263434	0.869572
2-hydroxy-3-methylvalerate_M00137	0.062405	0.629549	0.0186274	0.923251
3-hydroxystachydrine*_M00874	-0.0533489	0.690575	-0.0276603	0.859989
KR9460000_M03104	-0.0141654	0.934725	-0.0667502	0.611227
N,N-dimethylalanine_M00015	-0.0154751	0.92818	0.0654337	0.618572
hippurate_M00775	-0.044282	0.741585	-0.0362097	0.803372
indoleacetate_M00113	0.0441862	0.742228	0.0360323	0.803724
glutamine-conjugate-of-C7H12O2*_M01046	0.0317466	0.825575	0.0483643	0.731853
Taurochenodeoxycholic-acid-(TCDCA)_M06227	-0.0124379	0.94435	-0.0674107	0.607615
propranolol_M02010	0.0527916	0.692967	0.0269333	0.864968
arachidonoyl-ethanolamide_M00442	-0.0457916	0.733662	-0.0337797	0.81658
N-alpha-Acetyllysine_M04826	0.0757403	0.54425	0.00378483	0.986537
Taurodeoxycholic-acid-(TDCA)_M06195	0.0607633	0.640004	-0.0186194	0.923251
carnitine_M00409	-0.00231849	0.992227	0.0769533	0.53734
3-Indoleacetamide_M01347	-0.0489547	0.717653	-0.0301543	0.843873
Bisdemethoxycurcumin_M03889	-0.0267091	0.861535	-0.0522551	0.705375
Norcyclobenzaprine-isomer-2_M01895	0.0447835	0.738618	0.0340533	0.81602
N,N,N-trimethyl-5-aminovalerate_M00066	-0.00461654	0.980431	0.0742167	0.558179
dihydrocaffeate-sulfate-(2)_M00841	0.0186401	0.912297	0.0600406	0.649909
4-guanidinobutanoate_M00206	0.0674295	0.595471	0.0110359	0.959811
.beta.-D-Glucopyranose_M04733	-0.0450483	0.738005	-0.0333483	0.817578
4-Ethyl-2,6-dihydroxyphenyl-hydrogen-sulfate_M04109	0.0524478	0.693822	-0.0257703	0.871734
3-(3-hydroxyphenyl)propionate-sulfate_M00800	0.0449576	0.738586	0.0331451	0.81922
Mevalonic-acid-isomer-1_M04144	0.0316365	0.826286	-0.0463826	0.747861
3-Phenylpropanoic-acid_M03709	-0.0367891	0.794473	-0.0409573	0.780811
S-methylcysteine-sulfoxide_M00165	-0.0139263	0.936059	-0.0637756	0.631587
4-(2-Oxo-2,3-dihydro-1H-benzimidazol-1-yl)butanoic-acid-isomer-2_M06760	-0.00764666	0.965778	-0.0699927	0.588086
Hydroxy-bupropion-isomer-2_M07269	0.02909	0.845517	0.048144	0.733064
1-arachidonoyl-GPI*-(20:4)*_M00518	0.0419872	0.760355	0.0350799	0.810029
metronidazole_M00932	0.0351169	0.806373	0.0418572	0.777842
ethyl-beta-glucopyranoside_M00899	0.0591805	0.652766	-0.0175548	0.929038
S-methylcysteine_M00164	-0.0326804	0.820084	-0.0440284	0.762029
Ethylenediaminetetraacetic-acid_M06600	0.0570703	0.669368	0.0194519	0.9168
octadecanedioate-(C18)_M00343	-0.0612207	0.636592	-0.0152567	0.941477
Mevalonic-acid-isomer-2_M04223	0.0657676	0.608873	0.0104476	0.962693
1-methylhistidine_M00035	-0.0538619	0.687367	0.022276	0.896866
oleoyl-linolenoyl-glycerol-(18:1/18:3)-[2]*_M00551	-0.0223592	0.893902	-0.0536377	0.694962
Citalopram_M07472	-0.0687911	0.587192	-0.00695309	0.975584
TEP_M01229	0.0526711	0.693066	0.0230556	0.891508
inosine_M00703	0.0353791	0.804527	0.0402216	0.785034
6-oxopiperidine-2-carboxylate_M00065	0.0419553	0.760355	-0.0336213	0.81658
1-dihomo-linolenylglycerol-(20:3)_M00540	0.030901	0.830513	-0.0446284	0.759128
S-(2-carboxypropyl)-Cysteamine_M06737	0.00534119	0.978072	0.0700777	0.588086
Bupropion_M01896	0.0434329	0.748774	0.0319657	0.828777
isovalerylglycine_M00127	-0.065124	0.613058	0.0102544	0.964379
1-oleoyl-2-linoleoyl-GPE-(18:1/18:2)*_M00483	0.0595889	0.650457	-0.0157032	0.940209
erucate-(22:1n9)_M00301	0.0267941	0.861535	-0.0481353	0.733064
ursodeoxycholate_M00692	0.0440009	0.743957	0.030737	0.839462
L-(+)-Valine_M02872	-0.0564234	0.671428	0.0180753	0.925469
palmitoyl-linoleoyl-glycerol-(16:0/18:2)-[1]*_M00545	-0.0722866	0.566733	-0.00218077	0.991791
D-(+)-Galactose-isomer-2_M04909	0.0393971	0.776413	0.0350278	0.810132
Guaiacolsulfonate-isomer-2_M03754	-0.0369485	0.793589	-0.0373495	0.798553
306-isomer-2_M02903	-0.0217888	0.895319	-0.052496	0.703483
taurine_M00172	-0.0316004	0.826286	-0.0426422	0.771889
gamma-glutamylalanine_M00215	-0.0622994	0.629549	-0.0119328	0.956354
thioproline_M01034	0.0133967	0.938294	0.06081	0.647466
Glycochenodeoxycholic-acid-(GCDCA)_M04239	0.0464608	0.730744	-0.0274609	0.86098
glycodeoxycholate-3-sulfate_M00701	-0.0383157	0.784628	-0.0355786	0.805877
1-methyluric-acid-isomer-1_M04500	-0.0280989	0.852163	0.0457342	0.752546
4-(1-Piperidinyl)-1-butanamine-isomer-2_M03337	-0.0681604	0.590021	-0.00562744	0.980373
cystine_M00168	0.044328	0.741585	0.0294302	0.849388
306-isomer-1_M02838	0.00224043	0.992227	-0.0715115	0.578013
L-(+)-Arginine-isomer-1_M03520	0.017713	0.916253	-0.055968	0.675377
eicosenoylcarnitine-(C20:1)*_M00386	0.037238	0.791647	0.0363892	0.803372
Sebacic-acid-(DC10:0)_M05940	-0.00829581	0.964099	-0.0651719	0.620935
2-methylbutyrylglycine-(C5)_M00139	-0.0713947	0.571902	-0.00194853	0.992116
cysteinylglycine_M00209	0.008975	0.962172	0.0642672	0.62813
5alpha-pregnan-3beta,20alpha-diol-disulfate_M00636	-0.0650889	0.613058	-0.00813075	0.969254
2-methylserine_M00008	-0.0557688	0.676219	-0.016768	0.934246
glycodeoxycholate_M00684	-0.0281539	0.852163	-0.0443787	0.76021
2-Methyltetrahydrofuran-3-one_M04193	0.0389409	0.779865	-0.0335607	0.81658
Methyl-9,9-dimethoxynonanoate_M07519	-0.0340068	0.812986	-0.0384669	0.795885
LysoPC(20:4(5Z,8Z,11Z,14Z))-isomer-2_M08182	0.0111379	0.94938	0.0613268	0.644044
Valsartan_M08026	0.0384555	0.78421	0.0339823	0.81602
sphingadienine_M00562	-0.050072	0.710333	-0.0221523	0.897424
1-(1-enyl-stearoyl)-2-oleoyl-GPE-(P-18:0/18:1)_M00525	0.0339144	0.81358	-0.0382556	0.796632
Vanillic-acid-4-sulfate-isomer-2_M04002	-0.017064	0.919416	-0.05508	0.68355
margaroylcarnitine-(C17)*_M00373	-0.0673317	0.596107	-0.00445582	0.985274
Dihydrothymine_M01678	0.0463413	0.731676	0.0252847	0.875444
Leucylproline-isomer-2_M02751	-0.0435256	0.74817	-0.0277786	0.859989
leucylalanine_M00233	0.0319557	0.825575	-0.0392625	0.789298
3-methylxanthine_M00816	-0.0557737	0.676219	0.0149344	0.944394
1-lauroyl-sn-glycero-3-phosphocholine_M08053	0.0557961	0.676219	-0.0146966	0.945898
2,3-dihydroxy-2-methylbutyrate_M00152	0.0627031	0.629533	-0.00761877	0.972916
2-aminoheptanoate_M00352	0.0127624	0.942747	0.0572883	0.666722
Prostacyclin-isomer-2_M01708	-0.0555013	0.67789	0.0145368	0.946196
D-Ornithine-isomer-1_M03544	-0.0113445	0.947893	-0.0585322	0.656893
ACETYL-PROLINE_M01828	-0.0252167	0.870323	-0.0445903	0.759128
N-palmitoyltaurine_M00444	0.0220226	0.895319	0.0477762	0.736974
Ethylenediaminetetraacetic-acid-isomer-1_M05242	0.061565	0.636531	-0.00815172	0.969254
glycosyl-N-stearoyl-sphingosine-(d18:1/18:0)_M00577	0.0471589	0.727902	-0.0222492	0.896866
linolenoylcarnitine-(C18:3)*_M00390	-0.0581571	0.660861	0.0111863	0.959811
cysteine_M00163	-0.0681569	0.590021	0.00114448	0.9956
linoleoyl-arachidonoyl-glycerol-(18:2/20:4)-[1]*_M00558	0.0607973	0.640004	0.0084414	0.968735
methylmalonate-(MMA)_M00358	0.0348206	0.807682	0.0343257	0.814434
ornithine_M00177	0.0552249	0.679265	-0.0134617	0.949056
proline_M00183	0.014377	0.932799	0.0542609	0.690865
Hippuric-acid_M04221	-0.0198524	0.905944	-0.0485142	0.73108
2-linoleoylglycerol-(18:2)_M00542	-0.0218373	0.895319	-0.0461987	0.747861
1-stearoyl-2-oleoyl-GPS-(18:0/18:1)_M00486	-0.0231747	0.885722	-0.044793	0.758246
[FA]O-Palmitoyl-R-carnitine_M08241	0.0417483	0.76038	0.0261636	0.869572
Acetylhistamine_M02570	-0.00749862	0.965778	0.0603487	0.649909
malonylcarnitine_M00277	-0.0170337	0.919416	0.0507465	0.713677
threonine_M00009	-0.0262829	0.862446	-0.0414199	0.777842
tricarballylate_M00274	0.0459833	0.733662	0.0216599	0.900148
isoursodeoxycholate_M00693	0.0381819	0.784628	-0.0293919	0.849388
Paracetamol-sulfate-isomer-1_M03833	-0.0294788	0.842945	-0.0378318	0.797516
(2E)-2-Isopropyl-2-butenedioic-acid-isomer-1_M03987	0.0564882	0.67135	-0.0105004	0.962628
4-acetylphenyl-sulfate_M00789	0.0328982	0.81859	0.0339768	0.81602
eicosanedioate-(C20-DC)_M00346	-0.0329475	0.81859	-0.0339163	0.816224
Urocanic-acid_M02037	0.0129935	0.941894	-0.0538385	0.693417
Indole-3-acetic-acid_M01350	0.0483752	0.720519	0.0182524	0.924595
N-acetylkynurenine-(2)_M00104	-0.0155286	0.92818	-0.0508731	0.712927
2-hydroxyglutarate_M00325	0.059269	0.652744	-0.00709424	0.975145
glucuronide-of-C10H18O2-(8)*_M01042	0.0374557	0.790051	0.0288875	0.85283
5-AVA-isomer-1_M02524	0.0217904	0.895319	-0.0444154	0.76021
caffeine_M00805	-0.0149924	0.928844	-0.051191	0.710794
erythritol_M00847	0.0398359	0.77317	0.0263298	0.869572
MFCD00087193_M07446	-0.0365352	0.79651	-0.0295442	0.848614
stearidonate-(18:4n3)_M00303	0.00151067	0.992834	-0.0645327	0.626534
NP-021733-isomer-1_M02689	-0.0284285	0.850655	-0.0375426	0.798079
LysoPC(18:3(6Z,9Z,12Z))-isomer-2_M08142	0.0279018	0.854013	0.0380302	0.796632
Triisopropanolamine_M02185	-0.0611787	0.636592	0.00464819	0.985274
N-acetyl-3-methylhistidine*_M00038	0.0225628	0.891996	0.0430193	0.770481
Nicardipine_M01535	-0.0526572	0.693066	-0.0127254	0.952044
gamma-glutamylisoleucine*_M00220	-0.0102489	0.955289	0.0549587	0.6845
Leucine_M02520	0.0533336	0.690575	-0.0118127	0.956412
sphinganine_M00560	0.0560084	0.674887	0.00908189	0.968638
Glycochenodeoxycholate7-sulfate-isomer-2_M06125	0.0328909	0.81859	0.0321304	0.827306
cis-3,4-methyleneheptanoate_M00321	-0.00878516	0.963085	-0.0561675	0.674535
Pro-Asp-isomer-2_M04868	0.0646771	0.614328	5.97548e-05	0.999878
1,3-dimethyluric-acid_M04385	-0.0408891	0.766647	-0.0234566	0.889651
3-aminoisobutyrate_M00737	0.0542147	0.685113	0.00997957	0.965002
dexchlorpheniramine_M01941	0.0416316	0.761277	0.022555	0.895033
PI(16:0/20:4(5Z,8Z,11Z,14Z))_M04463	-0.0475382	0.725078	-0.0165599	0.934412
undecanedioate-(C11-DC)_M00334	-0.0169209	0.919796	-0.0467802	0.745986
N-palmitoyl-sphinganine-(d18:0/16:0)_M00563	0.013774	0.936059	-0.0499257	0.718833
L-Acetylcarnitine-isomer-1_M02551	0.0475277	0.725078	0.016134	0.937135
ethylmalonate_M00142	0.0554288	0.678244	0.00814479	0.969254
L-Pyroglutamic-acid_M06690	-0.0635229	0.625049	-7.24707e-06	0.999922
methylsuccinate_M00143	0.039521	0.775955	0.0239884	0.886486
sphingomyelin-(d18:0/18:0,-d19:0/17:0)*_M00586	-0.0183907	0.9125	-0.0451069	0.755211
L-Allothreonine-isomer-1_M03260	-0.0350108	0.806603	-0.0283208	0.855283
atenolol_M00947	-0.0333101	0.817744	-0.0298736	0.846232
1-heptadecanoyl-sn-glycero-3-phosphocholine_M08309	-0.0243396	0.877112	-0.0386799	0.794336
2-ketocaprylate_M00125	-0.0195273	0.906626	0.0434451	0.76682
PI(16:0/20:2(11Z,14Z))_M04467	-0.0293932	0.843447	0.0335369	0.81658
cerotoylcarnitine-(C26)*_M00378	-0.0580493	0.660861	-0.00478542	0.984762
lamotrigine_M00975	-0.0203478	0.903935	-0.0423821	0.774032
Saccharin_M05336	0.0447931	0.738618	0.0179103	0.926445
dimethylglycine_M00004	-0.021284	0.898347	0.0414062	0.777842
ceramide-(d18:2/24:1,-d18:1/24:2)*_M00575	-0.0188251	0.911818	-0.0435404	0.766622
3-Methylxanthine_M04343	-0.058254	0.660809	-0.00408308	0.985883
Fexofenadine_M01945	-0.0116789	0.946557	-0.0506219	0.713677
2-aminophenol-sulfate_M00901	0.0465517	0.73016	0.0156394	0.940249
1-Deoxy-1-(methylamino)hexitol_M04449	-0.00931686	0.960216	-0.0527889	0.700953
sulfate*_M01012	0.000847083	0.996077	-0.0612478	0.644106
3-methylcrotonylglycine_M00129	-0.025683	0.867391	0.0361491	0.803372
2,4-di-tert-butylphenol_M01023	0.0212645	0.898347	-0.0404619	0.783688
cholesteryl-sulfate_M03744	0.00816142	0.964103	0.0531099	0.698616
Azelaic-acid_M03990	0.0325937	0.820606	-0.0285711	0.853974
MFCD00270077_M08133	-0.0157424	0.928127	0.0454163	0.754863
alpha-L-Sorbopyranose-isomer-1_M04713	0.006817	0.969709	0.054027	0.692642
N3,N4-Dimethyl-L-arginine-isomer-2_M03384	0.0526489	0.693066	0.00806369	0.96948
L-(+)-Arginine_M03492	0.0232531	0.885722	-0.0373168	0.798553
Taurine_M02969	0.043363	0.749102	0.0167016	0.934246
3-Hydroxyphenylacetic-acid-isomer-1_M03777	0.00717493	0.967809	-0.0528222	0.700953
4-cholesten-3-one_M00625	0.040704	0.767594	0.019267	0.918469
lignoceroyl-sphingomyelin-(d18:1/24:0)_M00593	0.0355047	0.804302	0.0243519	0.883626
benzenediol_M04105	0.035945	0.802654	0.0237783	0.887691
PI(16:0/20:4(5Z,8Z,11Z,14Z))_M02337	0.0104706	0.954355	0.0490325	0.725749
taurochenodeoxycholate_M00676	0.0213469	0.898347	-0.037967	0.796632
linoleoyl-arachidonoyl-glycerol-(18:2/20:4)-[2]*_M00559	0.0496279	0.712746	-0.00949471	0.967695
citalopram/escitalopram_M00989	-0.0221396	0.89491	0.0369279	0.801329
Paroxetine_M01911	0.0118135	0.945988	-0.0470919	0.742752
ranitidine-N-oxide*_M00959	0.0428279	0.751953	0.0159577	0.938678
deoxycholate_M00681	-0.0504534	0.708235	-0.00689333	0.975584
docosadienoate-(22:2n6)_M00317	0.000462148	0.997107	-0.0568426	0.670023
4-{[5-(7-hydroxy-5,5,8a-trimethyl-2-methylidene-decahydronaphthalen-1-yl)-3-methylpentyl]oxy}-4-oxobutanoic-acid_M08008	-0.0418724	0.760355	-0.0154194	0.940812
m-Hydroxyhippuric-acid_M05342	0.0243933	0.877112	0.0327096	0.822923
1-Methylimidazoleacetic-acid_M02868	0.0185318	0.9125	0.0384153	0.79598
(E)-3,4,5-Trimethoxycinnamic-acid_M04018	0.0555983	0.677763	-0.0011707	0.9956
3-(3-hydroxyphenyl)propionate_M00801	0.0421632	0.758999	0.01441	0.946526
2,3-dihydroxy-5-methylthio-4-pentenoate-(DMTPA)*_M00159	-0.0318139	0.825575	0.0247474	0.880867
Saccharin_M04096	-0.0183961	0.9125	-0.0379709	0.796632
adrenate-(22:4n6)_M00315	0.0428389	0.751953	0.0134907	0.949056
glycohyocholate_M00697	0.0275594	0.856911	0.0287589	0.853637
4-methylcatechol-sulfate_M00787	-0.0303372	0.835213	-0.025685	0.872225
galactonate_M00260	0.0429043	0.751953	0.0130838	0.95004
oleoyl-ethanolamide_M00440	0.0181251	0.914079	-0.037736	0.797516
3-methylglutarylcarnitine-(2)_M00132	-0.0318789	0.825575	0.0239229	0.886486
Pyrrolidine_M02950	0.0467813	0.729204	-0.00896267	0.968723
L-(+)-glutamine_M04956	0.0487673	0.718888	-0.00671084	0.975584
4-Hydroxy-3-(sulfooxy)benzoic-acid-isomer-2_M03993	0.0400517	0.772119	0.0153443	0.94099
sphingomyelin-(d18:2/24:1,-d18:1/24:2)*_M00615	0.0340327	0.812986	0.0212846	0.903012
myristoylcarnitine-(C14)_M00371	-0.0459059	0.733662	-0.00939882	0.967712
1-carboxyethylvaline_M00146	0.015229	0.928399	0.0400182	0.785614
5,6-dihydrothymine_M00736	-0.0530776	0.692068	-0.00198427	0.992116
Indoxyl-sulfate_M03821	0.0222077	0.89491	0.0328215	0.822628
homocitrulline_M00182	0.0284006	0.850655	0.0262791	0.869572
lactosyl-N-nervonoyl-sphingosine-(d18:1/24:1)*_M00582	-0.0177646	0.916183	-0.0367286	0.802163
4-acetylcatechol-sulfate-(1)_M00838	-0.037548	0.789454	-0.0167033	0.934246
L-(+)-Leucine-isomer-1_M02660	0.0410971	0.764638	0.012891	0.951202
N-Iso-valerylglycine_M04194	0.0451211	0.738005	0.00880781	0.968723
Isopropyl-3-hydroxybenzoate_M04278	-0.0183888	0.9125	-0.0352528	0.808448
Ac-Ala-OH_M04299	0.049871	0.712259	0.00366453	0.98681
Isonipecotamide_M03080	0.0381173	0.784628	0.0154058	0.940812
2-hydroxyoctanoate_M00419	0.00811528	0.964103	0.0452045	0.755211
L-Acetylcarnitine_M02450	0.0448475	0.738618	0.00827221	0.969254
Bis(4-ethylbenzylidene)sorbitol_M08132	0.0261851	0.862446	0.0269144	0.864968
diacylglycerol-(16:1/18:2-[2],-16:0/18:3-[1])*_M00544	0.0381604	0.784628	-0.014917	0.944394
CYCLO-(L-ARGININE-L-PROLINE)-INHIBITOR_M02757	0.0130247	0.941894	0.039999	0.785614
Phe-Trp_M02349	-0.000589671	0.996789	-0.0524041	0.704077
Prolylleucine-isomer-1_M02818	-0.0158878	0.927628	-0.036585	0.803372
RH0365500_M02456	-0.00517166	0.979093	0.0472236	0.742207
Emtricitabine_M06777	0.00825653	0.964099	0.0440058	0.762029
[SP]Sphinganine-1-phosphate_M08146	0.00589625	0.975249	0.0461943	0.747861
Methyl-cinnamate_M01111	-0.0355732	0.804302	-0.0163938	0.935225
1-arachidonylglycerol-(20:4)_M00541	0.0432363	0.750121	-0.00872406	0.968723
trans-3,4-methyleneheptanoate_M00887	0.0145442	0.931924	-0.0373839	0.798553
LysoPC(22:6(4Z,7Z,10Z,13Z,16Z,19Z))-isomer-2_M08201	0.0446184	0.740103	-0.0071356	0.975145
glyco-beta-muricholate_M00678	-0.049806	0.712527	-0.00147077	0.99454
DL-p-Hydroxyphenyllactic-acid_M05349	0.0092932	0.960216	0.0419794	0.777842
1,2,3-benzenetriol-sulfate-(2)_M01028	-0.0508625	0.705427	0.00032491	0.999538
D-(-)-Tagatose-isomer-1_M04543	0.0404285	0.76858	-0.0107004	0.960862
linoleoyl-linoleoyl-glycerol-(18:2/18:2)-[2]*_M00553	-0.0148746	0.929682	-0.0361644	0.803372
6beta-naltrexol_M02347	-0.0417854	0.76038	-0.00916248	0.968444
5alpha-androstan-3alpha,17beta-diol-disulfate_M00664	-0.0232114	0.885722	0.0277156	0.859989
Guaiacolsulfonate-isomer-4_M04029	0.0344209	0.809539	0.0163537	0.935225
N-palmitoyl-sphingadienine-(d18:2/16:0)*_M00567	-0.0309873	0.830513	-0.0197587	0.914767
Hydroxy-bupropion-isomer-1_M07217	-0.0147594	0.929954	-0.0359241	0.804061
N-stearoyl-sphinganine-(d18:0/18:0)*_M00564	-0.00787644	0.965399	-0.0426531	0.771889
laurilsulfate_M03786	-0.0194213	0.907346	-0.0309572	0.837853
Arecoline_M02099	-0.040682	0.767594	0.00966823	0.966786
1-linoleoylglycerol-(18:2)_M00538	0.0355205	0.804302	0.0146296	0.946138
gamma-CEHC_M00757	-0.0469693	0.728631	-0.00317712	0.989014
Butoxytriglycol_M07368	0.0151825	0.928399	0.0349222	0.810889
dihomolinolenate-(20:3n3-or-3n6)_M00312	-0.0103845	0.954806	-0.0392669	0.789298
phenylpyruvate_M00071	0.0174654	0.917559	-0.0321437	0.827306
Proline-betaine_M06587	-0.00237841	0.992227	-0.0467443	0.745986
N-DESMETHYLVENLAFAXINE_M02039	0.0254694	0.868891	0.023345	0.889651
suberate-(C8-DC)_M00330	-0.0150893	0.928399	-0.0337092	0.81658
docosatrienoate-(22:3n3)_M00307	0.0309338	0.830513	-0.0178229	0.926938
lithocholic-acid-sulfate-(2)_M00688	-0.0105079	0.954355	0.0381887	0.796632
phenylacetate_M00073	-0.0314765	0.827256	-0.0172089	0.930999
Tranexamic-Acid-isomer-1_M02568	0.00854026	0.96326	0.0396647	0.786642
succinate_M00271	0.0413288	0.763468	0.00657486	0.975584
taurocholenate-sulfate*_M00699	-0.0313582	0.82801	0.0157058	0.940209
Glycohyocholic-acid-(GHCA)_M06014	0.0336288	0.815461	0.0132616	0.949377
pantoate_M00747	0.00705259	0.968653	-0.0396729	0.786642
(R)-3-hydroxybutyrylcarnitine_M00401	0.00656149	0.970895	-0.0399447	0.785743
LysoPC(22:6(4Z,7Z,10Z,13Z,16Z,19Z))-isomer-1_M08175	0.0265424	0.862446	0.0198558	0.914152
N-Acetyl-L-serine_M04473	0.0345731	0.808748	0.0116519	0.957087
m-hydroxy-Hydrocinnamic-acid_M03979	0.0384549	0.78421	0.00763805	0.972916
Bilirubin-isomer-2_M01722	0.0273073	0.856911	0.0187038	0.923251
3-Methyladipic-acid_M04091	0.0244115	0.877112	0.0215709	0.90066
Isethionic-acid_M04521	0.0116625	0.946557	-0.0340911	0.81602
D-(â)-Quinic-acid_M05225	0.00233176	0.992227	0.0432535	0.76866
acisoga_M00203	-0.0355295	0.804302	0.00973758	0.966531
O-Acetyl-L-serine_M04453	0.0342634	0.810926	-0.0109322	0.959811
5-oxoproline_M00212	-0.00472778	0.980431	0.0403681	0.783761
palmitoyl-ethanolamide_M00441	-0.0196086	0.906626	-0.0253976	0.87462
2-(Dimethylamino)acetohydrazide_M02427	0.0160031	0.927395	-0.0289788	0.852258
azelate-(C9-DC)_M00331	-0.0183497	0.9125	-0.0266103	0.868061
oleoyl-linoleoyl-glycerol-(18:1/18:2)-[2]_M00550	0.0249086	0.872955	0.0199734	0.913289
dimethylarginine-(ADMA-+-SDMA)_M00184	0.000264742	0.998193	0.0441382	0.762021
N-acetyl-2-aminoadipate_M00067	-0.0150765	0.928399	-0.0291861	0.850814
docosapentaenoate-(n6-DPA;-22:5n6)_M00316	0.00785947	0.965399	-0.0359174	0.804061
gamma-glutamyltyrosine_M00228	-0.00669091	0.970066	-0.0370635	0.80074
8-Aminooctanoic-acid-isomer-1_M06616	0.0173014	0.918954	0.0262434	0.869572
alpha-L-Sorbopyranose_M04698	-0.00350791	0.985065	-0.0397418	0.786642
Octahydro-2H-pyrido[1,2-a]pyrazine-isomer-1_M02556	-0.0014508	0.992834	-0.0414915	0.777842
PI(16:0/18:2(9Z,12Z))_M04469	0.00185235	0.992227	0.0410159	0.78063
fMet_M04273	0.0287831	0.848164	0.0139355	0.947437
3-hydroxyhippurate_M00777	0.0186519	0.912297	0.0239698	0.886486
2-palmitoyl-GPC*-(16:0)*_M00495	0.0281332	0.852163	0.0144846	0.946196
oleoylcarnitine-(C18:1)_M00385	-0.0301659	0.836754	0.0124032	0.953619
hexanoylglutamine_M00359	-0.0277094	0.855805	0.0147438	0.945892
sarcosine_M00003	0.0366099	0.796129	0.00572085	0.980373
Meloxicam_M07939	-0.0144069	0.932799	-0.0275883	0.859989
homovanillate-(HVA)_M00088	0.0211514	0.899159	0.0206717	0.908743
cholate_M00671	-0.0369729	0.793589	-0.00482616	0.984762
1708385-isomer-1_M04203	0.0330809	0.81859	0.00846811	0.968735
Sinapinic-acid_M04121	0.00980957	0.956611	0.031565	0.832589
MFCD00270077_M02559	0.0292105	0.845126	0.0118873	0.956354
1-stearoyl-2-arachidonoyl-sn-glycero-3-phosphoethanolamine_M01773	-3.95492e-05	0.999575	0.0408907	0.781093
2-Hydroxyadipic-acid_M04436	0.040623	0.767787	0.000284874	0.999538
vanillic-acid-glycine_M00896	0.0034732	0.985065	-0.0372849	0.798553
tridecenedioate-(C13:1-DC)*_M00337	-0.0317856	0.825575	-0.00891856	0.968723
4-hydroxyglutamate_M00027	0.00531095	0.978072	0.0352795	0.808448
tenofovir_M00941	-0.0381525	0.784628	0.00241672	0.991791
Betonicine-isomer-1_M02825	0.0331461	0.81859	0.00732859	0.975129
fluoxetine_M00979	-0.0160048	0.927395	-0.023945	0.886486
phenol-glucuronide_M00083	0.00398595	0.983711	-0.0357645	0.804654
5alpha-cholest-7-en-3beta-ol_M01125	-0.0352384	0.805423	0.00432917	0.985274
3,4-Methylenedioxyamphetamine_M08257	0.021288	0.898347	0.0180381	0.925469
(+)-.gamma.-Amino-.beta.-hydroxybutyric-acid_M03037	0.0288573	0.847802	0.0099648	0.965002
Guaiacolsulfonate-isomer-2_M05533	-0.0247723	0.874059	-0.0140245	0.947437
sphingomyelin-(d18:2/16:0,-d18:1/16:1)*_M00602	0.0078092	0.965436	-0.030958	0.837853
L-Hydroxyproline_M04858	0.037556	0.789454	0.00113218	0.9956
N2-acetyl,N6,N6-dimethyllysine_M00054	0.0368521	0.794235	0.00164896	0.994017
1,3,7-trimethylurate_M00814	0.0138015	0.936059	0.0246256	0.881798
biliverdin_M01725	-0.0122687	0.94451	-0.0256044	0.872659
.alpha.-D-Glucopyranose_M04752	-0.00125871	0.993188	-0.0363491	0.803372
Fluoxetine_M01802	0.0357743	0.803673	-0.00122474	0.9956
1-linolenoylglycerol-(18:3)_M00539	0.0347478	0.807682	-0.00211146	0.991791
hexadecenedioate-(C16:1-DC)*_M00342	-0.0329517	0.81859	-0.00383221	0.986537
N-benzyl-2-phenylacetamide_M01445	0.0325385	0.820745	-0.0039872	0.986052
Betamethasone_M01783	0.0101401	0.955465	-0.0261682	0.869572
2-methoxyhydroquinone-sulfate-(2)_M00804	0.0267223	0.861535	0.00922988	0.968444
docosatrienoate-(22:3n6)*_M00314	0.0294795	0.842945	-0.00644148	0.976041
1-(1-enyl-stearoyl)-2-linoleoyl-GPE-(P-18:0/18:2)*_M00526	0.0232905	0.885722	-0.0125477	0.953025
3-Methyl-L-histidine-isomer-2_M03506	-0.0337448	0.815112	0.00188618	0.992116
maltol-sulfate_M00825	0.0265324	0.862446	-0.00849448	0.968735
p-Cresylsulfate-isomer-3_M04148	-0.00617499	0.973194	0.0286878	0.853637
(5Z,9alpha,11alpha,13E,15R,19R)-9,11,15,19-Tetrahydroxyprosta-5,13-dien-1-oic-acid_M05985	-0.00751798	0.965778	-0.0273322	0.861519
Ureidopropionic-acid_M02088	0.0205703	0.902313	-0.0141948	0.947437
butyrylcarnitine-(C4)_M00355	0.0309481	0.830513	0.00293655	0.990605
(2S)-1-Hydroxy-3-(pentadecanoyloxy)-2-propanyl-(9Z,12Z,15Z)-9,12,15-octadecatrienoate_M08536	0.0171826	0.919323	0.0166222	0.934412
7-Ketocholesterol_M01142	-0.0147854	0.929954	-0.0189279	0.921434
m-Hydroxyhippuric-acid_M04300	0.00993949	0.956156	-0.0236957	0.888143
1-pentadecanoyl-sn-glycero-3-phosphocholine_M08159	-0.0263162	0.862446	-0.00709011	0.975145
1-carboxyethylisoleucine_M00135	0.0161044	0.927395	0.0172055	0.930999
3-hydroxyoleoylcarnitine_M00407	0.0197663	0.905944	0.0133547	0.949056
phenylacetylcarnitine_M00237	-0.0108978	0.951064	-0.0218955	0.89894
emtricitabine_M00942	-0.00478906	0.980431	0.0276458	0.859989
N-Methylpyrrolidone_M01613	0.0295182	0.842945	0.00275467	0.990654
Jasmonic-acid_M01244	0.00861444	0.96326	0.0236354	0.888326
norfluoxetine_M00980	-0.0115954	0.946795	-0.0204344	0.909947
L-(+)-glutamine-isomer-1_M03203	-0.0234162	0.885722	-0.00837873	0.968735
5alpha-androstan-3beta,17beta-diol-monosulfate-(2)_M00666	0.0134965	0.938207	0.0182495	0.924595
sphingomyelin-(d18:2/24:2)*_M00596	-0.00228625	0.992227	0.0292532	0.850538
metoprolol-acid-metabolite*_M00945	-4.2298e-05	0.999575	0.0314228	0.833786
lisinopril_M00956	-0.0189833	0.911818	0.0124187	0.953619
Triethyl-phosphate_M07353	-0.0174715	0.917559	-0.013865	0.947437
lactosyl-N-behenoyl-sphingosine-(d18:1/22:0)*_M00581	0.00511951	0.979145	-0.0259757	0.869853
Ranitidine-N-oxide_M02390	-0.00479116	0.980431	-0.0261225	0.869572
N-palmitoylserine_M00448	-0.0283062	0.851262	-0.00255076	0.991677
Homogentisic-acid_M04123	0.0249224	0.872955	0.00555073	0.980698
cis-3,4-methyleneheptanoylcarnitine_M00403	-0.0120727	0.945622	-0.0183848	0.924234
1-stearoyl-2-arachidonoyl-GPS-(18:0/20:4)_M00487	-0.011516	0.947173	0.0185922	0.923251
LysoPC(16:1(9Z)/0:0)-isomer-2_M08199	0.00799501	0.964931	-0.0221122	0.897424
gamma-glutamylglutamate_M00216	-0.0236464	0.883836	-0.00612498	0.97731
3-Methyl-L-histidine-isomer-3_M03542	-0.029118	0.845517	0.000400299	0.999538
androstenediol-(3beta,17beta)-monosulfate-(1)_M00655	-0.0252463	0.870323	-0.00410911	0.985883
1-linoleoyl-sn-glycero-3-phosphoethanolamine-isomer-1_M02198	0.000693397	0.996789	-0.0283155	0.855283
m-hydroxy-Hydrocinnamic-acid-isomer-2_M04088	0.0195707	0.906626	-0.00914602	0.968444
vanillic-alcohol-sulfate_M00095	0.00112855	0.993556	-0.027587	0.859989
Phe-Trp_M07285	-0.0151656	0.928399	-0.0135473	0.949056
(2S,3S,4S)-3,4-dihydroxy-6-methoxy-3-methyl-7-methylidene-2-pentyl-2H,3H,4H,5H,6H,7H-pyrano[2,3-c]pyrrol-5-one_M07109	-0.00851849	0.96326	-0.0200177	0.913289
Ferulic-acid-4-sulfate-isomer-1_M03953	0.0196447	0.906626	0.00877156	0.968723
NP-012017_M02373	0.0271204	0.858633	-0.0012742	0.9956
isobutyrylglycine-(C4)_M00150	-0.01556	0.92818	0.012349	0.953705
gamma-glutamylvaline_M00229	-0.0139038	0.936059	0.0133713	0.949056
Theobromine_M01774	-0.0197731	0.905944	0.00739103	0.974959
1-arachidonoyl-sn-glycero-3-phosphoethanolamine_M04444	-0.00955817	0.958797	0.0175581	0.929038
1-linoleoyl-sn-glycero-3-phosphoethanolamine-isomer-3_M02269	0.0218385	0.895319	0.00526507	0.98123
lignoceroylcarnitine-(C24)*_M00377	0.00357062	0.985065	-0.0233455	0.889651
1-(1-enyl-palmitoyl)-2-palmitoyl-GPC-(P-16:0/16:0)*_M00521	0.0263433	0.862446	0.000169907	0.999878
Chenodeoxycholic-acid-3-sulfate_M04166	0.0219129	0.895319	0.00441981	0.985274
picolinoylglycine_M00364	-0.0039455	0.983711	-0.0216998	0.900148
Glycochenodeoxycholic-acid-(GCDCA)-isomer-1_M04269	0.0201732	0.904549	-0.00537725	0.98123
arachidate-(20:0)_M00294	0.0232073	0.885722	-0.00221008	0.991791
L-Hydroxyproline_M03179	-0.00223257	0.992227	0.0227826	0.893765
1,2-dilinoleoyl-GPC-(18:2/18:2)_M00473	0.0178336	0.915906	0.00709235	0.975145
4-(Acetylamino)butanoic-acid_M04254	0.00876856	0.963085	-0.0156893	0.940209
fumarate_M00272	0.0154624	0.92818	0.00883374	0.968723
Glycochenodeoxycholic-acid-(GCDCA)_M08045	0.0226446	0.891555	-0.00156704	0.994017
DESMETHYLRANITIDINE_M02344	0.0201811	0.904549	0.00343956	0.988192
Butyryl-L-carnitine-isomer-2_M06846	0.0137822	0.936059	-0.00934083	0.967835
linoleoyl-linolenoyl-glycerol-(18:2/18:3)-[2]*_M00555	-0.00357883	0.985065	0.0191963	0.918766
1-arachidonoyl-sn-glycero-3-phosphoethanolamine-isomer-2_M02244	-0.00215799	0.992227	-0.0206157	0.908867
1-stearoyl-2-arachidonoyl-GPC-(18:0/20:4)_M00470	0.0159885	0.927395	-0.00656875	0.975584
cystathionine_M00161	-0.0114598	0.947286	-0.0110431	0.959811
Methyl-cinnamate-isomer-1_M01528	0.0198253	0.905944	0.0023406	0.991791
arginine_M00175	0.0188173	0.911818	-0.0030142	0.990279
1-palmitoyl-2-arachidonoyl-sn-glycero-3-phosphocholine_M04217	-0.00419068	0.982583	-0.0174624	0.92959
L-Norvaline_M02788	0.0178549	0.915906	0.00351064	0.987979
L-Cysteic-acid_M05015	0.0184541	0.9125	0.00210814	0.991791
glucuronide-of-C12H22O4-(1)*_M01043	0.00833833	0.964099	-0.0120443	0.956291
paraxanthine_M00806	0.00601778	0.974421	0.0141308	0.947437
3,4-Dihydroxybenzenesulfonic-acid_M04067	0.0167556	0.920537	0.00288335	0.990654
1-stearoyl-2-linoleoyl-GPC-(18:0/18:2)*_M00469	0.0156766	0.92818	-0.00381015	0.986537
Ranitidine_M06811	0.0118369	0.945988	-0.00763938	0.972916
linoleoyl-ethanolamide_M00445	0.00220928	0.992227	-0.0170283	0.932422
N6-carboxymethyllysine_M00266	-0.00358386	0.985065	-0.0155745	0.940467
oleoyl-linoleoyl-glycerol-(18:1/18:2)-[1]_M00549	-0.0152761	0.928399	-0.00367189	0.98681
Norcyclobenzaprine-isomer-1_M01735	0.00488214	0.980431	-0.0140303	0.947437
Pyridoxine_M02578	-0.0103101	0.955123	-0.00838949	0.968735
4-hydroxy-2-oxoglutaric-acid_M00326	0.00430308	0.981868	-0.0138194	0.947437
L-Leucyl-L-alanine_M02753	0.00894281	0.962172	0.00898934	0.968723
ranitidine_M00958	0.0171787	0.919323	-0.000441542	0.999538
N,O-didesmethylvenlafaxine-glucuronide_M00985	-0.00559577	0.977124	-0.0115279	0.957261
Elacytarabine-isomer-3_M08298	0.000366135	0.997621	0.0165485	0.934412
MFCD00050458_M01405	0.00344084	0.985065	-0.0133937	0.949056
ectoine_M01017	-0.0045669	0.980431	0.0117885	0.956412
3,4-Dihydroxyhydrocinnamic-acid_M04129	-0.00689015	0.969669	-0.00942856	0.967712
Meglutol_M04347	-0.0055435	0.977124	-0.0107587	0.96073
1-stearoyl-GPI-(18:0)_M00515	0.00649246	0.970895	-0.00953064	0.967695
guaifenesin_M01006	-0.00980615	0.956611	0.0062036	0.97731
aspartate_M00017	0.00159159	0.992706	0.0142476	0.947437
Theophylline_M06843	-0.0105054	0.954355	0.00532056	0.98123
CAPROYL-GLUTAMIC-ACID_M02413	-0.0122576	0.94451	-0.00328352	0.988898
3-Methyl-L-histidine_M05056	-0.0134218	0.938294	-0.00191549	0.992116
arabinose_M00251	0.00226817	0.992227	-0.0130025	0.950444
aconitate-[cis-or-trans]_M00268	0.00852896	0.96326	0.00609121	0.97731
diphenhydramine_M01781	0.0101663	0.955465	-0.0044474	0.985274
1,1'-ethane-1,2-diyldipiperazine-isomer-2_M02806	0.0018306	0.992227	-0.0127729	0.952035
d-Pro_M02949	0.0109141	0.951064	0.00339554	0.988192
N-stearoyl-sphingosine-(d18:1/18:0)*_M00566	-0.0120061	0.945622	-0.00214522	0.991791
fluconazole_M00933	-0.00760044	0.965778	0.00654844	0.975584
hypotaurine_M00171	-0.00399412	0.983711	-0.0100987	0.964931
2-hydroxystearate_M00422	0.00731755	0.967264	0.0065296	0.975584
(2R)-1-{[(2-Aminoethoxy)(hydroxy)phosphoryl]oxy}-3-hydroxy-2-propanyl-(9Z,12Z,15Z)-9,12,15-octadecatrienoate_M02288	0.00138756	0.992834	0.0120333	0.956291
Elacytarabine-isomer-1_M02159	-0.0124443	0.94435	-0.000755349	0.998112
ximenoylcarnitine-(C26:1)*_M00388	-0.00855867	0.96326	0.00443843	0.985274
meloxicam_M00923	0.00191112	0.992227	-0.0110043	0.959811
Cinnamic-acid_M04084	-0.00504368	0.979459	-0.00725956	0.975145
Meloxicam_M03849	-0.000603708	0.996789	-0.0115647	0.957261
L-(+)-glutamine_M03307	0.0118048	0.945988	-0.000311614	0.999538
gamma-glutamylhistidine_M00219	0.00569956	0.976915	0.00616618	0.97731
sertraline_M00982	0.00468089	0.980431	0.00680768	0.975584
3-methylhistidine_M00036	-0.00647525	0.970895	-0.00484136	0.984762
palmitoleoylcarnitine-(C16:1)*_M00384	0.00719712	0.967809	0.00397214	0.986052
N3,N4-Dimethyl-L-arginine-isomer-1_M03372	0.00206719	0.992227	0.00869665	0.968723
2-acetamidophenol-sulfate_M00900	0.00755601	0.965778	0.00274012	0.990654
hydroxybupropion_M00981	-0.00553848	0.977124	0.00436734	0.985274
3-Methyl-L-histidine-isomer-1_M03470	-0.00749692	0.965778	0.000914892	0.997409
Diethyl-phosphate_M06673	-0.00378372	0.984969	0.00426084	0.985502
1,7-dimethylurate_M00812	0.00437223	0.98163	0.0032142	0.989014
Ranitidine_M02221	-0.000553492	0.996789	-0.0068791	0.975584
N-{4-[(2R,3R)-3-(Hydroxymethyl)-4-isopropyl-5-oxo-2-morpholinyl]phenyl}-2-methoxyacetamide_M07159	-0.00186499	0.992227	0.00475735	0.984762
chiro-inositol_M00450	0.00346094	0.985065	-0.0022874	0.991791
Cytosine_M02471	-0.00537066	0.978072	9.02131e-05	0.999878
p-Cresylsulfate-isomer-2_M04034	-0.00173518	0.992706	0.00260942	0.991561
N-acetylglycine_M00002	-0.00194018	0.992227	-0.00235002	0.991791
tetradecadienedioate-(C14:2-DC)*_M00340	-0.00141582	0.992834	-0.00283613	0.990654
p-Cresylsulfate-isomer-1_M03827	0.000539938	0.996789	-0.000295576	0.999538

## Sheet: URINE_All_Correl_Metabolites
Metabolite name and ID (MXXXXX)	Correlation coefficient with CM PC1 Scores	P-value correlation with CM PC1 Scores	Correlation coefficient with NM PC1 Scores	P-value correlation with NM PC1 Scores
4-Vinylphenol-sulfate-isomer-1_M03253	0.798114	2.41324e-38	0.790379	7.1986e-38
nicotine-N-oxide_M27515	0.716155	1.36197e-27	0.819166	3.01569e-42
Phenylacetylglycine-dimethylamide-isomer-3_M27784	0.745773	7.54259e-31	0.779148	2.37833e-36
Norcotinine_M19338	0.701416	3.74379e-26	0.807524	2.45025e-40
Tryptamine-isomer-2_M23044	0.728415	9.4417e-29	0.778331	2.98247e-36
Kynuramine-or-2-(1,2-Diamino-1-propenyl)phenol_M17200	0.715833	1.36197e-27	0.788146	1.47851e-37
(S)-(-)-Cotinine-isomer-1_M19150	0.712653	2.20194e-27	0.785516	3.54421e-37
trans-3-Hydroxycotinine-isomer-4_M19339	0.697468	8.81119e-26	0.798569	4.02027e-39
N-Acetyl-S-(1-oxo-3-hexanyl)cysteine-isomer-2_M01576	0.766738	1.29453e-33	0.714471	3.67798e-28
p-Cresylsulfate-isomer-4_M02507	0.72765	9.4417e-29	0.737135	8.70776e-31
N-methyl-gamma-oxo-3-Pyridinebutanamide-isomer-2_M20078	0.65325	8.817e-22	0.806604	2.45025e-40
Nicotine-isomer-3_M30716	0.697743	8.7771e-26	0.761792	7.17279e-34
nicotine-N'-oxide_M24129	0.718286	1.05349e-27	0.740029	4.1612e-31
Leucyl-Tyrosine-isomer-1_M28326	0.672224	1.89495e-23	0.78377	5.09743e-37
N-Methylnicotinium-or-(Cyclohexylmethyl)pyrazine-isomer-2_M26728	0.670485	2.70386e-23	0.78438	4.8765e-37
3-[(1R)-1-Methyl-1-oxido-2-pyrrolidinyl]pyridine-isomer-5_M26683	0.649429	1.76211e-21	0.799869	2.97287e-39
cotinine-N-oxide_M21911	0.650352	1.56875e-21	0.796834	6.71054e-39
C5H4N2O4S-isomer-2_M01065	0.71682	1.34264e-27	0.726725	1.49497e-29
(S)-(-)-Cotinine-isomer-2_M19694	0.71383	1.90362e-27	0.72709	1.38252e-29
4-Vinylpyridine_M24433	0.693901	1.99964e-25	0.745761	8.11116e-32
trans-3-Hydroxycotinine-isomer-3_M19006	0.65459	7.22992e-22	0.7829	6.49385e-37
trans-3-Hydroxycotinine-isomer-5_M19638	0.653455	8.67621e-22	0.783981	5.09743e-37
4-ethylphenyl-sulfate_M03410	0.71341	1.95153e-27	0.706201	3.15432e-27
(S)-(-)-Cotinine_M05573	0.662614	1.38613e-22	0.756174	3.72306e-33
Nicotine_M24032	0.650138	1.59839e-21	0.760593	1.01268e-33
4-vinylcatechol-sulfate_M03544	0.693314	2.18032e-25	0.716092	2.48562e-28
cotinine-N-oxide-isomer-2_M22634	0.681898	2.85592e-24	0.723105	4.01336e-29
Nicotine-glucuronide-isomer-1_M32286	0.630862	5.04525e-20	0.772902	1.92711e-35
Nornicotine_M25149	0.649461	1.76211e-21	0.752442	1.08635e-32
Kynurenine-isomer-2_M11374	0.664025	1.05241e-22	0.735019	1.57629e-30
6-Hydroxypseudooxynicotine--isomer-2_M20233	0.63939	1.08255e-20	0.759181	1.53389e-33
Nornicotine-2-carboxylic-Acid_M05592	0.626466	1.0756e-19	0.769639	5.64147e-35
3-Hydroxybenzo[a]pyrene-isomer-2_M22205	0.654443	7.24984e-22	0.738862	5.53692e-31
N-Acetyl-S-(3-hydroxypropyl-1-methyl)-L-cysteine_M11549	0.714428	1.78576e-27	0.6783	2.19112e-24
nicotine-N-oxide-isomer-1_M27187	0.644553	4.35146e-21	0.741686	2.61528e-31
(S)-(-)-Cotinine_M18453	0.63692	1.66688e-20	0.74855	3.55116e-32
trans-3'-Hydroxycotinine-O-glucuronide_M15287	0.626917	1.00332e-19	0.755926	3.86417e-33
N-Methylanabasine_M23218	0.674918	1.1961e-23	0.701815	9.11212e-27
(+/-)-Anabasine-isomer-2_M25044	0.677335	7.8318e-24	0.698701	1.9565e-26
MFCD00799495-isomer-1_M20683	0.68698	9.04609e-25	0.687935	2.48398e-25
Nicotine-isomethonium-ion_M25247	0.635226	2.28135e-20	0.739559	4.63926e-31
trans-3-hydroxycotinine-beta-D-glucuronide_M29552	0.61658	6.09182e-19	0.757885	2.23562e-33
Nicotine-glucuronide_M32140	0.605256	4.15632e-18	0.76776	1.01557e-34
cotinine-N-oxide-isomer-1_M21319	0.673523	1.50601e-23	0.698028	2.2709e-26
N-methyl-gamma-oxo-3-Pyridinebutanamide-isomer-1_M20596	0.640965	8.22942e-21	0.729686	6.9674e-30
N-(cyclopropylmethyl)-N'-phenylurea-isomer-1_M24162	0.607833	2.7432e-18	0.755157	4.75122e-33
Norcotinine-isomer-5_M22577	0.630026	5.63649e-20	0.732605	3.09405e-30
Myosmine-isomer-4_M20943	0.69211	2.77038e-25	0.661467	7.92065e-23
N-Methylnicotinium-or-(Cyclohexylmethyl)pyrazine-isomer-1_M25877	0.614971	8.0528e-19	0.738188	6.56569e-31
3-[(1R)-1-Methyl-1-oxido-2-pyrrolidinyl]pyridine-isomer-4_M26085	0.605602	3.96133e-18	0.744307	1.22212e-31
N-Acetyl-L-cysteine_M18944	0.6734	1.50601e-23	0.670061	1.311e-23
1-ethyl-3-methylimidazolium-isomer-1_M21489	0.674678	1.21468e-23	0.666374	2.87873e-23
Hippuric-acid_M17822	0.648009	2.2012e-21	0.690817	1.29549e-25
Coumarone-or-2-Benzofuran_M07278	0.63031	5.51544e-20	0.702459	7.89164e-27
3-Phenylpropyl-hydrogen-sulfate_M08894	0.649192	1.80701e-21	0.676531	3.23603e-24
Brivaracetam_M19743	0.660726	2.02166e-22	0.658329	1.49074e-22
C5H4N2O4S-isomer-1_M00606	0.677005	8.07862e-24	0.64149	4.41105e-21
3-[(1R)-1-Methyl-1-oxido-2-pyrrolidinyl]pyridine-isomer-2_M26359	0.586515	8.4225e-17	0.727811	1.15689e-29
Anatabine_M24770	0.639126	1.09841e-20	0.671827	8.96588e-24
Cotarnine_M24413	0.6234	1.77658e-19	0.685633	4.22364e-25
3-(1-Piperidinyl)propanenitrile_M20141	0.66695	5.72776e-23	0.639456	6.5356e-21
Serotonin-isomer-2_M21972	0.63288	3.53743e-20	0.671875	8.96588e-24
4-hydroxy-(3-pyridyl)-butanoic-acid-isomer-2_M10963	0.611028	1.57377e-18	0.689585	1.70133e-25
1,2-Dimethylimidazole-isomer-1_M22466	0.641265	7.90953e-21	0.659249	1.2413e-22
Phenylacetylglycine-dimethylamide-isomer-2_M25913	0.630065	5.63649e-20	0.665186	3.68236e-23
N-Acetyl-S-(4-hydroxy-2-methyl-2-buten-1-yl)-L-Cysteine_M18893	0.640475	8.8966e-21	0.650854	6.89319e-22
Kynurenine-isomer-2_M23860	0.587325	7.45032e-17	0.703087	6.8612e-27
1-hydroxyoct-2-enoylglycine_M19961	0.569728	1.13393e-15	0.71824	1.42218e-28
Benzofuran_M18095	0.639185	1.09841e-20	0.644838	2.30424e-21
Cotinine-glucuronide_M31253	0.560764	4.29642e-15	0.71986	9.57469e-29
4-Hydroxy-3,5-dimethylbenzenesulfonic-acid-isomer-1_M03726	0.614367	8.74196e-19	0.665083	3.7136e-23
Homonicotinic-Acid-isomer-1_M20324	0.676145	9.42386e-24	0.598039	1.23264e-17
Phenylacetylglycine-dimethylamide-isomer-1_M26126	0.592426	3.41028e-17	0.680095	1.47099e-24
trans-3-Hydroxycotinine-isomer-1_M18194	0.614788	8.21058e-19	0.65526	2.81821e-22
L-Kynurenine-isomer-2_M20217	0.617104	5.61433e-19	0.652797	4.66172e-22
N-Acetylaminooctanoic-acid-or-N-(5-Methyl-3-oxohexyl)alanine-or-Capryloylglycine_M24442	0.550261	1.89012e-14	0.718589	1.32296e-28
(+/-)-Anabasine_M24697	0.594675	2.38977e-17	0.673941	5.74123e-24
N-Acetyl-S-(3-hydroxypropyl)-L-cysteine_M12104	0.624892	1.38276e-19	0.630798	3.42463e-20
N-Methylnicotinium-or-(Cyclohexylmethyl)pyrazine-isomer-3_M26275	0.582215	1.68093e-16	0.669896	1.34032e-23
Kynurenine-isomer-1_M11085	0.59091	4.24814e-17	0.661142	8.38014e-23
Desoxyfructo-serotonin-isomer-1_M32543	0.559063	5.49487e-15	0.690787	1.29549e-25
Cotinine-glucuronide-isomer-1_M31458	0.52722	4.26902e-13	0.715118	3.15883e-28
Desoxyfructo-serotonin-isomer-2_M29756	0.558527	5.89894e-15	0.681835	9.97627e-25
MFCD00799495-isomer-2_M20509	0.648054	2.2012e-21	0.591705	3.48733e-17
4-Methylhippuric-acid_M02984	0.60131	8.06146e-18	0.633151	2.2246e-20
(-)-y-Ephedrine-isomer-1_M20915	0.62611	1.13286e-19	0.605289	3.58697e-18
N-Acetyl-S-(3,4-dihydroxybutyl)-L-cysteine-isomer-3_M27785	0.579006	2.73103e-16	0.643418	3.03174e-21
Tryptamine-isomer-3_M20464	0.643503	5.15407e-21	0.578903	2.66906e-16
N-Acetyl-S-(3-hydroxypropyl)-L-cysteine_M00544	0.643584	5.15407e-21	0.578116	2.96868e-16
trans-3-Hydroxycotinine-isomer-2_M18770	0.534737	1.59396e-13	0.684765	5.09901e-25
glucuronide-of-C10H18O2-(7)*-isomer-3_M04121	0.598173	1.36625e-17	0.614488	7.03196e-19
3-[(1R)-1-Methyl-1-oxido-2-pyrrolidinyl]pyridine-isomer-3_M25736	0.577818	3.23789e-16	0.632331	2.57733e-20
C9H16N2_M19596	0.631913	4.19103e-20	0.570025	1.04195e-15
Dihydrometanicotine-isomer-2_M19391	0.623678	1.71113e-19	0.567631	1.49438e-15
2,6-Diaminotoluene-isomer-1_M21458	0.624896	1.38276e-19	0.563668	2.64367e-15
Phenylalanine-isomer-1_M19980	0.595206	2.21033e-17	0.590637	4.12561e-17
L-Kynurenine-isomer-4_M21982	0.531386	2.50483e-13	0.649419	9.15557e-22
2-Nitro-5-thiobenzoic-acid_M08848	0.597643	1.4778e-17	0.576489	3.81048e-16
Prop-1-ene-1,3-diamine_M23770	0.578946	2.73103e-16	0.59022	4.37692e-17
trans-3'-hydroxycotinine-isomer-2_M27562	0.543786	4.63458e-14	0.617424	4.16461e-19
trans-3'-hydroxycotinine-isomer-3_M24637	0.592101	3.5605e-17	0.565123	2.15687e-15
N-Acetyl-S-(3-hydroxypropyl)-L-cysteine_M21627	0.590369	4.54804e-17	0.554112	1.06651e-14
2,6-DIHYDROXYETHYLAMINOTOLUENE_M22056	0.592566	3.36984e-17	0.550738	1.73311e-14
N-Acetyl-S-(3,4-dihydroxybutyl)-L-cysteine-isomer-1_M14668	0.556715	7.51883e-15	0.585283	9.78795e-17
trans-3'-hydroxycotinine-isomer-1_M24984	0.58208	1.70039e-16	0.556114	8.07467e-15
Homonicotinic-Acid_M19279	0.557565	6.686e-15	0.578798	2.68812e-16
L-tryptophan-isomer-2_M17215	0.59061	4.41756e-17	0.544373	4.29927e-14
2,3-Diethylpyrazine-isomer-4_M22711	0.591172	4.11218e-17	0.54059	7.22458e-14
Anatabine-isomer-1_M25781	0.530478	2.78979e-13	0.600445	8.24173e-18
Metanicotine-isomer-3_M19845	0.606856	3.21798e-18	0.521847	8.74827e-13
L-(-)-Nicotine-isomer-2_M32147	0.464829	6.3308e-10	0.661763	7.53262e-23
3-Indoleacetamide_M18269	0.5294	3.20443e-13	0.596072	1.70544e-17
3-Pyridylacetic-acid-isomer-1_M19873	0.576883	3.72103e-16	0.533718	1.81939e-13
Catecholamine-isomer-5_M23014	0.515431	1.90707e-12	0.593835	2.46389e-17
L-Carnosine-isomer-1_M25197	0.521531	8.95769e-13	0.579735	2.35898e-16
2,5-Anhydro-3,4-dideoxy-2-thiohexaric-acid_M29805	0.541537	6.32188e-14	0.556402	7.80589e-15
Boc-Inp-OH-isomer-1_M23817	0.514281	2.19669e-12	0.581811	1.70499e-16
S-Carbonyl-L-cysteine_M15362	0.555559	8.84474e-15	0.540208	7.5603e-14
Myosmine-isomer-3_M21424	0.602383	6.77739e-18	0.492222	3.35654e-11
C7H5NO4S-isomer-2_M01818	0.530732	2.71668e-13	0.563778	2.62353e-15
Propyl-nicotinate-isomer-1_M19107	0.581321	1.9025e-16	0.511741	3.13729e-12
1-ethyl-3-methylimidazolium-isomer-2_M21664	0.554957	9.58158e-15	0.523168	7.40005e-13
Cotinine-N-glucuronide_M30387	0.52119	9.2507e-13	0.555887	8.27699e-15
N-Acetyl-S-(1-oxo-3-hexanyl)cysteine-isomer-1_M02157	0.549086	2.22207e-14	0.519888	1.11523e-12
2,5-Dimethylpyrazine-isomer-3_M22930	0.548987	2.23462e-14	0.517678	1.46711e-12
3-Hydroxybenzo[a]pyrene-isomer-1_M23472	0.493373	2.68988e-11	0.567574	1.49438e-15
Homoveratrylamine_M22467	0.538809	9.12297e-14	0.519548	1.15731e-12
N-Acetyl-L-cysteine-isomer-1_M00451	0.563208	3.02624e-15	0.492866	3.12901e-11
Myosmine-isomer-1_M22030	0.545752	3.53056e-14	0.506484	6.02422e-12
4-vinylcatechol-sulfate-isomer-1_M03310	0.515463	1.90707e-12	0.536608	1.24018e-13
2-[(3-Isopropoxyphenyl)carbamoyl]benzoic-acid-isomer-2_M17691	0.564505	2.5081e-15	0.486632	6.30491e-11
2-Methyl-1,2,3,4-tetrahydro-5-isoquinolinamine-isomer-2_M30895	0.521491	8.95769e-13	0.528625	3.61649e-13
Dopamine-isomer-4_M20610	0.557804	6.51079e-15	0.490509	4.06282e-11
4-(2-Hydroxyethyl)phenyl-hydrogen-sulfate-isomer-3_M04284	0.501558	1.02999e-11	0.543069	5.13171e-14
SPHAERANTHANOLIDE_M26179	0.506444	5.67367e-12	0.534146	1.72936e-13
p-Octopamine_M25675	0.51058	3.43139e-12	0.52582	5.23517e-13
3-Pyridylacetic-acid-isomer-3_M20250	0.519887	1.09009e-12	0.502235	1.00973e-11
6-Aminooctahydro-1-indolizinyl-acetate_M17855	0.561842	3.68641e-15	0.448411	3.89985e-09
4-phenylbutanic-acid-O-sulphate-isomer-3_M04533	0.487063	5.56656e-11	0.5071	5.6162e-12
N-Acetyl-s-(2,3-dihydroxypropyl)-L-cysteine_M28754	0.541169	6.60288e-14	0.450528	3.20426e-09
Butenylcarnitine_M05624	0.470873	3.29306e-10	0.519899	1.11523e-12
C7H5NO4S-isomer-1_M01724	0.511863	2.93327e-12	0.475678	2.16991e-10
Indole-3-butyric-acid_M16773	0.488916	4.52755e-11	0.490831	3.93741e-11
gamma-glutamylphenylalanine_M01605	0.481967	9.92352e-11	0.486494	6.36415e-11
2-phenyl-2-propanol_M18339	0.48131	1.05769e-10	0.487015	6.06855e-11
N-Acetyl-S-(3-amino-3-oxopropyl)-L-cysteine_M24408	0.473861	2.37979e-10	0.493525	2.91118e-11
4-Hydroxy-3,5-dimethylbenzenesulfonic-acid_M08922	0.502569	9.14791e-12	0.464059	7.74495e-10
N-Acetyl-s-(2,3-dihydroxypropyl)-L-cysteine_M15039	0.517841	1.41471e-12	0.444932	5.49212e-09
2-pyridone_M19373	0.524452	6.13934e-13	0.433917	1.62666e-08
Pyrogallol-1-O-sulphate-isomer-5_M00687	0.506665	5.59633e-12	0.45041	3.22363e-09
Raspberryketone-glucoside-isomer-1_M04406	0.473725	2.40217e-10	0.479704	1.38625e-10
4-(2-Hydroxyethyl)phenyl-hydrogen-sulfate-isomer-2_M04047	0.463365	7.34827e-10	0.488796	4.94823e-11
Kynurenine-isomer-1_M23258	0.482539	9.34394e-11	0.469108	4.48974e-10
N-Acetyl-S-(4-hydroxy-3-oxobutyl)-L-cysteine_M00044	0.468475	4.27918e-10	0.47685	1.91106e-10
Myosmine-isomer-2_M21176	0.512131	2.85492e-12	0.430924	2.16204e-08
Ferulic-acid-4-sulfate_M09021	0.439218	8.87699e-09	0.503288	8.92269e-12
4-(Methylamino)-4-(3-pyridinyl)butanoic-acid_M31394	0.456946	1.45601e-09	0.481574	1.12412e-10
Cystathionine-ketimine_M00072	0.49789	1.58521e-11	0.439433	9.46188e-09
Homonicotinic-Acid-isomer-3_M20058	0.476837	1.72723e-10	0.459544	1.24996e-09
Phenylethanolamine-isomer-1_M22867	0.489672	4.16492e-11	0.443325	6.40171e-09
2-[(3-Isopropoxyphenyl)carbamoyl]benzoic-acid-isomer-1_M18862	0.495922	2.00202e-11	0.435255	1.43189e-08
Dopamine-isomer-6_M19066	0.506606	5.59884e-12	0.419304	6.38829e-08
wrongly-assigned-to-sphaeranthanolide_M03474	0.494755	2.29139e-11	0.430521	2.23655e-08
Phenylacetylglycine-dimethylamide-isomer-4_M26794	0.453017	2.17554e-09	0.466046	6.26444e-10
Tyramine-O-sulfate-isomer-2_M09359	0.455605	1.67107e-09	0.46345	8.22552e-10
Norcotinine-isomer-3_M21233	0.513888	2.29401e-12	0.404407	2.4025e-07
Pyridoxine-isomer-5_M21306	0.498388	1.50158e-11	0.4153	9.14981e-08
Pioglitazone-isomer-1_M03555	0.480449	1.16132e-10	0.431944	1.96645e-08
S-(2-carboxyethyl)-N-acetylcysteine_M12282	0.439157	8.88391e-09	0.470303	3.9547e-10
Nicotine-N-oxide-isomer-1_M18732	0.463126	7.49927e-10	0.445228	5.39245e-09
L-Prolyl-L-alanine_M28613	0.47877	1.39223e-10	0.426199	3.37259e-08
trans-isoeugenol-O-glucuronide-isomer-3_M04211	0.453471	2.08514e-09	0.449165	3.64992e-09
Nicotine-N-oxide-isomer-5_M17942	0.488424	4.76881e-11	0.398021	4.20692e-07
7-(beta-D-Galactopyranosyloxy)-2-oxo-2H-chromene-3-carboxylic-acid_M06372	0.432318	1.73304e-08	0.445078	5.443e-09
N-Acetyl-S-[(2E)-4-hydroxy-2-buten-1-yl]-L-cysteine_M06229	0.4656	5.84948e-10	0.408286	1.72516e-07
1,2-Dimethylimidazole-isomer-2_M22239	0.44931	3.17799e-09	0.420719	5.6475e-08
1-(2-hydroxyethyl)-4-[1]benzopyrano[3,4-d]triazolone_M10103	0.425776	3.2027e-08	0.443569	6.28122e-09
(Â±)-Mandelic-Acid_M01547	0.473958	2.36787e-10	0.394773	5.48341e-07
Dihydrometanicotine-isomer-1_M19893	0.479255	1.32473e-10	0.389474	8.59441e-07
Nicotinyl-methylamide_M18228	0.499203	1.36784e-11	0.368437	4.55742e-06
N-Acetyl-L-cysteine_M11289	0.481797	1.00583e-10	0.385188	1.23277e-06
Choline-[M]+_M24990	0.474593	2.2167e-10	0.391225	7.42751e-07
Ecgonine-isomer-3_M19912	0.463576	7.22191e-10	0.39821	4.15898e-07
GEMA_M01207	0.447167	3.95106e-09	0.413453	1.07682e-07
Avenein-isomer-4_M03833	0.403298	2.34487e-07	0.45135	2.95784e-09
2,6-Diaminotoluene-isomer-2_M22066	0.484422	7.54735e-11	0.368653	4.50033e-06
N-(cyclopropylmethyl)-N'-phenylurea-isomer-2_M24742	0.402614	2.48211e-07	0.448917	3.72244e-09
N-2-Hydroxyethyl-L-valine-isomer-1_M19900	0.430986	1.96607e-08	0.417633	7.44082e-08
Cystathionine-ketimine-isomer-2_M10082	0.416999	7.07358e-08	0.429439	2.473e-08
L-threo-3-Phenylserine-isomer-2_M20463	0.42164	4.71916e-08	0.422919	4.60184e-08
N-Acetyl-S-(3,4-dihydroxybutyl)-L-cysteine-isomer-1_M31225	0.421021	4.98075e-08	0.416324	8.36996e-08
N-Acetyl-L-cysteine-isomer-2_M10545	0.437441	1.05056e-08	0.396461	4.77769e-07
NP-020712_M25897	0.408783	1.4591e-07	0.420319	5.83382e-08
Serotonin-isomer-1_M25960	0.372757	2.751e-06	0.453711	2.31928e-09
4-allylcatechol-sulfate-isomer-1_M03686	0.408102	1.54476e-07	0.415257	9.14981e-08
O-methoxycatechol-O-sulphate-isomer-4_M02755	0.41873	6.0979e-08	0.397663	4.31954e-07
Nicotine-isomer-1_M30640	0.424544	3.58906e-08	0.382159	1.5756e-06
m-Tolualdehyde_M08901	0.417515	6.80526e-08	0.379783	1.91197e-06
Catecholamine-isomer-3_M23239	0.397632	3.78027e-07	0.395347	5.24147e-07
2,2-Dimethylsuccinic-acid-(DC6:0)_M01481	0.419267	5.85478e-08	0.372562	3.34579e-06
Nicotine-N-oxide-isomer-2_M19147	0.426904	2.88559e-08	0.363916	6.37871e-06
Salsolinol-isomer-2_M19291	0.416563	7.26158e-08	0.366393	5.29236e-06
4-Vinylphenol-sulfate-isomer-2_M03612	0.416314	7.3967e-08	0.360534	8.09424e-06
alpha-Ketoisovaleric-acid_M00638	0.404866	2.04521e-07	0.371918	3.50855e-06
2,3-Diethylpyrazine-isomer-2_M21451	0.451302	2.5927e-09	0.321497	0.000117676
2,5-Dimethylpyrazine-isomer-1_M22146	0.408056	1.54476e-07	0.364536	6.10186e-06
2-Indolinecarboxylic-acid_M19170	0.396438	4.16181e-07	0.373622	3.09925e-06
Atomoxetine_M18034	0.416161	7.46772e-08	0.348421	1.96336e-05
trans-isoeugenol-O-glucuronide-isomer-2_M04430	0.353762	1.07993e-05	0.406106	2.07069e-07
N-Acetyl-S-(3,4-dihydroxybutyl)-L-cysteine_M24510	0.387219	8.89082e-07	0.371302	3.67053e-06
N-Acetyl-L-cysteine-isomer-1_M18284	0.397061	3.95755e-07	0.361323	7.67899e-06
N-(3-acetamidopropyl)pyrrolidin-2-one-isomer-4_M20670	0.379367	1.64397e-06	0.375208	2.74895e-06
Metanicotine-isomer-1_M21497	0.400299	3.03892e-07	0.353937	1.32267e-05
OZ4150000-isomer-2_M23106	0.368344	3.85029e-06	0.384842	1.26302e-06
3-Hydroxypyridine-isomer-2_M27248	0.396273	4.20385e-07	0.354921	1.23232e-05
2,3-Diethylpyrazine-isomer-3_M20834	0.433031	1.6235e-08	0.318142	0.00014232
trans,trans-Muconic-Acid-(DC6:2)_M00630	0.416898	7.09082e-08	0.333053	5.65263e-05
Furaneol-isomer-2_M10932	0.383299	1.21839e-06	0.366389	5.29236e-06
1-O-Feruloylglucose-isomer-1_M12474	0.399388	3.26528e-07	0.347495	2.07723e-05
Norcotinine-isomer-1_M24949	0.427073	2.85351e-08	0.317753	0.000145573
N-Acetyl-S-(1-cyano-2-hydroxyethyl)-L-cysteine_M09183	0.335147	3.76239e-05	0.407168	1.89008e-07
2,3-Diethylpyrazine-isomer-1_M21088	0.430475	2.05656e-08	0.309838	0.000234897
Pyrrole-2-carboxylate_M09833	0.419152	5.88893e-08	0.320565	0.000123971
Fluorene-isomer-3_M24916	0.379837	1.58758e-06	0.356172	1.12452e-05
5-Hydroxykynurenamine-isomer-2_M19326	0.399617	3.21415e-07	0.336365	4.48103e-05
Norcotinine-isomer-4_M23394	0.413535	9.45355e-08	0.322361	0.000111354
2-hydroxymexiletine-isomer-2_M18431	0.37336	2.62978e-06	0.361983	7.32518e-06
Arecoline-isomer-3_M19990	0.388717	7.92438e-07	0.341759	3.08163e-05
7-Oxo-2-heptenoic-acid-isomer-2_M09232	0.382337	1.3117e-06	0.347672	2.05877e-05
Tyrosyl-Serine_M11392	0.381892	1.34829e-06	0.347932	2.02779e-05
4-Methylhippuric-acid_M07191	0.365431	4.78132e-06	0.36362	6.49969e-06
4-Hydroxyisoleucine-isomer-2_M23376	0.350292	1.37552e-05	0.376199	2.55933e-06
4-Ethyl-2,6-dihydroxyphenyl-hydrogen-sulfate-isomer-4_M02522	0.361222	6.45973e-06	0.36246	7.08816e-06
SPHAERANTHANOLIDE_M14038	0.376134	2.12138e-06	0.346719	2.19158e-05
N-2-Hydroxyethyl-L-valine-isomer-2_M20374	0.417223	6.96048e-08	0.303855	0.000330292
Methyl-4-[2-hydroxy-3-(isopropylamino)propoxy]-3-methoxybenzoate-isomer-2_M24025	0.359816	7.10156e-06	0.361093	7.78302e-06
B-Nicotyrine_M21292	0.386486	9.42248e-07	0.329477	7.04577e-05
2-Hydroxynaphthalene-isomer-1_M08898	0.365907	4.62181e-06	0.349012	1.88647e-05
4-Sulfophenylacetic-acid_M08953	0.38232	1.3117e-06	0.328836	7.34065e-05
(-)-swainsonine-isomer-3_M19353	0.387338	8.83879e-07	0.322738	0.000108937
Perillartine--isomer-2_M16625	0.364566	5.08083e-06	0.343536	2.72734e-05
3-Acetamidopiperidine-isomer-2_M23419	0.356519	8.99807e-06	0.351073	1.63663e-05
OZ4150000-isomer-4_M22719	0.32934	5.35636e-05	0.375564	2.68309e-06
N,N'-1,5-Pentanediyldiacetamide-isomer-2_M17686	0.390317	6.99789e-07	0.312215	0.000204517
2805789-isomer-3_M17451	0.390083	7.10908e-07	0.311497	0.000212912
(2S,3S)-2-{[(2E)-3-(3,4-Dihydroxyphenyl)-2-propenoyl]oxy}-3,4-dihydroxy-2-methylbutanoic-acid_M02939	0.352696	1.15483e-05	0.344156	2.6166e-05
Metanicotine-isomer-2_M20352	0.416868	7.09082e-08	0.279533	0.00121459
Hydroxytyrosol_M10494	0.35281	1.15293e-05	0.343275	2.76878e-05
N-(4-Methylphenyl)-3-oxo-3-phenylpropanamide-isomer-1_M22473	0.374884	2.34104e-06	0.321081	0.000120599
3-Methoxytyramine-isomer-4_M22437	0.415671	7.78119e-08	0.278566	0.00127458
L-(-)-Nicotine-isomer-1_M32384	0.386166	9.6409e-07	0.305991	0.000295348
Cystathionine-ketimine-isomer-3_M09760	0.323744	7.6696e-05	0.367275	4.97791e-06
1728928_M22372	0.279973	0.000898298	0.407522	1.83982e-07
3-Methyladenine_M24631	0.369283	3.58512e-06	0.316447	0.000158317
Pyridine-isomer-1_M26053	0.382243	1.31468e-06	0.301103	0.000385282
4-Pyridoxic-acid_M06322	0.353904	1.0721e-05	0.327276	8.08888e-05
N-Acetyl-S-(3-amino-3-oxopropyl)-L-cysteine_M13335	0.330686	4.97595e-05	0.349075	1.88567e-05
IpA_M16930	0.360044	7.00259e-06	0.319398	0.000133177
2,6-Diaminotoluene-isomer-3_M22324	0.354978	9.9823e-06	0.323507	0.000103738
Methyl-valinate-isomer-1_M18685	0.389143	7.67331e-07	0.289267	0.000739644
N-Acetyl-S-(2-carbamoyl-2-hydroxyethyl)-L-cysteine_M29540	0.307832	0.00019954	0.369141	4.34813e-06
C8H9NO5_M00360	0.398814	3.42039e-07	0.276096	0.00143918
5-Hydroxytryptophan_M19858	0.348828	1.51966e-05	0.325454	9.10729e-05
Pyridine-N-oxide-isomer-1_M12577	0.324235	7.43656e-05	0.349818	1.79104e-05
5-(Hydroxymethyl)furoic-acid_M00482	0.385316	1.03187e-06	0.288713	0.000762555
Clofazimine_M16476	-0.299769	0.000308626	-0.372955	3.25619e-06
2-nonenoylglycine-isomer-1_M21349	0.392931	5.60557e-07	0.279657	0.00121254
N-(4-Methylphenyl)-3-oxo-3-phenylpropanamide-isomer-2_M21960	0.338203	3.07202e-05	0.33099	6.41082e-05
Pyrogallol_M00407	0.35363	1.087e-05	0.315023	0.000172855
4-methylguaiacol-sulfate_M02899	0.360622	6.74408e-06	0.30746	0.000273242
Ac-Ala-OH-isomer-2_M19737	0.406337	1.79818e-07	0.258945	0.00335478
Aminohippuric-acid-isomer-1_M21742	0.355577	9.56944e-06	0.307309	0.000274975
3-[(1R)-1-Methyl-1-oxido-2-pyrrolidinyl]pyridine-isomer-1_M24992	0.331228	4.8186e-05	0.330844	6.45155e-05
N-acetyl-L-cysteine-2-deoxy-3-thio-D-erythro-pentonic-acid-?-lactone-thioether-isomer-2_M00423	0.379991	1.5738e-06	0.282053	0.00107422
MFCD00871942_M11600	0.341975	2.44057e-05	0.319246	0.000133571
Ecgonine-isomer-4_M21657	0.356071	9.27979e-06	0.303833	0.000330292
3-Methoxytyrosine-isomer-2_M26890	0.331068	4.85863e-05	0.327382	8.0605e-05
1-Methylpyrrolidine-isomer-1_M22660	0.324901	7.16449e-05	0.332891	5.69504e-05
cyclic-3-hydroxymelatonin--isomer-1_M25771	0.367404	4.13451e-06	0.290139	0.000707225
N-Methyltyrosine-isomer-3_M27945	0.347581	1.65671e-05	0.306842	0.000282166
Paracetamol-isomer-1_M18389	0.332873	4.33537e-05	0.320442	0.000124547
2-pyridone-isomer-3_M20113	0.35466	1.01921e-05	0.297875	0.000461582
4-(2-Hydroxyethyl)phenyl-hydrogen-sulfate-isomer-1_M08842	0.34239	2.37553e-05	0.306804	0.000282166
Guanosine-3',5'-cyclic-monophosphate_M30413	0.37827	1.79324e-06	0.269285	0.00203352
Synephrine-isomer-4_M27271	0.362875	5.73914e-06	0.28454	0.000951149
Styrene_M19075	0.333264	4.24927e-05	0.310671	0.000223987
Cocaine-isomer-1_M18885	0.353921	1.0721e-05	0.288598	0.00076564
Trigonelline_M11788	0.337464	3.21609e-05	0.304492	0.000323032
NP-013736-isomer-1_M24532	0.340057	2.76136e-05	0.30078	0.000391978
Indoxyl-sulfate-isomer-1_M08919	0.344626	2.04231e-05	0.29517	0.000536044
Phenylephrine_M05964	0.358456	7.83426e-06	0.281212	0.00112239
Phenylephrine-isomer-2_M18202	0.339471	2.87207e-05	0.299092	0.000431781
Acesulfame-isomer-1_M08852	0.338791	2.96899e-05	0.299626	0.000418861
1-Acetamidocyclopentanecarboxylic-acid_M20139	0.334431	3.93496e-05	0.30254	0.000355159
trans-isoeugenol-O-glucuronide-isomer-2_M11669	0.349513	1.44846e-05	0.287398	0.000818216
Tranexamic-Acid-isomer-4_M18751	0.323429	7.79254e-05	0.311998	0.00020673
Pipecolic-acid_M19421	0.343387	2.2301e-05	0.289663	0.000724268
Synephrine-isomer-3_M27111	0.360117	6.98881e-06	0.268888	0.00206345
Hydroxy-2,4-hexadienal_M09936	0.281804	0.000822192	0.34664	2.19524e-05
1,2,3,6-Tetrahydropyridine_M22938	0.253899	0.00307177	0.373918	3.03995e-06
Thymine_M19951	0.376625	2.04568e-06	0.249495	0.00520443
Nicotine-isomer-2_M30197	0.336045	3.53911e-05	0.287834	0.000799347
Pyroglutamic-acid-isomer-2_M21680	0.319923	9.75677e-05	0.303879	0.000330292
2-nonenoylglycine_M07698	0.290146	0.000533069	0.332826	5.69842e-05
Pilocarpine-isomer-1_M17599	0.373981	2.51001e-06	0.248113	0.00554072
(-)-Ecgonine-methyl-ester-isomer-2_M22391	0.338187	3.07202e-05	0.283897	0.000976948
Lansoprazole_M17226	-0.280304	0.000882928	-0.341147	3.20927e-05
N,N'-1,5-Pentanediyldiacetamide-isomer-1_M18877	0.329265	5.36858e-05	0.291901	0.000639631
Homonicotinic-Acid-isomer-2_M21015	0.342713	2.33543e-05	0.278387	0.00128195
5-oxoproline_M29201	0.326947	6.27341e-05	0.293513	0.000584697
Catecholamine-isomer-1_M22058	0.306051	0.000217721	0.313458	0.000191079
C8H9O5_M00389	0.371805	2.96008e-06	0.245908	0.00608396
L-Pyroglutamic-acid_M23124	0.287652	0.000606737	0.32956	7.03271e-05
Paracetamol-isomer-2_M19068	0.357041	8.67569e-06	0.258887	0.00335478
2-(furan-2-carboxamido)acetic-acid-isomer-1_M00380	0.35086	1.32239e-05	0.264638	0.00254883
Pyridoxine-isomer-6_M22616	0.309478	0.00018114	0.305606	0.000301746
Nicotine-N-oxide-isomer-3_M21481	0.340846	2.62432e-05	0.273404	0.00166169
NP-020032_M19065	0.293453	0.000444549	0.319341	0.000133196
Epinephrine-isomer-3_M18337	0.348509	1.55109e-05	0.264257	0.00259014
NP-011220-isomer-2_M18410	0.352756	1.15362e-05	0.258099	0.00348351
3-Pentylpyridine_M19814	0.323144	7.92367e-05	0.283906	0.000976948
cyclic-6-Hydroxymelatonin_M25417	0.362576	5.85333e-06	0.243923	0.00661661
glutamine-conjugate-of-C6H10O2-isomer-1_M01871	-0.311652	0.00016002	-0.294558	0.000553268
107089_M23858	0.310776	0.000167273	0.295008	0.000539755
7,8-Diaminononanoic-acid-isomer-2_M25350	0.276609	0.00106998	0.328386	7.54543e-05
D-(-)-Synephrine-isomer-1_M24469	0.303195	0.000256947	0.301736	0.000372541
2-pyridone-isomer-1_M17102	0.305758	0.000221317	0.297903	0.000461582
4-Aminophenol_M17268	0.324547	7.29956e-05	0.278973	0.00124812
paracetamol-sulfate-isomer-1_M01085	0.30297	0.000260015	0.300483	0.000398105
Nornicotine_M05516	0.318982	0.000103107	0.283471	0.000996235
7,8-Diaminononanoic-acid-isomer-1_M24711	0.274758	0.00116409	0.326883	8.28139e-05
Ethyl-2-amino-1-cyclohexene-1-carboxylate-isomer-3_M19417	0.2694	0.00149998	0.33194	6.01894e-05
Lofepramine_M17181	-0.287001	0.00062754	-0.312499	0.000201431
N-acetyl-L-cysteine-2-deoxy-3-thio-D-erythro-pentonic-acid-?-lactone-thioether-isomer-1_M00208	0.38764	8.65173e-07	0.211617	0.0234479
3-Pyridylacetic-acid-isomer-2_M19175	0.297572	0.000352538	0.301559	0.000375533
Ectoine-isomer-4_M25924	0.31473	0.000133381	0.284175	0.000969241
trans,trans-muconic-acid-isomer-2_M12427	0.303472	0.000253372	0.295283	0.000533937
Salsolinol-isomer-1_M17804	0.33786	3.13554e-05	0.260255	0.00315309
(2Z)-3-[2-(beta-D-Glucopyranosyloxy)phenyl]acrylic-acid-isomer-1_M12527	0.327054	6.24537e-05	0.270906	0.00188493
Tyramine-O-sulfate-isomer-1_M11390	0.311857	0.00015914	0.285615	0.000897296
Phenylacetylglycine_M02240	0.316737	0.000117942	0.279672	0.00121254
Ethyl-N-acetyl-L-phenylalaninate_M18112	0.33687	3.34592e-05	0.258914	0.00335478
Rolipram_M18117	0.325741	6.7804e-05	0.268693	0.00208086
1-(2-Piperidinyl)-1-propanone_M06173	0.256265	0.00276922	0.337993	4.01817e-05
Pyrogallol-isomer-1_M11247	0.296828	0.000368392	0.295894	0.000518938
2,3-Diethylpyrazine_M06212	0.308374	0.000194141	0.283954	0.000976948
7,8-Diaminononanoic-acid-isomer-3_M25644	0.270325	0.00144256	0.320775	0.000122675
C8H9NO2S_M00233	0.349861	1.41597e-05	0.241191	0.0074658
Ecgonine-methyl-ester-isomer-4_M24502	0.357995	8.08915e-06	0.231964	0.0109984
Formylanthranilic-acid_M09884	-0.285639	0.000673465	-0.303958	0.000330292
CAPROYL-SARCOSINE-isomer-3_M22674	0.230599	0.00832212	0.357063	1.0547e-05
N-Acetylserotonin-isomer-1_M23150	0.323548	7.75102e-05	0.26102	0.00304284
4-O-Caffeoylquinic-acid_M12788	0.280777	0.000865999	0.302812	0.000350204
Nornicotine-isomer-2_M20894	0.355759	9.47051e-06	0.227634	0.0130192
paracetamol-sulfate-isomer-2_M00574	0.341032	2.59746e-05	0.241432	0.00739274
Paracetamol_M17291	0.364567	5.08083e-06	0.216992	0.0195161
D-PANTOTHENIC-ACID_M10967	-0.232379	0.00772374	-0.346581	2.19555e-05
C6H7NO4S-isomer-1_M00447	0.302447	0.000268165	0.276473	0.00141202
Gabapentin_M13431	0.245949	0.00433387	0.332628	5.75592e-05
Prolylhydroxyproline-isomer-1_M11864	0.370781	3.20299e-06	0.207677	0.0268211
Metacetamol_M05845	0.341086	2.59579e-05	0.237246	0.0088091
ethyl-maltol-sulfate_M00643	0.320842	9.21875e-05	0.257366	0.00361472
4-(2-Hydroxyethyl)phenyl-hydrogen-sulfate-isomer-1_M03755	0.266336	0.0017211	0.310344	0.000228045
3-Methoxytyrosine-isomer-4_M26562	0.282368	0.000800405	0.293081	0.000598604
wrongly-assigned-to-Cinchonidine_M21488	0.307307	0.000204515	0.267944	0.00216449
5-Methyluridine_M00149	0.364157	5.2276e-06	0.210683	0.0242279
2-Benzylsuccinic-acid_M04174	0.271834	0.00134315	0.302937	0.000348568
enterolactone-sulfate-isomer-1_M09550	-0.270588	0.00142454	-0.304082	0.000330292
Metalaxyl-M-isomer-1_M17060	0.324696	7.24583e-05	0.249881	0.00512787
N-(5-acetamidopentyl)acetamide_M05992	0.313201	0.000146418	0.261221	0.00302461
Ethyl-2-amino-1-cyclohexene-1-carboxylate-isomer-2_M19821	0.266842	0.00168581	0.306501	0.000286777
3-Methoxytyramine-isomer-5_M23704	0.366862	4.30041e-06	0.2051	0.0291136
N-(3-acetamidopropyl)pyrrolidin-2-one-isomer-3_M24849	0.361421	6.38395e-06	0.210505	0.0243499
C8H11NO4_M00189	0.338812	2.96899e-05	0.232649	0.0107027
O-Sulfo-L-tyrosine-isomer-1_M09975	0.320453	9.43864e-05	0.250095	0.00510195
Hydroxyzine_M08341	0.345662	1.89802e-05	0.224738	0.0146195
Methoxamine_M22232	0.284475	0.000718712	0.285626	0.000897296
4-hydroxyphenylacetic-acid-isomer-1_M12960	0.330599	4.99155e-05	0.238839	0.00824173
Phenylethanolamine-isomer-4_M21546	0.288998	0.00056635	0.278373	0.00128195
TL1772000_M08343	0.304846	0.000234085	0.262152	0.00289271
5-(Hydroxymethyl)furoic-acid_M11122	0.321084	9.09394e-05	0.245581	0.00614664
catechol-sulfate_M00181	0.340201	2.74153e-05	0.225294	0.0143764
6-Hydroxypseudooxynicotine--isomer-1_M27681	0.310803	0.000167273	0.253783	0.0042826
C7H14O4_M00350	0.359531	7.23385e-06	0.203121	0.031025
Tranexamic-Acid-isomer-14_M19089	0.245757	0.00436986	0.316284	0.000159476
cyclic-3-hydroxymelatonin--isomer-2_M25253	0.300844	0.000291145	0.261	0.00304284
Cyclohex-1-enecarboxylic-acid_M17402	0.265317	0.00180125	0.29566	0.00052488
Acetaminophen-mercapturate_M01414	0.329627	5.29656e-05	0.23093	0.0114925
Pyrogallol-isomer-2_M00567	0.301213	0.000285805	0.257013	0.00366632
C8H13NO4_M00140	0.331449	4.75848e-05	0.226705	0.0135274
Ecgonine-isomer-6_M22487	0.2439	0.00475915	0.313017	0.000196038
Ac-Ala-OH_M00018	0.363966	5.28674e-06	0.192213	0.0441453
7-Oxo-2-heptenoic-acid-isomer-2_M17714	0.269116	0.00152119	0.287047	0.00083321
Catecholamine_M11725	0.311038	0.000165725	0.244241	0.00652448
L-Kynurenine-isomer-1_M17826	0.288943	0.000566981	0.265976	0.00237889
3-Indolebutyric-acid-isomer-1_M19039	0.301132	0.000286581	0.253373	0.00436616
Indoxyl-sulfate-isomer-2_M01268	0.271162	0.00138979	0.283266	0.00100557
Ethyl-2-amino-1-cyclohexene-1-carboxylate-isomer-1_M18018	0.274708	0.00116514	0.279605	0.00121286
3-Feruloylquinic-acid-isomer-2_M12425	0.268959	0.00153182	0.285032	0.000926363
Homoveratrylamine-isomer-1_M23086	0.316163	0.000121561	0.237735	0.00861634
N-Methylphenethylamine_M20162	0.28366	0.000747882	0.269837	0.00197646
Nicotine-N-oxide-isomer-4_M23000	0.333992	4.04741e-05	0.219148	0.0179396
isocitric-acid-isomer-1_M00335	0.306544	0.000211962	0.245854	0.00608781
Urocanic-acid_M05830	0.291306	0.000500104	0.260825	0.00306448
3-Indolebutyric-acid-isomer-3_M19928	0.274031	0.001204	0.276991	0.00137401
4-Oxododecanedioic-acid-isomer-5_M02798	0.307954	0.000198472	0.242423	0.00709249
umbelliferone-sulfate-isomer-2_M02141	0.283484	0.000754076	0.266824	0.00228056
Geniposidic-acid-isomer-1_M13342	-0.230565	0.00832375	-0.318775	0.000137377
C4H6O4S_M00143	0.342421	2.37553e-05	0.206363	0.0278881
5-Hydroxymethylfurfural_M27019	0.244298	0.00467108	0.303942	0.000330292
DL-Indole-3-lactic-acid_M19148	0.307968	0.000198472	0.239101	0.00817086
O-Sulfo-L-tyrosine-isomer-2_M00924	0.339186	2.91319e-05	0.207838	0.0267088
Ecgonine-isomer-5_M21142	0.256553	0.00273631	0.290104	0.000707225
2-Aminooctanedioic-acid_M01825	-0.266527	0.00171235	-0.279935	0.00119957
(-)-Ecgonine-methyl-ester-isomer-5_M22969	0.330352	5.05921e-05	0.215951	0.0203057
Cocaine-isomer-2_M19396	0.307062	0.000206546	0.239095	0.00817086
Metanicotine-isomer-4_M21085	0.318444	0.000105745	0.227056	0.0133324
p-Mentha-8-thiol-3-one_M22789	0.266981	0.00167896	0.27807	0.00129772
(-)-Ecgonine-methyl-ester-isomer-3_M23165	0.338359	3.05341e-05	0.205832	0.0284001
L-tryptophan-isomer-3_M21668	0.288406	0.000582612	0.255652	0.00390581
Salsolinol-isomer-3_M16781	0.318658	0.000104518	0.2252	0.0143889
7-Oxo-2-heptenoic-acid-isomer-1_M09795	0.318855	0.00010371	0.224961	0.0144939
[2-hydroxy-5-(3-oxobut-1-en-1-yl)phenyl]oxidanesulfonic-acid_M09138	0.256841	0.002713	0.285837	0.000890637
(S)-Abscisic-acid_M17475	0.319664	9.90146e-05	0.222959	0.0155674
L-tryptophan-isomer-1_M20424	0.275441	0.00113289	0.266781	0.00228056
dimethylmalonic-acid_M00002	0.311713	0.000159794	0.230321	0.0117217
Hydroxy-2,4-hexadienal_M00183	0.316558	0.000119033	0.225196	0.0143889
7,8-Diaminononanoic-acid_M06165	0.222409	0.0114373	0.318604	0.00013847
7-Oxo-2-heptenoic-acid-isomer-3_M10534	0.269422	0.00149998	0.270505	0.00191813
Ethyl-2-amino-1-cyclohexene-1-carboxylate-isomer-4_M18749	0.266875	0.00168577	0.272984	0.0016974
Kynurenic-acid_M13453	-0.247756	0.00403141	-0.291713	0.000645059
PRIMA-1-isomer-5_M24627	0.293752	0.000437442	0.245627	0.00614542
(-)-Ecgonine-methyl-ester-isomer-1_M16813	0.332328	4.48547e-05	0.206886	0.0276285
8-Aminooctanoic-acid_M23404	0.258533	0.00251227	0.28004	0.0011989
Urocanic-acid-isomer-2_M22690	-0.225644	0.0100986	-0.31281	0.000198035
4-Ethyl-2,6-dihydroxyphenyl-hydrogen-sulfate-isomer-5_M01072	0.291088	0.000505657	0.246562	0.0059484
Cycloleucine_M28153	0.325816	6.76513e-05	0.211727	0.0233727
Acetoacetate_M13464	0.237706	0.00626975	0.297367	0.000474962
Creatinine_M23636	0.370498	3.26395e-06	0.164563	0.0968954
3,4-Dihydroxyhydrocinnamic-acid-isomer-2_M10710	0.265358	0.00180049	0.268943	0.00206237
Homo-L-arginine-isomer-1_M32000	-0.196074	0.0293519	-0.337851	4.04301e-05
4-Methylcatechol_M06806	0.281999	0.000814495	0.249116	0.00529605
3-(1-hydroxyethyl)-2,3,6,7,8,8a-hexahydropyrrolo[1,2-a]pyrazine-1,4-dione-isomer-2_M25633	0.275093	0.00114426	0.255865	0.00387076
Cyclohex-1-enecarboxylic-acid_M09658	0.252641	0.00323916	0.278235	0.00128883
2-pyridone-isomer-2_M18298	0.253551	0.00311831	0.275184	0.00150871
2-hydroxyacetaminophen-sulfate*_M05756	0.317456	0.000112698	0.210656	0.0242279
1-Vinylimidazole-isomer-1_M29339	0.292454	0.000468326	0.235	0.00971848
Dexamisole-isomer-3_M21368	0.339052	2.93217e-05	0.188111	0.0502189
2-nonenoylglycine-isomer-2_M22190	0.309895	0.000176743	0.21718	0.0193845
Dexamisole-isomer-1_M19978	0.277827	0.00100328	0.248725	0.00539241
4-acetaminophen-sulfate_M17653	0.311432	0.000161916	0.214551	0.0211631
5-Methoxytryptamine_M21761	0.347204	1.69819e-05	0.178552	0.0665036
4-Hydroxy-3,5-dimethylbenzenesulfonic-acid-isomer-2_M04034	0.253584	0.00311812	0.270965	0.0018836
Methyl-4-[2-hydroxy-3-(isopropylamino)propoxy]-3-methoxybenzoate-isomer-3_M24458	0.290727	0.000515733	0.233572	0.0102949
2-morpholinoacetonitrile-isomer-2_M24812	0.332852	4.33537e-05	0.190833	0.0463021
N,N-Bis(2-hydroxyethyl)formamide-isomer-3_M28865	0.339274	2.90401e-05	0.184316	0.0562712
Pyrrole-2-carboxylic-acid-isomer-1_M24114	0.229947	0.00852678	0.293518	0.000584697
3-Methoxytyramine-isomer-1_M23015	0.306756	0.000209607	0.216454	0.0199529
1-ACETYL-2-CARBOXYPIPERIDINE-isomer-3_M17344	0.271188	0.00138979	0.25016	0.00509637
PRIMA-1-isomer-4_M21764	0.227413	0.00946393	0.293645	0.000583518
N-Acetylserotonin_M18305	0.314342	0.00013649	0.206347	0.0278881
o-Coumaric-acid-isomer-1_M10561	0.275136	0.00114368	0.245513	0.00615459
C7H14O5_M00244	0.306127	0.000217199	0.214068	0.0214457
1-(β-D-Glucopyranosyloxy)-7-methyl-1,4a,5,6,7,7a-hexahydrocyclopenta[c]pyran-4-carboxylic-acid-isomer-3_M13542	0.260653	0.00226395	0.259379	0.00329027
Gabapentin-isomer-2_M24092	0.267652	0.00163252	0.252127	0.00464053
4-(2-Hydroxyethyl)phenyl-hydrogen-sulfate-isomer-3_M09567	0.299013	0.000322878	0.220472	0.0171537
Resveratrol-4'-O-Glucuronide-isomer-3_M03543	0.277582	0.00101554	0.241626	0.00733649
Acetaminophen-mercapturate-isomer-1_M22122	0.288462	0.000582402	0.230028	0.0118162
2-(furan-2-carboxamido)acetic-acid_M00673	0.288382	0.000582612	0.228997	0.0122947
Naproxen-O-glucuronide-isomer-1_M04445	0.267042	0.00167664	0.24973	0.00515308
Indole-isomer-2_M25481	0.301315	0.000284647	0.215335	0.0205
AICA-riboside_M24371	0.286738	0.000634731	0.229347	0.0121374
Metoprolol-isomer-1_M20483	0.232705	0.00762437	0.283027	0.00101705
3-CYSTEINYLACETAMINOPHEN_M28995	0.291957	0.000481717	0.222994	0.0155674
N,N'-Diphenylpentanediamide-isomer-1_M20743	0.289364	0.000555197	0.22506	0.0144541
NP-019811-isomer-2_M21043	0.258702	0.00249658	0.255533	0.0039215
Paracetamol_M00612	0.307293	0.000204515	0.204803	0.0293984
4-Nitrophenyl-beta-D-glucoside-isomer-1_M13711	0.267995	0.00160759	0.243184	0.00683956
Diethyltoluamide_M21677	0.265589	0.00178456	0.245395	0.00617851
Cyclohexylamine-isomer-3_M22206	0.228773	0.00893233	0.281925	0.00107931
2,6-dihydroxypseudooxynicotine-isomer-1_M24258	0.230631	0.00832212	0.279979	0.00119957
Hydroferulic-acid-isomer-1_M02368	0.279023	0.000947565	0.231042	0.0114532
D-(+)-Xylose_M13446	0.238959	0.00594004	0.271041	0.00188036
NP-019401-isomer-1_M20062	0.267612	0.00163313	0.242286	0.00712678
Cycloleucine_M05654	0.33494	3.80645e-05	0.17443	0.0739655
Acetaminophen-mercapturate-isomer-2_M22885	0.25675	0.00272153	0.252178	0.00463895
NNK-isomer-1_M18028	0.300035	0.000304216	0.208855	0.0258389
2-Furamide_M24438	0.210049	0.0180409	0.29878	0.000438914
Norfentanyl_M22425	0.235948	0.00672732	0.272295	0.001756
paracetamol-sulfate_M05937	0.300131	0.000303111	0.20781	0.0267088
Ecgonine-isomer-1_M28287	0.283713	0.000747137	0.223673	0.0151652
Norcotinine-isomer-2_M23114	0.333014	4.31214e-05	0.172079	0.0789943
DL-p-Hydroxyphenyllactic-acid_M12370	0.292963	0.000454981	0.212114	0.0231646
4-Hydroxyphenylpyruvate_M00677	0.307347	0.000204515	0.196972	0.0378723
2,4-DIHYDROXY-3,6-DIMETHYLBENZOIC-ACID-isomer-2_M02383	0.278673	0.000965039	0.225607	0.0142195
Isoorotic-acid_M11185	0.234108	0.0072033	0.270043	0.00195866
3-(N-acetyl-L-cystein-S-yl)-acetaminophen_M06286	0.287564	0.000608007	0.215803	0.0203057
4-(1-Amino-2-carboxyethyl)benzoic-acid_M02322	-0.225659	0.0100986	-0.277438	0.00134253
C5H6O3_M00172	0.272401	0.00131082	0.23062	0.0116195
phenylethanolamine_M05837	0.268536	0.00156555	0.234484	0.0099266
Cystathionine-ketimine-isomer-1_M09177	0.252765	0.00322701	0.249922	0.00512787
a-[3-(nitrosoamino)Propyl]-3-pyridinemethanol--isomer-1_M18092	0.261607	0.00216479	0.240352	0.00772241
46644-isomer-2_M27827	0.312163	0.000156378	0.189435	0.0481359
6-Hydroxypseudooxynicotine--isomer-4_M22505	0.303453	0.000253372	0.197785	0.0371737
NP-019811-isomer-1_M21380	0.318693	0.000104518	0.181292	0.0618732
5-Methoxytryptophan-or-S-4-Hydroxymephenytoin_M28911	0.280695	0.000867871	0.218653	0.0182857
lenticin-isomer-1_M22898	0.27363	0.00122705	0.225394	0.0143355
1-Carbethoxy-4-aminopiperidine_M05692	0.319094	0.000102615	0.179248	0.0657033
(−)-(alpha)-Kainic-Acid_M18203	0.275663	0.00112079	0.222674	0.0157466
2-Butoxypyridine_M21027	0.269916	0.00147103	0.227748	0.0129735
3-Feruloylquinic-acid-isomer-3_M13256	0.261205	0.00220484	0.235944	0.0093355
N-acetyl-DL-tryptophan_M03088	0.329426	5.33999e-05	0.167634	0.0895025
1-Methylhistamine_M21836	0.276757	0.00106301	0.219813	0.0175247
1-O-Caffeoylglucose_M12996	0.240503	0.00554566	0.255935	0.00386538
alpha-ketoadipic-acid-isomer-2_M12807	0.273211	0.00125427	0.222472	0.0158662
3-hydroxy-2-methylpyridine-sulfate-isomer-1_M09561	0.254222	0.00302981	0.241152	0.0074658
Avenein-isomer-2_M03381	0.257055	0.00268678	0.238172	0.00844933
O-methoxycatechol-O-sulphate-isomer-2_M08820	0.272187	0.00132165	0.221227	0.0166265
N-acetyl-DL-tryptophan-isomer-2_M03331	-0.22583	0.0100615	-0.267207	0.00223827
a-[3-(nitrosoamino)Propyl]-3-pyridinemethanol--isomer-2_M25549	0.296647	0.000371693	0.196375	0.0385301
Maleamic-acid_M09488	0.220018	0.012543	0.272686	0.00172194
3-Hydroxypyridine-sulfate_M13866	0.274274	0.00118972	0.217997	0.0187813
N-2-Cyanoethyl-valine_M26850	0.303628	0.000251807	0.188345	0.0498829
4-Hydroxy-2,6-nonadienal_M16912	0.264738	0.00185645	0.227052	0.0133324
C5H4O6S_M00108	0.271021	0.00139821	0.220393	0.0171859
3-Methyl-isoquinoline_M17816	0.290058	0.000534698	0.201195	0.0330732
Guanidoacetic-acid_M05497	0.270731	0.00141582	0.220119	0.0173417
Ecgonine-methyl-ester-isomer-2_M25342	0.307514	0.000203163	0.182533	0.0594892
N-Acetyl-L-leucine-isomer-3_M19588	0.295043	0.000405837	0.194775	0.0405315
2-morpholinoacetonitrile-isomer-1_M24153	0.287635	0.000606737	0.202022	0.0322145
2,3-dihydroxypyridine_M21608	0.222221	0.0114925	0.267333	0.0022283
pro-val-isomer-3_M25470	0.329527	5.31783e-05	0.159788	0.110086
Furaneol-isomer-1_M10158	0.236843	0.0064753	0.25137	0.00480628
Rhamnose_M00099	0.272009	0.00133249	0.215829	0.0203057
C7H13NO4_M00336	0.289508	0.000551616	0.197731	0.0372047
(-)-Ecgonine-methyl-ester-isomer-4_M22783	0.31641	0.000119894	0.169685	0.0843602
Levocetirizine-isomer-1_M10917	0.310921	0.000166565	0.175165	0.0725396
Fucose-isomer-1_M12596	0.270297	0.00144256	0.215775	0.0203057
N-Methyltyramine_M05838	0.26546	0.00179356	0.220507	0.0171537
3-Hydroxyphenylacetic-acid_M09576	-0.210258	0.0179396	-0.275109	0.00151119
Vanillylmandelic-acid_M22627	0.199021	0.0265573	0.286331	0.000867223
Indane-isomer-2_M21426	0.265615	0.00178456	0.219363	0.0178585
Myosmine_M05975	0.301426	0.000283351	0.18313	0.0585634
Nicotinyl-methylamide-isomer-1_M19209	0.301458	0.000283351	0.18194	0.060496
3-(methylthio)acetaminophen-sulfate*_M01463	0.28425	0.00072681	0.198746	0.0358683
2-Methylglutamic-acid_M31157	0.276334	0.0010839	0.20639	0.0278881
beta-N-Acetylglucosamine_M26500	0.232749	0.00761885	0.249867	0.00512787
3-Feruloylquinic-acid-isomer-4_M13433	0.257943	0.00258868	0.224381	0.0147562
6-Hydroxyniacin_M05605	0.283002	0.000772624	0.198771	0.0358683
5-(Hydroxymethyl)furoic-acid-isomer-2_M10578	0.286549	0.00063918	0.19415	0.0412972
3-Methoxytyramine_M23285	0.260995	0.00222623	0.215349	0.0205
trans-2-Butene-1,4-dicarboxylic-Acid-(DC6:1)-isomer-1_M00485	0.269461	0.00149998	0.206796	0.0276493
DL-p-Hydroxyphenyllactic-acid-isomer-2_M11960	0.281072	0.000854728	0.195154	0.04007
Trehalose_M15667	0.230236	0.00843273	0.245952	0.00608373
Isoxanthopterin_M13904	0.272255	0.00131913	0.203445	0.0307828
N-(2,5-Dimethylphenyl)-2-ethylhexanamide_M20893	0.238539	0.00605209	0.236658	0.00903161
Phenylacetylglutamine-isomer-1_M25656	0.250879	0.00349501	0.223639	0.0151652
D-Glucuro-3,6-lactone_M00439	0.280669	0.000867871	0.193662	0.0419948
Luteolin_M08845	0.259639	0.00238764	0.214428	0.021209
Dopamine_M06412	0.261791	0.00214706	0.211762	0.0233727
17-Methylmorphinan-3-ol-isomer-2_M20005	0.251572	0.00339807	0.221899	0.0162049
(3S)-3-[({[(1R)-1-(Isobutyryloxy)ethoxy]carbonyl}amino)methyl]-5-methylhexanoic-acid-isomer-2_M25772	0.177315	0.053545	0.29536	0.000533056
Guanidinosuccinic-acid-isomer-1_M30575	-0.226518	0.00980629	-0.246148	0.0060492
carglumic-acid-isomer-2_M14001	-0.23289	0.00757761	-0.239744	0.00794415
Indole-isomer-3_M21963	0.330322	5.05921e-05	0.142241	0.164303
(E)-Isoferulic-acid_M09277	0.254827	0.0029609	0.21767	0.0190239
glutamine-conjugate-of-C6H10O2-isomer-5_M10537	0.227151	0.00956895	0.245228	0.0062178
N-Acetyl-DL-norvaline_M00568	0.293295	0.000446829	0.178724	0.0663082
C8-HSL_M21441	0.246815	0.00417826	0.224456	0.0147315
Secologanate-isomer-4_M26416	0.266489	0.00171285	0.204393	0.029694
(2S)-3-{[(1R,2R,4S,5S,7s)-9-Methyl-3-oxa-9-azatricyclo[3.3.1.0~2,4~]non-7-yl]oxy}-3-oxo-2-phenylpropyl-beta-D-glucopyranosiduronic-acid-isomer-2_M13822	0.241052	0.00541157	0.229749	0.011929
C3H8O4S-isomer-2_M00383	0.30196	0.000275244	0.168586	0.0872243
glucuronide-of-C10H18O2-(7)*-isomer-2_M03882	0.240246	0.00559198	0.229935	0.0118463
(3S)-3-[({[(1R)-1-(Isobutyryloxy)ethoxy]carbonyl}amino)methyl]-5-methylhexanoic-acid-isomer-1_M24939	0.213719	0.0158563	0.256265	0.00380691
4-Methyl-1-piperazine-acetic-acid-isomer-2_M25625	0.25642	0.00275106	0.212555	0.0227534
Pimelic-acid-isomer-3_M00649	0.313527	0.00014368	0.155423	0.12188
Resveratrol-4'-O-Glucuronide-isomer-1_M04314	-0.185129	0.0417983	-0.283534	0.000995372
1-Deoxynojirimycin-isomer-4_M30103	0.296055	0.000382942	0.172411	0.0785183
beta-N-Acetylglucosamine-isomer-1_M27225	0.286954	0.000627947	0.180886	0.0623884
Phenyl-Ac-Gln-OH_M01864	-0.220392	0.0124088	-0.24668	0.00592555
Perillartine--isomer-1_M20365	0.256706	0.00272327	0.210327	0.0245021
Phenylethanolamine-isomer-3_M22301	0.246886	0.00416948	0.219221	0.0179112
Homo-L-arginine_M16059	-0.171199	0.0634142	-0.29283	0.000606076
2-(furan-2-carboxamido)acetic-acid_M18958	0.251829	0.00335817	0.212037	0.0232059
2-Hydroxy-1-(4-methoxyphenyl)propyl-hexopyranoside-isomer-3_M04618	0.241606	0.00528708	0.22224	0.016009
N-Methylglutamic-acid_M30623	0.219849	0.0126245	0.243872	0.00661937
NP-013736-isomer-2_M25249	0.306774	0.000209607	0.156467	0.118649
L-(+)-Leucic-Acid-(C6:0---OH)-isomer-1_M01857	-0.204971	0.0217325	-0.257247	0.00362918
Diethanolamine-isomer-7_M28162	0.307219	0.000204983	0.153625	0.126135
3-hydroxy-2-methylpyridine-sulfate-isomer-3_M10769	0.26704	0.00167664	0.193678	0.0419948
Gly-Leu-isomer-2_M27924	-0.250971	0.00348389	-0.209581	0.0251959
glutamine-conjugate-of-C6H10O2-isomer-3_M02351	0.302177	0.000272143	0.158178	0.114321
2',4'-Dihydroxyacetophenone_M03303	-0.184719	0.0423396	-0.275469	0.00148811
N-acetyl-L-tyrosine_M01133	0.311743	0.000159794	0.147534	0.145977
(-)-Ecgonine-methyl-ester-isomer-6_M21828	0.28233	0.000800491	0.17692	0.0694568
3-[(4-Hydroxybenzoyl)oxy]-8-methyl-8-azabicyclo[3.2.1]octane-2-carboxylic-acid_M22818	0.25934	0.00242219	0.19917	0.0354277
C6H5NO4_M00147	0.254365	0.00301208	0.203792	0.0303751
4-Hydroxy-N-methylbenzamide_M02075	0.233507	0.0073853	0.224643	0.0146577
NP-020454_M22275	0.222254	0.0114896	0.235102	0.00968943
N-Acetyl-L-leucine-isomer-4_M20581	0.238219	0.0061298	0.218735	0.0182497
2,6-Dihydroxypyridine-isomer-1_M18107	0.236988	0.0064482	0.219907	0.0174806
Aminohippuric-acid_M05530	0.26967	0.0014887	0.185812	0.0536715
2-hydroxyacetaminophen-sulfate*-isomer-2_M00480	0.28304	0.000772531	0.171943	0.0791295
(R)-3-Tosyloxy-1,2-propanediol-isomer-1_M03461	-0.184512	0.0425095	-0.270212	0.00194514
2-Aminophenol_M05604	0.275376	0.00113488	0.179114	0.0657902
D-Threitol_M23840	0.275335	0.00113528	0.178954	0.0658085
3-METHYL-THIOACETAMINOPHEN-GLUCURONIDE_M01102	0.295222	0.000402291	0.158933	0.112266
3-Hydroxy-2-methoxyphenyl-beta-D-glucopyranosiduronic-acid_M00196	0.278496	0.000973009	0.175604	0.0716039
2-(furan-2-carboxamido)acetic-acid_M10653	0.249233	0.00376479	0.204849	0.0293841
Synephrine-isomer-2_M27403	0.296271	0.000379608	0.157752	0.115551
MFCD00871942-isomer-1_M05147	0.21966	0.0127019	0.234329	0.009982
Ecgonine-isomer-2_M28546	0.281305	0.000844858	0.172013	0.0790981
Azelaic-acid_M09489	-0.204525	0.0219777	-0.247762	0.0056297
Bicine-isomer-2_M30647	0.255171	0.00291535	0.196812	0.0379993
HexamethyleneÂ bisacetamide_M18195	0.247243	0.00411956	0.204585	0.0294944
4-Hydroxy-5-(phenyl)-valeric-acid-O-glucuronide-isomer-4_M02409	0.256	0.00280382	0.19582	0.0390411
Sebacic-acid_M09382	-0.219553	0.0127482	-0.231974	0.0109984
vanillic-alcohol-sulfate_M10853	0.247304	0.00411331	0.203295	0.0308875
Acetyl-benzoyl-isomer-1_M17812	0.243509	0.00483219	0.206813	0.0276493
Ac-lys-nhme_M28637	-0.234298	0.00716754	-0.215844	0.0203057
N,N'-Diphenylpentanediamide-isomer-3_M19993	0.241337	0.00535075	0.208726	0.025892
2,5-Dimethylpyrazine-isomer-2_M22717	0.2933	0.000446829	0.156635	0.118198
N-Methylphenylalanine_M25106	0.303772	0.000250112	0.145031	0.154499
N-Acetyl-L-leucine-isomer-1_M21291	0.210357	0.0178822	0.238406	0.00838592
Pyridoxal-isomer-1_M19602	0.23247	0.00770055	0.215583	0.0204339
5-Acetylamino-6-formylamino-3-methyluracil_M14087	0.218832	0.0130928	0.229041	0.0122923
(-)-swainsonine-isomer-2_M18364	0.243076	0.00493188	0.204632	0.0294794
Proline-isomer-4_M19705	0.210735	0.0176571	0.236941	0.00892438
Dexamisole-isomer-2_M20694	0.280397	0.000879924	0.167188	0.0907572
Valyl-4-(7-oxo-4-oxa-1-azabicyclo[3.2.0]hept-3-yl)threonine_M13346	-0.216342	0.0143705	-0.230624	0.0116195
C8H7NO2S_M00087	-0.229355	0.00873549	-0.217476	0.0191588
p-Hydroxymandelic-acid_M11190	0.237213	0.00638632	0.208703	0.025892
NP-011220-isomer-1_M17436	0.273828	0.00121565	0.171823	0.0793013
Glucuronic-acid-isomer-1_M15946	0.226327	0.0098816	0.219283	0.0178924
2,6-dihydroxypseudooxynicotine-isomer-2_M24533	0.252066	0.00332207	0.193517	0.0420917
XU2800000-isomer-2_M21046	0.283988	0.000736622	0.161119	0.106493
alpha-Hydroxy-DL-methionine_M09946	-0.209172	0.0186395	-0.234831	0.00977963
Dihyroxy-1H-indole-glucuronide-I-isomer-2_M14630	-0.182627	0.0452277	-0.261257	0.00302461
3-Methyladipic-acid-isomer-3_M19659	0.296214	0.000380049	0.147535	0.145977
Quinic-acid-isomer-6_M12889	0.229408	0.00872569	0.214311	0.0212846
dopamine-isomer-2_M24865	0.234496	0.00711911	0.208937	0.0257925
Arecoline_M20474	0.257787	0.00260134	0.185186	0.0546616
(2Z)-3-[2-(beta-D-Glucopyranosyloxy)phenyl]acrylic-acid-isomer-2_M12414	0.203393	0.0229138	0.238876	0.00824173
5-Hydroxy-2-methylpyridine-isomer-2_M10560	0.241299	0.00535299	0.200276	0.0340083
Avenein-isomer-1_M03228	0.230612	0.00832212	0.210031	0.0247831
Tetrahydro-2,5-furan-diacetic-acid-or--3-(3-Oxobutanoyloxy)butanoic-acid_M00371	0.262928	0.00202494	0.177487	0.0685211
Epinephrine-isomer-2_M17603	0.251148	0.00346295	0.189032	0.0488545
Bupropion_M19008	0.215146	0.0150731	0.224181	0.0148675
3-(1-hydroxyethyl)-2,3,6,7,8,8a-hexahydropyrrolo[1,2-a]pyrazine-1,4-dione-isomer-4_M25174	0.249693	0.00369366	0.188048	0.0502803
Dopamine-isomer-5_M22348	0.257287	0.00265827	0.179951	0.0644304
Tiopronin_M12084	0.263734	0.00194777	0.17348	0.0760391
trans-Zeatin-isomer-1_M25401	0.221729	0.0117267	0.21534	0.0205
Ethyl-(2E)-4-oxo-2-pentenoate-OR-7-Oxo-2-heptenoic-acid_M06230	0.229971	0.00852678	0.20664	0.0277071
2-Carboxyphenyl-alpha-D-glucopyranosiduronic-acid_M01974	0.248114	0.00397657	0.188217	0.0500738
Uracil-isomer-1_M17918	-0.189049	0.0368587	-0.247189	0.0057855
N,N-Bis(2-hydroxyethyl)hexanamide-isomer-1_M17900	0.239076	0.00591915	0.196927	0.0378723
3,5-Dimethoxyphenol-isomer-1_M17204	0.227549	0.00941582	0.208054	0.0265105
3-Acetamidopiperidine-isomer-1_M24791	-0.175964	0.0555325	-0.259612	0.00325686
D-Galactitol-isomer-2_M14703	0.218942	0.0130436	0.215773	0.0203057
D-Ribofuranose_M12882	0.228007	0.00925128	0.206479	0.0278582
2,4-DIHYDROXY-3,6-DIMETHYLBENZOIC-ACID-isomer-1_M02120	0.248008	0.00398997	0.186167	0.0532029
trans,trans-muconic-acid-isomer-1_M12935	0.218586	0.013207	0.215557	0.0204339
N-[(3S)-2-Oxotetrahydro-3-furanyl]-2-phenylacetamide_M20018	0.187939	0.0381603	0.246204	0.00604542
3,4-dihydroxyphenylacetic-acid-isomer-2_M01097	-0.169523	0.0668399	-0.264502	0.00256168
Suberic-acid-isomer-1_M11238	-0.187909	0.038167	-0.246055	0.00606487
8-METHOXYKYNURENIC-ACID-isomer-1_M22440	-0.213536	0.0159456	-0.220299	0.0172292
scyllo-Inositol-isomer-3_M15844	0.234521	0.00711911	0.199143	0.0354277
NP-011220_M07092	0.243607	0.00482298	0.189839	0.0476779
2-methoxyacetaminophen-glucuronide*_M00538	0.270744	0.00141582	0.162295	0.103242
2-(furan-2-carboxamido)acetic-acid_M05868	0.235309	0.00692123	0.197533	0.0373511
MFCD00871942-isomer-2_M05238	0.202275	0.0237395	0.230316	0.0117217
3-hydroxy-kynurenine_M18622	0.209219	0.0186395	0.223103	0.0155205
4-Hydroxy-3--methoxyphenylglycol-sulfate-isomer-2_M09671	0.235247	0.00692214	0.196941	0.0378723
N-Acetyl-S-(3-hydroxypropyl)-L-cysteine-isomer-2_M21921	0.255335	0.00289834	0.176356	0.0704173
Epinephrine-isomer-1_M24521	0.258682	0.00249658	0.171748	0.0794343
pro-val-isomer-6_M26872	0.266371	0.00172092	0.163517	0.0995072
N-Acetyl-S-(3,4-dihydroxybutyl)-L-cysteine-isomer-2_M27598	0.228898	0.00890362	0.200666	0.0335248
Octyl-gallate_M09677	-0.243544	0.00483106	-0.185941	0.0534684
4-(methylnitrosamino)-1-(3-pyridyl)-1-butanol_M17085	0.257555	0.00262483	0.171478	0.0801386
1-O-{2-[4-(2-Carboxypropyl)phenyl]propanoyl}-beta-D-glucopyranuronic-acid-isomer-1_M13219	0.186808	0.0395597	0.241881	0.00725802
Tranexamic-Acid-isomer-7_M18742	0.212814	0.0163288	0.21513	0.0206546
2-methoxyresorcinol-sulfate-isomer-2_M00031	0.231699	0.00794815	0.196202	0.0386035
Methylimidazoleacetic-acid-isomer-3_M26769	0.252932	0.00321104	0.174676	0.0735314
Amoxicillin_M00472	0.222453	0.0114287	0.20475	0.029416
3-Aminosalicylic-acid-isomer-2_M12353	0.248526	0.0038989	0.178359	0.0668511
Sumatriptan_M22302	-0.208091	0.0193601	-0.21799	0.0187813
undecanedioate-(C11:0-DC)_M09298	-0.192163	0.0334246	-0.233748	0.0102278
Norepinephrine-sulfate-isomer-2_M11184	0.247154	0.00412806	0.178333	0.0668511
Phenylacetylglutamine-isomer-2_M26052	0.238226	0.0061298	0.187034	0.0519241
Galactosamine_M30478	0.184269	0.0427926	0.24053	0.00766993
Cycloleucine-isomer-1_M27797	0.222685	0.0113361	0.201851	0.032263
Leucylproline-isomer-8_M25766	0.224993	0.0103404	0.199242	0.0353853
3-Methyloxindole-isomer-2_M18430	0.237422	0.00634887	0.186747	0.0522597
Benzeneacetamide-4-O-sulphate-isomer-1_M09832	0.238191	0.0061298	0.185543	0.0541045
2-hydroxy-5-sulfo-pyridine-3-carboxylic-acid_M09434	0.209197	0.0186395	0.214237	0.0213197
7-Oxo-2-heptenoic-acid-isomer-1_M24441	0.215864	0.0146657	0.207022	0.0275527
C5H6O6S_M00117	0.281002	0.000856429	0.14169	0.166489
Meglutol-(DC6:0---OH)-isomer-1_M00456	0.246143	0.00430217	0.176057	0.0707209
Ecgonine-methyl-ester-isomer-3_M25648	0.286659	0.000636346	0.135538	0.190803
beta-Lactose-isomer-1_M15882	0.220937	0.0121322	0.201036	0.0331499
L-Kynurenine_M00395	0.212709	0.0163853	0.208823	0.0258389
trans-Zeatin-isomer-4_M25668	0.224763	0.0103971	0.196697	0.0381276
2-Hydroxyhippuric-acid-isomer-1_M02051	0.22775	0.00933917	0.19357	0.0420586
Glycocholic-acid-(GCA)_M12111	0.222566	0.0113836	0.197793	0.0371737
N-Nitroso-nornicotine_M22395	0.197606	0.0278394	0.222062	0.0161125
o-Toluidine_M21791	0.208496	0.0190433	0.210887	0.0241386
Diphenol-glucuronide-isomer-1_M13813	0.233127	0.00751209	0.186112	0.0532029
PHENYLACETAMIDE_M21351	0.241668	0.0052786	0.17735	0.0687862
N4-acetylcytidine_M00291	0.300534	0.000296207	0.118372	0.269905
4-Ethyl-2,6-dihydroxyphenyl-hydrogen-sulfate-isomer-1_M00256	0.249345	0.00375507	0.169384	0.0851036
NP-019722_M05568	0.225762	0.0100802	0.192605	0.0435063
2',4'-Dihydroxyacetophenone_M17523	0.226839	0.00967188	0.191474	0.0451791
mefexamide_M17956	0.211072	0.0174716	0.206755	0.0276561
Niacin_M10801	0.195708	0.0297352	0.221715	0.0162854
(+)-N-Methylconiine_M06144	0.219479	0.0127757	0.197498	0.0373528
Meglutol-(DC6:0---OH)-isomer-2_M00595	0.278329	0.000980515	0.138334	0.179036
Amlodipine-Metabolite_M16763	0.22617	0.00994181	0.18993	0.0475675
1-O-[(3alpha,5beta)-3,7-Dihydroxy-24-oxocholan-24-yl]-beta-D-glucopyranuronic-acid-isomer-2_M04994	0.224093	0.0106721	0.191559	0.0451471
(+/-)-Anabasine-isomer-1_M24654	-0.167322	0.0711018	-0.248146	0.00554072
Isoanatabine_M05496	-0.225638	0.0100986	-0.189606	0.0479352
Vanillic-acid-4-sulfate-isomer-3_M01484	0.212233	0.0166358	0.201804	0.0322793
3-Feruloylquinic-acid_M01703	0.21562	0.0148098	0.196996	0.0378723
alpha-ketoadipic-acid_M00076	0.276314	0.0010839	0.136001	0.189167
(1S,4R,6S)-1,3,3-Trimethyl-2-oxabicyclo[2.2.2]oct-6-yl-hexopyranoside-isomer-1_M10950	0.235193	0.00693045	0.177045	0.069337
Gabapentin-isomer-3_M24309	0.178224	0.0519752	0.233909	0.0101681
1-O-{2-[4-(2-Carboxypropyl)phenyl]propanoyl}-beta-D-glucopyranuronic-acid-isomer-4_M13034	0.200143	0.0256098	0.211958	0.0232211
5-(Hydroxymethyl)furoic-acid_M05762	0.224953	0.0103423	0.186866	0.0520813
Resveratrol-4'-O-Glucuronide-isomer-2_M04093	0.205973	0.0209095	0.205818	0.0284001
scyllo-Inositol_M15799	0.252351	0.00328353	0.158561	0.113188
N-(3-acetamidopropyl)pyrrolidin-2-one-isomer-5_M24300	0.223214	0.0110751	0.187391	0.0514073
3-carboxy-4-methyl-5-propyl-2-furanpropanoate-(CMPF)_M05121	-0.148933	0.113083	-0.261199	0.00302461
Levetiracetam-isomer-1_M19964	0.244574	0.00461315	0.164645	0.0968761
Tyramine_M24133	0.203688	0.0226781	0.205451	0.0287646
Diphenol-glucuronide-isomer-1_M01308	0.214381	0.0155043	0.194581	0.0407389
5-Caffeoylquinic-acid_M00818	0.210952	0.0175438	0.197661	0.0372602
CHP-isomer-1_M30296	0.212261	0.0166358	0.19627	0.0386035
(3S,6S,7aR)-6-({[(2-Methyl-2-propanyl)oxy]carbonyl}amino)-5-oxohexahydro-1H-pyrrolizine-3-carboxylic-acid_M19986	0.199742	0.0259958	0.208474	0.0261111
Propyl-nicotinate_M16718	0.226878	0.00966714	0.181072	0.0621705
1-ACETYL-2-CARBOXYPIPERIDINE-isomer-2_M19110	0.226978	0.00963443	0.180936	0.0623697
Ferulic-acid-4-sulfate-isomer-4_M02413	0.21148	0.0171799	0.196225	0.0386035
Pyridine-N-oxide-isomer-2_M13619	0.191778	0.0338111	0.215431	0.0205
enterolactone-sulfate_M08897	-0.173681	0.0591165	-0.233173	0.0104551
2-Pyrrolidone-isomer-1_M20027	0.293974	0.000432506	0.112537	0.296429
Phenylethanolamine-isomer-2_M22598	0.25103	0.00347871	0.155321	0.122186
2,6-Dihydroxypyridine_M05614	0.255313	0.00289834	0.150759	0.135256
Chlorogenic-acid_M01470	0.19882	0.0266958	0.206909	0.0276285
DIHYDROXYMELPHALAN-isomer-2_M19442	0.26296	0.00202494	0.142396	0.163637
5-Methylcytosine_M24560	0.269478	0.00149998	0.135702	0.190599
3-hydroxy-2-methylpyridine-sulfate-isomer-2_M10286	0.196124	0.0293519	0.209039	0.0257607
3-Hydroxysebacic-acid-isomer-4_M01625	0.228868	0.00890424	0.176286	0.0705226
3-hydroxy-3-methyl-butanoic-acid-(C5:0---OH)_M00545	0.274324	0.0011887	0.130381	0.213163
46644-isomer-3_M27547	0.247142	0.00412806	0.157174	0.116876
Secologanate-isomer-1_M02078	0.225314	0.0102196	0.178591	0.0664851
Metformin_M24290	0.207515	0.0197603	0.196106	0.0386905
Xanthurenic-acid_M00925	-0.132809	0.166803	-0.270677	0.00190462
Galactosamine-isomer-1_M30955	0.197951	0.0275608	0.205287	0.0289243
Pyrrole-2-carboxylic-acid-isomer-2_M30254	0.262401	0.00208049	0.140464	0.170624
Levonordefrin-isomer-1_M25451	0.230524	0.0083288	0.171976	0.0791198
AMOXICILLIN-OPEN-RING_M05723	0.242743	0.00500786	0.159398	0.110919
Triethyl-phosphate-isomer-1_M17709	0.254404	0.00301081	0.14726	0.146897
Methoxytryptophan_M26109	0.249302	0.00375728	0.152254	0.130716
8-Oxo-2-octenoic-acid_M09146	0.208708	0.018956	0.192766	0.0432806
C6H8O4_M00279	0.240337	0.00557505	0.160903	0.107189
5-amino-2-(dimethylamino)benzoic-acid_M17559	0.278153	0.000988526	0.123023	0.24547
Hippuric-acid-isomer-5_M19050	0.213595	0.0159229	0.187002	0.0519241
N-Acetyl-L-leucine_M18723	0.213312	0.0160283	0.186707	0.0522753
2-hydroxyacetaminophen-sulfate*_M17171	0.240504	0.00554566	0.159442	0.11086
5-(3'-4'-5'-Trihydroxyphenyl)-gamma-valerolactone-3'-O-sulphate_M08937	0.203246	0.0230066	0.196506	0.0383762
paracetamol-sulfate-isomer-5_M02028	0.204611	0.0219636	0.194998	0.0402729
2,3-dihydroxy-5-methylthio-4-pentenoate-(DMTPA)_M00489	0.275931	0.0011059	0.123665	0.242098
N-Acetyl-S-(3,4-dihydroxybutyl)-L-cysteine_M13366	0.223506	0.0109541	0.175781	0.0712933
1-methylnicotinamide-isomer-1_M26016	-0.166521	0.0728083	-0.232143	0.0109466
(1R,2R,3S,5R)-3-(Benzoyloxy)-8-methyl-8-azabicyclo[3.2.1]octane-2-carboxylic-acid-isomer-2_M21877	0.261307	0.00219659	0.136365	0.187673
Tropine-isomer-2_M25565	0.191669	0.0338921	0.205993	0.0282744
Cyclopentadienone_M20435	0.218713	0.0131478	0.178643	0.0664333
Citalopram_M17983	0.19504	0.0303732	0.202265	0.0319357
N-Allyl-N,N-dimethyl-2-propen-1-aminium-isomer-1_M21639	0.220274	0.0124605	0.17698	0.0694277
MFCD00037215_M13038	0.254515	0.00299939	0.14197	0.165299
Tiopronin_M07074	0.222297	0.0114817	0.173533	0.0760391
Inositol_M15722	0.246123	0.00430217	0.149568	0.139035
Atomoxetine-isomer-1_M19192	0.19299	0.0324692	0.201956	0.0322145
Guanidinosuccinic-acid-isomer-2_M30425	-0.184073	0.0430799	-0.210822	0.0241677
Ecgonine-isomer1_M29117	0.256567	0.00273631	0.137314	0.183453
Baclofen_M13272	0.21483	0.0152372	0.178985	0.0658085
N-Acetyl-L-phenylalanine_M02926	0.236875	0.00647462	0.15674	0.11797
1-{3-Acetyl-4-[3-(tert-butylamino)-2-hydroxypropoxy]phenyl}urea-isomer-1_M26000	0.162233	0.0812969	0.230526	0.0116496
C7H10O6_M00169	0.252226	0.00329977	0.140461	0.170624
2-methylcitric-acid-(TC7:0---OH)_M00109	0.259017	0.00246046	0.133503	0.200086
N-(2-hydroxyphenyl)acetamide_M27754	0.234926	0.0070114	0.157543	0.116039
Ac-Ala-OH-isomer-1_M17752	0.247987	0.00398997	0.144243	0.15693
Norbenzoylecgonine_M06945	0.267493	0.00164089	0.124169	0.240981
N,N'-1,5-Pentanediyldiacetamide-isomer-3_M18635	0.224518	0.0105006	0.167126	0.0908646
(-)-Shikimic-acid-isomer-1_M12368	0.212284	0.0166358	0.179307	0.0656355
Buflomedil_M18121	0.216796	0.0141134	0.174676	0.0735314
2,3-Dihydroxy-3-methylbutanoic-acid-isomer-2_M15241	0.24532	0.00446165	0.146017	0.15081
N-Methylglutamate-isomer-2_M20990	0.2322	0.00777978	0.158867	0.112301
D-Methionine-isomer-1_M20679	-0.112045	0.259702	-0.279	0.00124812
3-(Sulfooxy)benzenepropanoic-acid-isomer-2_M01883	-0.19338	0.0320286	-0.197605	0.037294
Acexamic-acid-isomer-1_M02163	0.247345	0.00411112	0.143116	0.160753
Furaneol_M25873	0.204142	0.022292	0.186099	0.0532029
Benzeneacetamide-4-O-sulphate-isomer-2_M10359	0.209052	0.0187157	0.181114	0.0621479
Carbamazepine-isomer-2_M17143	-0.122485	0.208669	-0.267488	0.00221464
Guanidinosuccinic-acid_M15588	-0.150811	0.107764	-0.238737	0.00826644
Cyclopropyl(3-pyridinyl)methanol_M05584	0.237353	0.0063611	0.151383	0.133212
Dihydrocaffeic-acid-3-O-glucuronide-isomer-4_M02375	0.245145	0.00449476	0.143378	0.15982
Citraconic-acid-(DC5:1)_M00320	0.212257	0.0166358	0.176221	0.0706119
Ecgonine-methyl-ester-isomer-1_M24934	0.250387	0.00357425	0.137874	0.18119
3-Indolebutyric-acid-isomer-2_M20271	0.201238	0.0246017	0.186975	0.0519241
Cyclohexaneacetic-acid_M09589	-0.199677	0.0260309	-0.187612	0.051025
Salsolinol-isomer-4_M17423	0.220093	0.0125161	0.167084	0.090887
D-(-)-Mannitol_M14845	0.191974	0.0335784	0.194549	0.0407389
2-Methyltetrahydrofuran-3-one-isomer-2_M10839	0.221266	0.0119652	0.164801	0.0965078
Dihydroisomorphine-3-glucuronide_M08106	-0.116271	0.238036	-0.269234	0.00203415
Pyrazole-1-ethanol-isomer-1_M25684	0.236271	0.00663109	0.149173	0.139975
1-[2-Hydroxy-3-(isopropylamino)propoxy]-3-[4-(2-methoxyethyl)phenoxy]-2-propanol_M07450	-0.163036	0.0794164	-0.221796	0.0162532
4-Ethyl-2-methoxyphenyl-hydrogen-sulfate_M08825	0.207561	0.0197439	0.177249	0.068968
OZ4150000-isomer-1_M22011	0.192978	0.0324692	0.191588	0.0451471
Phenylalanine-isomer-2_M21199	0.263541	0.00196504	0.120812	0.256917
Metacetamol-isomer-2_M28564	0.224844	0.0103716	0.159487	0.110798
46644-isomer-3_M01723	0.205015	0.021716	0.179177	0.0657902
Catecholamine-isomer-2_M22439	0.218071	0.0134532	0.166053	0.0933696
4-Pyridoxic-acid-isomer-2_M10446	0.196704	0.0287186	0.187106	0.0519241
Uracil_M11251	-0.118122	0.227994	-0.265507	0.00243543
Sorbic-acid_M18800	0.158865	0.0880086	0.224531	0.0147074
(9alpha,14alpha)-17-Methylmorphinan-3-yl-beta-D-glucopyranosiduronic-acid_M15175	0.215205	0.0150519	0.168088	0.0883671
Piracetam-isomer-2_M16686	0.217803	0.0136012	0.165262	0.0953991
Aspartame_M01937	0.257811	0.00260134	0.124117	0.241164
2-methoxyresorcinol-sulfate_M00498	0.246355	0.00426457	0.135244	0.19161
(â)-Epicatechin_M11349	0.20866	0.0189735	0.172858	0.0774436
Tropic-acid-isomer-1_M10582	0.275186	0.00114268	0.105987	0.330238
Feruloyl-C1-glucuronide-isomer-2_M02214	0.196703	0.0287186	0.184429	0.0561643
3-Hydroxypyridine_M10691	0.190876	0.0347831	0.189953	0.0475675
Glutaconic-acid_M10042	0.20463	0.0219636	0.176066	0.0707209
Feruloyl-C1-glucuronide-isomer-4_M02533	0.198281	0.0272715	0.182081	0.0603143
Sebacic-acid-isomer-1_M09856	-0.194783	0.0306308	-0.185431	0.0542162
nicotinamide-(NAM)-isomer-1_M05730	0.230881	0.00824607	0.149093	0.140217
Galacturonic-acid-isomer-3_M12658	0.194189	0.0311583	0.185426	0.0542162
Metalaxyl-M-isomer-2_M22564	0.188683	0.0372999	0.190532	0.0467403
ACETYL-PROLINE_M00681	0.219336	0.0128433	0.159566	0.110713
Dihydroferulic-acid-4-sulfate-isomer-2_M01512	0.193583	0.0318412	0.184382	0.0561955
DIHYDROCONIFERIN_M12042	0.200841	0.0249749	0.176839	0.0695534
2-Hydroxy-2,6-octadienal_M17062	0.206942	0.0201422	0.17069	0.081946
D-(+)-Maltose-isomer-1_M15729	0.186742	0.0396232	0.190747	0.046401
noratropine_M21461	0.200514	0.0252408	0.17606	0.0707209
Quinuclidinol-isomer-1_M25290	-0.181508	0.0468287	-0.194776	0.0405315
beta-D-Fructofuranose_M14410	0.164314	0.0768079	0.211948	0.0232211
2,2-Dimethylsuccinic-acid-isomer-2_M00597	0.252744	0.00322701	0.123503	0.242659
3-Carboxyindole-isomer-1_M19123	0.229493	0.00870207	0.146272	0.150134
8-METHOXYKYNURENIC-ACID_M06758	-0.123886	0.203081	-0.251285	0.00481663
Epinephrine-isomer-4_M22538	0.210863	0.017592	0.164035	0.0981172
3-Methyloxindole_M16748	0.19792	0.0275663	0.176906	0.0694568
NP-020293_M29145	0.234559	0.00711772	0.139906	0.173243
3-(3,4-Dihydroxyphenyl)-2-(sulfooxy)propanoic-acid_M01205	0.197734	0.0277515	0.176572	0.070011
Indole-3-acetic-acid-O-glucuronide-isomer-2_M02300	0.244948	0.00453313	0.128351	0.221275
Benzoic-Acid_M06098	0.194571	0.0307709	0.17829	0.0668511
Vanillic-acid-4-O-glucuronide-isomer-2_M14018	0.196091	0.0293519	0.176751	0.0697023
O-Sulfo-L-tyrosine-isomer-3_M15205	-0.193432	0.0320048	-0.179113	0.0657902
3-hydroxyhippurate-sulfate_M00442	0.235274	0.00692214	0.137021	0.184671
3,4-dihydroxybutyrate_M11772	0.232125	0.00779706	0.13941	0.174738
Dihydrothymine-isomer-1_M29533	-0.116637	0.236521	-0.254792	0.00406933
17-Methylmorphinan-3-ol-isomer-3_M20317	0.202946	0.023251	0.168165	0.0883483
3-Methyladipic-acid-isomer-2_M17819	0.257739	0.00260358	0.113114	0.294699
2-Methyl-1,2,3,4-tetrahydro-5-isoquinolinamine-isomer-1_M31338	0.235538	0.00685397	0.135103	0.192282
2"-OH-7-COOH-3",4",5"-trinor_M04797	0.174311	0.0580257	0.196194	0.0386035
Naproxen-O-glucuronide-isomer-2_M12233	0.199436	0.0262387	0.170875	0.0816594
L-Glutamic-acid-isomer-2_M11865	0.208601	0.019	0.161612	0.105099
paracetamol-sulfate_M08987	-0.179748	0.0494526	-0.190137	0.0472987
2,6-Dihydroxybenzoic-acid-isomer-1_M09022	-0.141051	0.137927	-0.228715	0.0124233
tetrahydrocortisol-glucuronide_M08138	-0.156031	0.0942748	-0.21293	0.0224138
Pilocarpine_M18002	0.252785	0.00322701	0.115779	0.28174
1-methyluric-acid_M00017	0.218346	0.0133359	0.150018	0.13772
Proline-isomer-5_M29209	0.277981	0.000996415	0.0902372	0.425238
Tranexamic-Acid-isomer-1_M24782	0.213716	0.0158563	0.154493	0.124233
Dopamine-isomer-3_M27688	0.198004	0.0275496	0.169834	0.0841776
D-PANTOTHENIC-ACID_M19579	-0.137525	0.149272	-0.230032	0.0118162
3-Carbamoyl-2,2,5,5-tetramethyl-3-pyrroline-isomer-6_M24212	-0.203655	0.0226846	-0.163793	0.0987444
Pimelic-acid_M09792	-0.19432	0.0310558	-0.172774	0.0775971
Ginkgolide-C_M02900	0.191477	0.0340529	0.175551	0.0716639
Aspartame-isomer-3_M22522	0.18913	0.0367881	0.177876	0.0678291
1-methylnicotinamide-isomer-2_M26235	-0.131763	0.170692	-0.235213	0.00965679
m-hydroxy-Hydrocinnamic-acid_M02745	0.264112	0.00191459	0.102527	0.351625
beta-Lactose-isomer-2_M31379	0.21491	0.0152151	0.15167	0.13219
Glycocholic-acid-(GCA)-isomer-1_M21773	0.205691	0.0211191	0.160392	0.108127
Vanillic-acid-4-sulfate-isomer-4_M01346	0.175062	0.0570812	0.190417	0.0468944
Pyridoxal_M10826	0.208569	0.0190043	0.156243	0.119327
Benzaldehyde_M18887	0.12371	0.203771	0.240948	0.00752687
3,4-Dihydroxybenzoic-acid_M00722	0.213389	0.0159924	0.150521	0.135955
1-O-{2-[4-(2-Carboxypropyl)phenyl]propanoyl}-beta-D-glucopyranuronic-acid-isomer-3_M12743	0.177451	0.0533232	0.186404	0.0528384
3-(3-Oxo[1,2,4]triazolo[4,3-a]pyridin-2(3H)-yl)propanoic-acid_M06275	0.161696	0.0825089	0.201874	0.032263
O-methoxycatechol-O-sulphate-isomer-1_M09615	0.218129	0.0134517	0.145	0.154499
N-Methylisoleucine-isomer-5_M25886	0.164004	0.0774349	0.19911	0.0354277
glutamine-conjugate-of-C6H10O2-isomer-4_M10809	0.250072	0.00362744	0.112918	0.294942
Val-pro-isomer-3_M27991	-0.176496	0.0546786	-0.186143	0.0532029
1-methylnicotinamide-isomer-3_M26540	-0.129109	0.182563	-0.233525	0.0102982
L-(+)-Leucine-isomer-1_M28010	-0.145864	0.122831	-0.216427	0.0199529
2,2-Dimethylsuccinic-acid-isomer-1_M00757	0.237278	0.00637524	0.124968	0.237905
N'-(3,3-Dimethyl-3,4-dihydro-1-isoquinolinyl)-4-methoxybenzohydrazide_M06865	-0.168613	0.0686747	-0.193045	0.0428517
2-keto-3-deoxygluconate_M00405	0.213215	0.0160782	0.148358	0.14274
sulfate-of-piperine-metabolite-C16H19NO3-(3)*-isomer-2_M04775	-0.15594	0.0944255	-0.205551	0.0286854
Benzphetamine_M19672	-0.15793	0.090116	-0.202968	0.0311809
glucuronide-of-piperine-metabolite-C17H21NO3-(5)*-isomer-2_M24157	-0.109007	0.274228	-0.25174	0.00472491
3-Methyloxindole-isomer-1_M17382	-0.129342	0.181748	-0.231049	0.0114532
1-(2-Hydroxyethyl)-3-Methyl-6,7-Dihydro-5~{h}-Indazol-4-One-isomer-3_M23926	0.2124	0.0165919	0.147971	0.144299
Celgosivir-isomer-4_M23843	-0.17683	0.0542383	-0.183436	0.0580153
Prolylhydroxyproline_M06155	0.224495	0.0105006	0.135427	0.191298
pi-Methylimidazoleacetic-acid-isomer-2_M19055	0.2201	0.0125161	0.139727	0.173726
Proline-isomer-6_M29355	0.285412	0.000681182	0.0743515	0.538695
Levocetirizine-isomer-2_M19496	0.220754	0.0122195	0.13899	0.17617
Triethyl-phosphate-isomer-2_M20373	0.206089	0.0208518	0.153579	0.126211
89117_M01540	0.264352	0.00189295	0.0951803	0.395162
O-methoxycatechol-O-sulphate-isomer-2_M02115	0.181462	0.0468667	0.177805	0.0679322
Galacturonic-acid_M04477	0.150238	0.109428	0.208986	0.0257784
Amitriptyline_M18415	0.197089	0.028414	0.161832	0.104504
NP-020139-isomer-1_M00736	0.193827	0.0315904	0.165045	0.0960387
Levoglucosan_M05505	0.224932	0.0103423	0.13355	0.199961
Î±-Methoxythymidine-isomer-3_M27670	0.191498	0.0340529	0.166906	0.0912938
glucuronide-of-piperine-metabolite-C17H21NO3-(5)*-isomer-1_M23702	-0.100054	0.325549	-0.258197	0.00347331
7-Amino-6-oxo-1,2,5-dithiazocane-4-carboxylic-acid_M30178	0.268397	0.00157479	0.0892087	0.433109
RIBITYL-3,4-XYLIDINE*-isomer-2_M19000	0.158885	0.0880086	0.198609	0.0360215
L-Iditol_M14929	0.142894	0.131766	0.214447	0.021209
L-Prolylglycylglycine_M29337	0.199632	0.0260518	0.157362	0.116442
2-methoxyresorcinol-sulfate-isomer-1_M00332	0.24041	0.00556302	0.116192	0.280378
Acetonedicarboxylic-Acid_M00078	0.234171	0.00719148	0.122132	0.250153
4-Hydroxy-5-(phenyl)-valeric-acid-O-glucuronide-isomer-1_M04079	0.185859	0.0408301	0.170381	0.0827083
Nicotinuric-acid_M12198	0.182093	0.0460416	0.17392	0.0752989
7-Methylguanosine_M28954	0.2253	0.0102196	0.130503	0.212558
2-Furoylglycine_M25685	0.166199	0.0732858	0.189558	0.047964
D-PANTOTHENIC-ACID_M05865	-0.125259	0.196818	-0.230064	0.0118162
5-Oxo-L-prolyl-L-leucine_M02589	0.210553	0.0177495	0.144712	0.155517
3-O-feruloyl-D-quinic-acid-isomer-1_M02574	0.189218	0.0367698	0.166042	0.0933696
benzenediol_M01196	0.174773	0.0574552	0.180412	0.0633797
methyleneheptanoylcarnitine-isomer-1_M07780	-0.157712	0.0905841	-0.197431	0.0374037
Phenylglucuronide_M13005	0.247021	0.00414725	0.107984	0.319748
Tranexamic-Acid-isomer-12_M24447	0.17215	0.061931	0.182447	0.0596153
Glucuronic-acid_M15814	0.180112	0.0488595	0.173579	0.0760111
2-hydroxyacetaminophen-sulfate_M09358	0.181762	0.0464583	0.171842	0.0793013
Phenylephrine-isomer-1_M16897	0.201476	0.0244223	0.15206	0.131322
Levodropropizine-isomer-3_M31129	0.214823	0.0152372	0.138313	0.179036
1-(3-Aminopropyl)-2-pyrrolidone-isomer-1_M26357	-0.12904	0.182709	-0.22408	0.0149106
(Z)-Aconitic-Acid-isomer-2_M09861	-0.23675	0.00649542	-0.116076	0.280399
Homocitrulline-isomer-3_M30102	0.251257	0.00344899	0.101509	0.356835
DIHYDROXYMELPHALAN-isomer-1_M19861	0.203279	0.0229998	0.149416	0.139235
cis-4-Hydroxy-D-proline-isomer-1_M30059	0.234742	0.00706453	0.117829	0.272862
3-(Sulfooxy)benzenepropanoic-acid-isomer-1_M01519	0.190448	0.0352337	0.162104	0.103726
2-Acetamido-2-deoxyhexitol-isomer-2_M14645	0.234215	0.00718613	0.118256	0.270587
D-(+)-Glucosamine_M31300	0.171483	0.0629199	0.180744	0.0626531
3-(Sulfooxy)benzenepropanoic-acid-isomer-3_M01175	0.18971	0.0361601	0.162464	0.102739
Epinephrine-sulfate_M26415	0.185429	0.0414452	0.166732	0.091766
3-Feruloylquinic-acid-isomer-1_M14106	0.197986	0.0275496	0.153789	0.126032
Proline-isomer-2_M22403	0.123028	0.206254	0.228699	0.0124233
3-carboxy-4-methyl-5-propyl-2-furanpropanoate-(CMPF)-isomer-1-isomer-1_M09998	-0.185354	0.0415276	-0.165567	0.0946476
SPMA-isomer-1_M18851	0.153882	0.0998005	0.196993	0.0378723
C-glycosyltryptophan_M00272	0.254508	0.00299939	0.0961965	0.38844
3-Butene-1,2,3-tricarboxylic-acid_M00352	0.225903	0.0100407	0.124442	0.239685
1-(3-Aminopropyl)-2-pyrrolidone-isomer-6_M28607	0.168332	0.0690823	0.181711	0.0609568
Celgosivir-isomer-1_M25131	0.165123	0.0754641	0.184626	0.0558029
Ethyldiethanolamine-isomer-3_M24185	0.199013	0.0265573	0.150714	0.135335
Azelaic-acid-(DC9:0)-isomer-1_M03318	-0.0867558	0.40679	-0.262916	0.00278119
trans-Zeatin-isomer-3_M25020	0.20703	0.0201119	0.142492	0.163276
4-(3-Hydroxybutyl)phenyl-β-D-glucopyranoside-isomer-1_M04509	0.183144	0.0444138	0.166377	0.0925491
2-Methyltetrahydrofuran-3-one-isomer-1_M10237	-0.154833	0.0973021	-0.194684	0.0406261
Geniposidic-acid-isomer-3_M14176	0.213878	0.0157996	0.135545	0.190803
25I8391P98_M03306	0.188077	0.0379887	0.161245	0.10624
Suberyl-Glycine-isomer-1_M11597	0.221854	0.0116744	0.127286	0.226084
Bicine_M30513	0.206613	0.0204083	0.141465	0.167147
17-Methylmorphinan-3-ol-isomer-1_M20734	0.187326	0.0389842	0.160674	0.107421
scyllo-Inositol-isomer-2_M15943	0.17177	0.0625303	0.176098	0.0707209
(R)-(-)-Citramalic-acid-(DC5:0---OH)_M00042	0.224279	0.0105934	0.122908	0.245932
(S)-(-)-pipecolic-acid-isomer-1_M28763	0.217256	0.0139087	0.129715	0.21545
doxycycline_M07716	0.207873	0.0195002	0.139025	0.176122
(R)-(+)-Pulegone_M07613	0.187075	0.039336	0.159799	0.110086
methyl-4-hydroxybenzoate-sulfate-isomer-1_M02895	0.171585	0.0627387	0.174968	0.0729708
O-Sulfo-L-tyrosine-isomer-3_M01015	0.202851	0.0232938	0.14342	0.159741
S-(2-Amino-2-carboxyethyl)-L-cysteine_M32791	-0.195127	0.0303276	-0.150981	0.134631
Urocanic-acid_M11300	-0.13779	0.148346	-0.208153	0.026438
Tyramine-isomer-1_M23166	0.186926	0.0394659	0.159013	0.112181
Vanillactic-acid-isomer-2_M12905	0.198817	0.0266958	0.14677	0.148989
3,4-Dihydroxybenzenesulfonic-acid-isomer-1_M08914	0.201709	0.0242357	0.143854	0.158117
Xanthurenic-acid_M13693	-0.188553	0.0374217	-0.156837	0.117727
Trimethoprim-isomer-2_M21738	0.217199	0.0139174	0.127811	0.224059
N-Acetyl-L-cysteine_M00236	0.199181	0.0264411	0.145749	0.151723
(3alpha,5beta,20R)-3,17,20,21-Tetrahydroxypregnan-11-one_M08122	-0.156103	0.0941279	-0.188666	0.0495091
HMBA-isomer-4_M23951	-0.141383	0.137052	-0.203346	0.0308673
carglumic-acid-isomer-1_M11360	-0.183203	0.0443532	-0.161427	0.105673
Tyrosine-isomer-2_M24455	0.174797	0.0574552	0.169758	0.084228
(2E)-3-(4-Hydroxy-3-methoxyphenyl)-N-[2-(1H-indol-3-yl)ethyl]acrylamide-isomer-2_M19051	0.219052	0.0129946	0.124903	0.238176
CBGBA-glucuronide_M04950	0.150243	0.109428	0.19364	0.0419948
NNK_M17306	0.238945	0.00594004	0.10474	0.336949
DL-p-Hydroxyphenyllactic-acid-isomer-1_M11179	0.18866	0.0372999	0.154889	0.123005
3-(Sulfooxy)butanoic-acid_M00114	0.223392	0.010998	0.119439	0.264382
5-Oxonorleucine-isomer-1_M30540	0.233822	0.00728322	0.108284	0.318751
Acetyl-benzoyl_M16855	0.21642	0.0143379	0.125522	0.235505
DL-p-Hydroxyphenyllactic-acid-isomer-3_M11646	0.253328	0.00315007	0.0885792	0.437796
Leucine-isomer-1_M25981	-0.133945	0.161835	-0.206701	0.0276768
Monotropein_M00156	0.205689	0.0211191	0.134503	0.195199
3-Acetamidopiperidine-isomer-3_M24127	-0.138808	0.145373	-0.201106	0.0331011
Sucrose,-6-[4-(1-hydroxy-1-methylethyl)-1-cyclohexene-1-carboxylate]_M14618	0.214268	0.0155642	0.12538	0.236293
NL8513000-isomer-1_M21347	0.181717	0.0464967	0.157669	0.115652
2-Amino-3-hydroxy-N'-isopropylpropanehydrazide_M27933	-0.159736	0.0861968	-0.17963	0.0650679
N-(3-Phenylpropionyl)glycine_M07193	0.202576	0.0235413	0.136524	0.186909
desmethylnaproxen-sulfate-isomer-1_M10108	0.189032	0.0368587	0.149822	0.138127
(-)-y-Ephedrine-isomer-3_M21277	0.253972	0.0030651	0.0845851	0.467604
(E)-Isoferulic-acid_M03196	0.175212	0.0568633	0.163219	0.100454
Ethyl-2-amino-4,6-dimethylnicotinate-isomer-1_M17644	0.230877	0.00824607	0.107514	0.321859
4-[(2-{[(2-Ethyl-2,3-dihydroxybutanoyl)oxy]methyl}phenyl)amino]-4-oxobutanoic-acid-isomer-2_M10884	0.267881	0.00161479	0.0704661	0.567156
Resveratrol-4'-O-Glucuronide-isomer-4_M03724	0.172288	0.0616692	0.165872	0.0938382
sulfate-of-piperine-metabolite-C16H19NO3-(3)*-isomer-1_M04978	-0.126743	0.191438	-0.211179	0.023868
Phenyl-Ac-Gln-OH-isomer-2_M21219	0.193363	0.0320286	0.144177	0.157126
Tropine-isomer-4_M25028	0.180145	0.0488426	0.157163	0.116876
L-(-)-Arabitol-isomer-1_M14212	0.246595	0.00421912	0.0905042	0.424356
Ethylenediaminetetraacetic-acid-isomer-1_M18263	-0.149708	0.110876	-0.186977	0.0519241
Monocrotaline_M06219	0.182533	0.0453068	0.153951	0.125808
Perindopril_M18332	0.204231	0.0222322	0.132161	0.20559
Citramalic-acid-isomer-1_M05600	-0.180466	0.0483634	-0.155798	0.120712
Thiamine-isomer-2_M28089	-0.163845	0.0777466	-0.172207	0.0788822
L-threo-3-Phenylserine-isomer-1_M20927	0.180767	0.0479582	0.154881	0.123005
Ganciclovir_M26892	-0.158113	0.0897595	-0.177483	0.0685211
NP-022389-isomer-3_M04976	0.159879	0.0859068	0.175691	0.0714509
N-Acetylcadaverine-isomer-3_M26795	0.138419	0.146552	0.197122	0.037833
1-O-{2-[4-(2-Carboxypropyl)phenyl]propanoyl}-beta-D-glucopyranuronic-acid-isomer-2_M13344	0.158908	0.0880086	0.176572	0.070011
butyrylcarnitine-(C4:0)_M22943	-0.119287	0.221804	-0.216128	0.0201889
2-Aminoisobutyric-Acid_M29205	-0.132778	0.16685	-0.202465	0.0317137
NP-019401-isomer-2_M20977	0.166257	0.0731966	0.168783	0.0867927
Phenylalanine-isomer-5_M25790	0.134749	0.159347	0.200257	0.0340083
CBGBA-glucuronide_M05305	0.160352	0.0850383	0.174649	0.0735314
3-(methylthio)acetaminophen-sulfate*_M09454	0.190952	0.0347122	0.143833	0.158117
1-(2-Hydroxyethyl)-3-Methyl-6,7-Dihydro-5~{h}-Indazol-4-One-isomer-2_M24966	0.234008	0.00722792	0.100358	0.363031
5'-(3'-4'-Dihydroxyphenyl)-gamma-valerolactone-sulfate_M16541	-0.151811	0.105392	-0.182274	0.0599408
L-N-acetyl-Tyrosine-isomer-1_M10880	0.213047	0.0161796	0.120854	0.25679
2-Acetamido-2-deoxyhexitol-isomer-3_M27092	0.196028	0.0293759	0.136937	0.184853
AAMU_M00199	0.167707	0.0704785	0.164379	0.0973185
2,6-Dihydroxypyridine_M19236	0.135813	0.155474	0.196022	0.0387709
Nialamide_M17493	0.187349	0.0389842	0.144358	0.15662
3-Aminosalicylic-acid-isomer-1_M12237	0.185115	0.0417983	0.145876	0.151237
Phenylacetylglycine_M20323	0.220142	0.0125161	0.110366	0.308133
2-Furoic-acid-isomer-1_M11709	0.129291	0.181815	0.201144	0.0330957
(Z)-Aconitic-Acid-isomer-1_M11458	0.175923	0.0555677	0.15376	0.126032
5-[(3aS,4S,6aR)-4-(Hydrazinocarbonyl)-2-oxohexahydro-1H-thieno[3,4-d]imidazol-4-yl]pentanoic-acid_M28910	0.185075	0.0418232	0.14459	0.155862
Pyridoxal_M19131	0.173617	0.0591763	0.155832	0.120712
Isoproturon-didemethyl_M06315	0.168578	0.0687017	0.160747	0.107421
Muramic-acid-isomer-1_M31173	0.172621	0.0610755	0.15659	0.118268
(-)-Matairesinol_M18444	-0.1906	0.0351362	-0.138483	0.178529
1-(3-Aminopropyl)-2-pyrrolidone-isomer-3_M26105	-0.150083	0.109908	-0.178997	0.0658085
m-Hydroxyhippuric-acid_M10687	0.189359	0.0366348	0.139234	0.175408
Amphetamine_M06211	0.144347	0.127275	0.183533	0.0578701
tiglyl-carnitine-(C5:1)_M06249	-0.0893738	0.38881	-0.238185	0.00844933
3-carboxy-4-methyl-5-pentyl-2-furanpropionate-(3-CMPFP)-isomer-1_M09805	-0.173026	0.0602742	-0.153705	0.126135
2-(2-Phenylacetoxy)propionylglycine_M07032	0.186966	0.0394659	0.139652	0.173903
Perillartine_M06148	0.204812	0.0218315	0.121671	0.252371
4-pyridoxic-acid_M12134	-0.113393	0.252855	-0.213063	0.0223553
3-{[(2R)-2-Acetamido-2-carboxyethyl]sulfanyl}butanoic-acid_M06241	0.202447	0.0236186	0.123687	0.242098
Catecholamine-isomer-6_M22741	0.174334	0.0580257	0.151294	0.133485
N-acetyl-L-leucine_M02627	0.264013	0.00192166	0.0615249	0.625303
L-Alloisoleucine_M27437	0.17186	0.0624315	0.153498	0.126439
1-(3,4-dimethoxyphenyl)ethan-1-one-oxime-isomer-3_M23829	0.16554	0.0745361	0.159807	0.110086
3-hydroxy-2-methylpyridine-sulfate_M09244	0.201482	0.0244223	0.123712	0.242098
5-AVA-isomer-4_M25465	0.250688	0.00352425	0.0741306	0.539642
ICRF-193-isomer-1_M30009	-0.178824	0.0509911	-0.145946	0.151025
N-Acetyl-2'-deoxycytidine_M30145	-0.159206	0.0874496	-0.164872	0.0965078
1-Deoxynojirimycin-isomer-3_M29837	0.191566	0.0339985	0.132413	0.204671
Vanillactic-acid-isomer-3_M00905	0.213786	0.0158457	0.109899	0.310663
Bisnor-cannabielsoin-C1-(CBEO)_M04697	0.155214	0.096343	0.168143	0.0883483
cis-4-Hydroxy-D-proline_M15408	0.210185	0.017976	0.11311	0.294699
N~2~-Acetyl-L-ornithine_M15514	-0.14957	0.11122	-0.173474	0.0760391
N-Methyltyrosine-isomer-1_M28275	0.210062	0.0180409	0.112775	0.295271
5-Hydroxy-2-methylpyridine-isomer-1_M12369	0.21452	0.0154268	0.108184	0.318831
1-(tert-butylamino)-3-{[(dicyclopropylmethylidene)amino]oxy}propan-2-ol_M21267	-0.120663	0.215678	-0.201966	0.0322145
2-Hydroxy-1,2-diphenylethyl-hydrogen-sulfate_M04273	0.128131	0.186473	0.194425	0.0408907
Cytosine-isomer-1_M25341	0.155348	0.0960525	0.167202	0.0907572
Ebselen_M16859	0.164753	0.0758726	0.157459	0.116262
(-)-Shikimic-acid_M12852	0.191992	0.0335784	0.130141	0.213559
3-Feruloylquinic-acid_M06888	0.176584	0.0545481	0.145002	0.154499
2,3-Dihydroxy-3-methylbutanoic-acid-isomer-3_M15323	0.219704	0.0126926	0.101791	0.355386
N-Acetyl-D-galactosamine-isomer-2_M16176	0.138148	0.147498	0.183275	0.0583067
L-threo-3-Phenylserine-isomer-3_M20057	0.148546	0.11444	0.172394	0.0785183
L-Gulonic-acid-Î³-lactone-isomer-4_M11765	-0.174175	0.0582686	-0.146678	0.149298
OZ4150000-isomer-3_M21476	0.167017	0.0717662	0.15378	0.126032
Levocetirizine-isomer-1_M18987	0.171687	0.0626338	0.148674	0.141773
4-Ethyl-2-hydroxy-6-methoxyphenyl-hydrogen-sulfate-isomer-2_M01589	-0.115968	0.239379	-0.20426	0.0298181
4-Oxododecanedioic-acid-isomer-6_M03380	0.179033	0.0506329	0.141074	0.168236
Sudan-I_M09738	0.184634	0.0424298	0.134646	0.194662
Meglutol_M11592	0.210614	0.0177229	0.108367	0.318298
Pyrogallol-2-O-glucuronide_M00402	0.201927	0.0240656	0.116141	0.280399
nicotinamide-(NAM)_M19491	0.194209	0.0311583	0.123818	0.241956
Levodropropizine-isomer-1_M30944	0.200622	0.025153	0.117351	0.274616
RIBITYL-3,4-XYLIDINE*-isomer-1_M18111	0.172086	0.062023	0.145546	0.152326
Meloxicam_M16548	-0.134071	0.161512	-0.183085	0.0585932
Pyrogallol-isomer-1_M00146	0.198993	0.0265573	0.117916	0.272398
Creatine-riboside-isomer-4_M30729	0.151375	0.106308	0.165442	0.0948912
Piracetam_M05961	0.186901	0.0394659	0.129882	0.215034
O-methoxycatechol-O-sulphate-isomer-1_M01713	0.186892	0.0394659	0.129825	0.215232
glyco-beta-muricholate-isomer-2_M04611	0.163388	0.0786901	0.152818	0.128751
3051852_M07813	0.134972	0.158479	0.181159	0.0621151
Ethyl-2-[(N,N-diethyl-beta-alanyl)amino]-1,3-thiazole-4-carboxylate-isomer-1_M26168	0.207423	0.0197938	0.108679	0.317114
Buflomedil_M07956	-0.149119	0.112636	-0.166514	0.0922918
N-(2-Hydroxyethyl)-morpholine-N-oxide-isomer-3_M28535	0.204578	0.0219636	0.110907	0.304707
N-Acetyl-L-serine_M13102	0.197691	0.0277715	0.116755	0.277489
Levulinic-acid_M10570	0.155299	0.0961375	0.158949	0.112266
trans-caffeic-acid_M09310	0.160859	0.0842133	0.153317	0.126971
4-Hydroxy-5-(3'-hydroxyphenyl)-valeric-acid-3'-O-sulphate-isomer-2_M01503	0.192241	0.0333527	0.121403	0.253923
Catecholamine-isomer-4_M24484	0.181794	0.0464458	0.131471	0.208268
2-Isopropylmalic-acid-isomer-1_M12733	0.174529	0.0577617	0.138579	0.178193
4-Methylcatechol_M16580	0.139501	0.143363	0.173179	0.0767868
C9H12NO4_M00292	0.151235	0.106646	0.160825	0.10737
asp-leu-isomer-2_M01162	0.227923	0.00927554	0.0836682	0.473599
11-OH-THC-glucuronide_M09740	-0.135132	0.158113	-0.176381	0.0704173
(â)-Riboflavin_M24760	-0.121727	0.211421	-0.18966	0.0479352
Biotin-isomer-4_M20275	0.161421	0.0831068	0.149925	0.137783
Dihydroferulic-acid-4-O-glucuronide-isomer-4_M01693	0.199296	0.0263652	0.111705	0.300056
3-Hydroxymethyl-phenol-isomer-1_M10836	0.160123	0.08545	0.150537	0.135955
Levocetirizine_M08418	0.177822	0.0526777	0.132676	0.20342
2-Methylsuccinic-acid-(DC5:0)_M00622	0.201876	0.024091	0.108586	0.317114
Tranexamic-Acid_M25248	0.201225	0.0246017	0.109177	0.315508
N-Acetyltyrosine-isomer-1_M25687	0.16378	0.0777977	0.146425	0.150134
2-Aminophenol_M00265	0.218096	0.0134532	0.0918295	0.415267
Urolithin-A-3-O-glucuronide_M02426	-0.12605	0.193665	-0.183767	0.0574167
g-Aminobutyryl-lysine_M32311	-0.164245	0.0768903	-0.145561	0.152326
2-Amino-4-hydroxyethylaminoanisole_M05588	0.206968	0.0201422	0.102837	0.349432
4-Hydroxyquinoline_M06232	0.151492	0.10605	0.15802	0.114717
15-amino-4,7,10,13-tetraoxapentadecanoic-acid-isomer-1_M29973	0.195002	0.0303884	0.114446	0.287357
Geniposidic-acid-isomer-2_M13981	0.160405	0.0850028	0.148807	0.141284
Leu-Gly-isomer-3_M30511	0.201362	0.0245133	0.107765	0.320751
N-Acetyl-L-leucine-isomer-2_M21690	0.151737	0.105572	0.156907	0.117559
4-(3-Hydroxybutyl)phenyl-β-D-glucopyranoside-isomer-2_M04726	0.195178	0.0302961	0.112881	0.294942
p-hydroxyhippuric-acid_M00664	0.234391	0.00714525	0.0734814	0.54411
Bicine-isomer-1_M30777	0.186224	0.0402858	0.121481	0.253543
Meglutol-isomer-1_M11245	0.159912	0.0858754	0.147331	0.146741
Suberic-acid-(DC8:0)_M02703	0.19525	0.0302387	0.111809	0.299607
5-Hydroxy-2-methylpyridine_M24808	0.171621	0.0627093	0.135304	0.191536
2-methylbutyrylcarnitine-(C5:0)_M22233	-0.153712	0.100102	-0.153142	0.127601
Azelaic-acid-isomer-1_M10846	0.154337	0.0987229	0.15234	0.13046
2,5-Furandicarboxylic-acid_M05681	0.163918	0.0776085	0.142689	0.162397
Quinic-acid-isomer-5_M16204	0.158299	0.0893443	0.148284	0.142959
Deoxyuridine_M12011	0.195076	0.0303592	0.111371	0.30234
2-deoxyglucose_M05618	0.174767	0.0574552	0.131335	0.208805
Inositol-isomer-2_M15635	0.158703	0.0883622	0.14732	0.146741
L-(+)-glutamine_M06608	0.196878	0.0286329	0.108975	0.316003
1-{3-Acetyl-4-[3-(tert-butylamino)-2-hydroxypropoxy]phenyl}urea-isomer-2_M25589	0.178153	0.0520681	0.127645	0.224475
Quinic-acid-isomer-2_M16282	0.123137	0.205774	0.182573	0.059472
Promethazine-isomer-1_M09894	-0.181974	0.0462101	-0.123659	0.242098
Biotin-isomer-3_M21334	0.236649	0.00651818	0.0687044	0.575407
3546225_M17802	0.160875	0.0842133	0.144115	0.15717
N-2-Cyanoethyl-valine_M06132	0.18106	0.0475105	0.123804	0.241956
2-Phenylpropionate_M17252	0.192894	0.0325464	0.111954	0.299399
Scopoletin-isomer-2_M18650	0.213434	0.0159924	0.0913978	0.417406
Indoleacetyl-glutamine_M11926	0.176783	0.0542383	0.127632	0.224475
1-Aminocyclohexanecarboxylic-acid-isomer-6_M28533	-0.101395	0.318178	-0.202804	0.0313238
Sertraline-isomer-1_M19502	0.142867	0.131766	0.160767	0.107421
(2E)-4-Oxo-2-pentenoic-acid-isomer-1_M09674	0.133535	0.163515	0.170012	0.0837239
Trimebutine_M21809	0.142289	0.133638	0.161151	0.106479
N-{4-[(2R,3R)-3-(Hydroxymethyl)-4-isopropyl-5-oxo-2-morpholinyl]phenyl}-2-methoxyacetamide-isomer-1_M22980	-0.159564	0.0865108	-0.143821	0.158117
4-Hydroxy-3-(sulfooxy)benzoic-acid-isomer-1_M00471	0.208028	0.0193913	0.0951096	0.395612
N-Acetylleucylleucine_M17963	0.155882	0.0945391	0.147077	0.14764
Aniline_M05769	0.156447	0.0933012	0.146338	0.150134
AAMU_M11424	0.159046	0.087732	0.143692	0.158502
Quinic-acid-isomer-7_M16240	0.156099	0.0941279	0.146629	0.149406
4-Hydroxybenzaldehyde_M16520	-0.114017	0.249669	-0.188574	0.0495782
Histamine-isomer-2_M31405	-0.101799	0.315637	-0.200691	0.0335248
Vanillic-acid_M09399	0.161293	0.0834113	0.140674	0.169908
N-Acetyl-L-leucine-isomer-5_M24531	0.134633	0.159438	0.16706	0.090887
Suberic-acid_M09630	-0.147095	0.118878	-0.154338	0.124649
(9alpha,14alpha)-17-Methylmorphinan-3-yl-beta-D-glucopyranosiduronic-acid-isomer-1_M29574	0.167555	0.0706872	0.133652	0.199629
10-Hydroxycarbazepine_M17694	0.14227	0.133638	0.158902	0.112277
Indole-3-methyl-acetate_M23193	0.163223	0.0789586	0.137163	0.184013
1-Methylproline-isomer-2_M31925	-0.0954309	0.352947	-0.204718	0.029416
Dihydrocaffeic-acid-3-O-glucuronide-isomer-2_M14169	0.147335	0.118203	0.152713	0.129086
D-Galactitol_M14984	0.142866	0.131766	0.157037	0.117153
Benzylmercapturic-acid_M10010	-0.160234	0.0853195	-0.139455	0.174633
Creatinine-isomer-1_M24062	0.127278	0.189412	0.172148	0.0788822
4-Ethyl-2,6-dihydroxyphenyl-hydrogen-sulfate-isomer-7_M02102	0.178535	0.05146	0.120336	0.259639
alpha-L-Sorbopyranose-isomer-2_M14688	0.167116	0.0715725	0.131645	0.207654
Methyl-5-oxo-D-prolinate_M27414	-0.134089	0.161512	-0.164523	0.0969238
7-Pentofuranosyl-7H-pyrrolo[2,3-d]pyrimidin-4-amine_M06077	0.194719	0.0306652	0.103625	0.344186
Ethyl-4-(aminomethyl)benzoate-isomer-2_M24590	0.167415	0.0709329	0.130783	0.211122
Paracetamol-isomer-1_M14717	0.175725	0.0558807	0.122342	0.24885
Quinic-acid-isomer-4_M16159	0.159581	0.0865108	0.138396	0.178865
Hydroferulic-acid_M09598	-0.143902	0.128375	-0.153982	0.125808
3-AMINOADIPIC-ACID_M00465	0.225373	0.0102115	0.0723636	0.552719
Quinuclidinol-isomer-3_M24804	-0.151209	0.106663	-0.146202	0.150303
N-Iso-valerylglycine_M18440	0.17315	0.0600503	0.124233	0.240727
(9alpha,14alpha)-17-Methylmorphinan-3-yl-beta-D-glucopyranosiduronic-acid-isomer-2_M29128	0.181107	0.0474675	0.116176	0.280378
D-Glucuro-3,6-lactone-isomer-1_M11318	0.165427	0.0747742	0.13166	0.207654
5-(3'-4'-5'-Trihydroxyphenyl)-gamma-valerolactone-3'-O-glucuronide_M13929	0.180644	0.0481395	0.116199	0.280378
.alpha.-D-Glucopyranose_M14955	0.150691	0.108115	0.145719	0.151741
Tyrosine-isomer-1_M25343	0.174709	0.0575285	0.121139	0.255456
Gly-Leu_M27360	0.183422	0.0440185	0.11241	0.296915
Succinic-acid-(DC4:0)_M00137	0.217158	0.0139186	0.0785231	0.506109
dihomomethionine-isomer-2_M19023	-0.0927742	0.36828	-0.20279	0.0313238
4-Hydroxybenzaldehyde_M09162	-0.124482	0.200438	-0.170971	0.0814636
4-[(2-{[(2-Ethyl-2,3-dihydroxybutanoyl)oxy]methyl}phenyl)amino]-4-oxobutanoic-acid-isomer-4_M15159	0.226011	0.0100033	0.0694391	0.571392
Tropic-acid_M10006	0.192243	0.0333527	0.103101	0.348142
Feruloyl-C1-glucuronide-isomer-1_M01933	0.196381	0.0290735	0.0987316	0.373246
Palatinitol-monomer_M15957	0.115387	0.242098	0.179637	0.0650679
N-Methylpyrrolidone-isomer-2_M17901	0.156358	0.0935128	0.13857	0.178193
o-Coumaric-acid_M02718	-0.106949	0.285865	-0.187852	0.0506063
Caffeic-acid-3-sulfate-isomer-1_M00304	0.190155	0.0355556	0.104634	0.337499
(2E)-2-Isopropyl-2-butenedioic-acid-isomer-1_M01050	-0.153666	0.100156	-0.141085	0.168236
enterolactone-sulfate-isomer-2_M10477	-0.150288	0.109407	-0.144452	0.156404
4-(Acetylamino)butanoic-acid_M00096	0.265584	0.00178456	0.0291516	0.83513
Baclofen_M06514	0.144974	0.125256	0.149509	0.139054
2-(Sulfooxy)ethyl-methacrylate-isomer-2_M11894	0.132437	0.168245	0.162023	0.103915
lys-leu-isomer-3_M31723	0.158341	0.0893321	0.136046	0.189059
Xanthurenic-acid_M25460	-0.162609	0.0802939	-0.131582	0.207737
Thiamine-isomer-1_M28268	-0.154411	0.0985509	-0.139756	0.173726
Indole-3-acetic-acid_M16918	0.216986	0.0140101	0.0771677	0.517626
Indole-3-acetic-acid-O-glucuronide_M24741	0.171677	0.0626338	0.122098	0.250218
2-Carboxyphenyl-alpha-D-glucopyranosiduronic-acid_M13938	0.217187	0.0139174	0.0764481	0.522779
3-Dimethylallyl-4-hydroxybenzaldehyde_M06876	0.136715	0.152233	0.15672	0.11797
1-Aminocyclohexanecarboxylic-acid-isomer-8_M27861	-0.10476	0.29763	-0.188565	0.0495782
Diaminopimelic-acid-isomer-1_M30657	-0.134518	0.15985	-0.158783	0.112515
N-Methylisoleucine-isomer-1_M25621	0.148283	0.115182	0.144998	0.154499
cis-4-Hydroxy-D-proline_M29901	0.174003	0.0585396	0.119249	0.265237
L-Alloisoleucine-isomer-1_M27732	0.142842	0.131778	0.150264	0.136743
3-Carbamoyl-2,2,5,5-tetramethyl-3-pyrroline-isomer-3_M22873	-0.151583	0.10596	-0.141491	0.167147
4-Hydroxy-5-(phenyl)-valeric-acid-O-glucuronide-isomer-2_M03900	0.15243	0.103544	0.140558	0.170385
Acexamic-acid-isomer-2_M01951	0.17715	0.0537855	0.11554	0.282702
OH-7-COOH-glucuronide_M05051	0.13947	0.143363	0.152447	0.130117
1-methyluric-acid_M05494	0.16214	0.0814637	0.129644	0.21574
2-(Sulfooxy)ethyl-methacrylate-isomer-1_M12271	0.159755	0.0861968	0.132024	0.206271
Dihydroxyacetone_M00449	0.208891	0.018826	0.0825868	0.480174
Phenytoin_M04500	0.105738	0.291785	0.185638	0.0539719
L-(-)-Phenylalanine_M26764	0.164919	0.075577	0.126366	0.231175
Pyridine-isomer-2_M26522	0.16261	0.0802939	0.12866	0.220278
n-Hexanamide_M22796	0.157002	0.0918991	0.134149	0.197144
N~2~-(Carboxymethyl)arginine-isomer-1_M23755	-0.166002	0.0737122	-0.124983	0.237905
Tryptamine_M21983	-0.138083	0.147498	-0.152126	0.131154
Desthiobiotin-isomer-2_M27406	-0.122198	0.209827	-0.167876	0.0889174
Ranitidine-N-oxide-isomer-1_M25297	0.139381	0.143475	0.150309	0.13666
Diphenol-glucuronide-isomer-2_M00418	0.172814	0.060696	0.116705	0.277651
N,N-Bis(2-hydroxyethyl)formamide-isomer-2_M28688	0.200817	0.0249749	0.0879639	0.441868
trans-4-Hydroxycyclohexanecarboxylic-acid_M09601	-0.135111	0.158113	-0.153665	0.126135
Leucylproline-isomer-4_M27999	-0.120999	0.214508	-0.167721	0.0893207
1-Formylproline-isomer-1_M19235	0.190229	0.035485	0.0981941	0.376586
(E)-3,4,5-Trimethoxycinnamic-acid_M09442	-0.147032	0.119037	-0.140935	0.168665
mPEG12-Propionic-acid-isomer-1_M14600	0.232959	0.00756312	0.0549863	0.671691
Miglitol-isomer-2_M29275	0.180799	0.0479449	0.107106	0.324479
n-Propyl-GalIate_M03779	0.115284	0.242368	0.172178	0.0788822
DL-Atenolol_M24481	0.177293	0.053545	0.110118	0.309375
L-(+)-Lysine-isomer-1_M16233	-0.0977577	0.339889	-0.189606	0.0479352
glucuronide-of-C10H18O2-(8)*-isomer-2_M02688	0.168348	0.0690823	0.118797	0.2673
RNK_M31720	0.176586	0.0545481	0.110268	0.308542
MFCD00210294_M02337	0.156508	0.0932468	0.130345	0.213234
NP-020139-isomer-2_M00518	0.174436	0.0578597	0.11233	0.297169
5-(Hydroxymethyl)furoic-acid-isomer-1_M11624	0.162055	0.0816092	0.124707	0.23907
4-Methyl-1-phenyl-3-pentanone_M07742	0.120737	0.215645	0.165543	0.0946476
Quinacrine_M25223	-0.193642	0.0317978	-0.0918226	0.415267
Secologanate-isomer-3_M25986	0.166475	0.0728083	0.11896	0.266768
Levocetirizine_M18290	-0.122609	0.208259	-0.162562	0.102488
Vanillactic-acid-isomer-2_M01479	0.184713	0.0423396	0.100353	0.363031
46644-isomer-1_M15038	0.202869	0.0232938	0.0820958	0.484154
4-Hydroxybenzaldehyde-isomer-1_M01716	0.169392	0.0670737	0.115313	0.283833
2-O-alpha-D-Glucopyranosyl-D-galactose_M16049	0.145467	0.123806	0.139145	0.17561
L-Tyrosine_M06644	0.149218	0.112353	0.135283	0.191536
Phenylacetylglycine_M09862	-0.139535	0.143363	-0.144775	0.155336
4-phenylbutanic-acid-O-sulphate_M08936	0.164303	0.0768079	0.119707	0.263141
Diethyl-N-acetylglutamate-isomer-1_M25563	0.190523	0.0352092	0.0933592	0.406604
3-Methoxytyramine-isomer-2_M26411	0.157091	0.0918982	0.126743	0.229196
N-Acetyl-L-phenylalanine_M24098	0.129242	0.181964	0.15431	0.124649
Biotin_M10434	-0.125313	0.196646	-0.15784	0.115314
m-Tolualdehyde_M17600	0.152011	0.104844	0.130963	0.210154
tiglyl-carnitine-(C5:1)_M22640	-0.0732709	0.499825	-0.209684	0.0251229
Chlorogenic-acid_M06440	0.141833	0.135239	0.14104	0.168245
LYS-ALA-isomer-3_M32224	0.135016	0.158369	0.147787	0.14504
DL-Threonine-isomer-6_M23405	-0.122108	0.210237	-0.160474	0.107927
3,4-Dihydroxyhydrocinnamic-acid_M09435	0.164973	0.0755556	0.117598	0.273652
Indole-isomer-1_M23373	0.140943	0.138305	0.14153	0.167147
4-Ethyl-2,6-dihydroxyphenyl-hydrogen-sulfate-isomer-3_M00951	0.183699	0.0436304	0.0987608	0.373246
Phenyl-Ac-Gln-OH_M20578	0.20408	0.0223263	0.0779613	0.510962
4-Hydroxybenzoic-acid-isomer-2_M00955	0.176028	0.0554993	0.105977	0.330238
4-methylhippuric-acid_M25344	0.137303	0.149997	0.144428	0.156404
Vanillic-acid-4-sulfate-isomer-1_M01164	0.171828	0.0624503	0.109629	0.312581
beta-Lactose-isomer-1_M31282	0.144657	0.126272	0.136762	0.185699
4-Hydroxy-3-(sulfooxy)benzoic-acid-isomer-2_M00730	0.168544	0.0687289	0.112762	0.295271
melamine_M25512	0.174653	0.0575965	0.106598	0.32736
o-Coumaric-acid-isomer-1_M02417	0.189253	0.0367546	0.0918992	0.415197
n-Propyl-GalIate-isomer-2_M03513	0.137598	0.14903	0.143331	0.159926
4-pyridoxic-acid-isomer-1_M21447	-0.107861	0.280849	-0.173041	0.0770089
Levocetirizine_M04938	0.16498	0.0755556	0.115858	0.281327
DL-Indole-3-lactic-acid_M02980	0.186452	0.0400408	0.0940495	0.402617
.alpha.-D-Glucopyranose-isomer-1_M14816	0.13194	0.170221	0.14839	0.142719
(1S,4R,6S)-1,3,3-Trimethyl-2-oxabicyclo[2.2.2]oct-6-yl-hexopyranoside-isomer-1_M05057	0.151078	0.10705	0.129057	0.21884
Tropine-isomer-1_M23126	0.178279	0.0519137	0.101829	0.355386
Morphine-3-glucuronide_M31095	0.117138	0.233832	0.162743	0.102047
beta-D-Ethyl-glucuronide_M14494	0.190499	0.0352092	0.0892928	0.432499
6-Hydroxypseudooxynicotine--isomer-3_M31833	0.175441	0.0564282	0.104303	0.339758
N-Methylisonipecotic-acid_M18376	0.150964	0.107319	0.128775	0.220006
Secologanate-isomer-2_M02481	0.17071	0.0643929	0.109027	0.315774
Cosmosiin_M03573	0.146486	0.12073	0.133225	0.201451
phenyllactate-(PLA)-isomer-1_M20459	-0.100599	0.3222	-0.179087	0.0657902
Aniline_M27185	0.174498	0.0577763	0.104997	0.335787
C8H15NO4_M00341	0.166786	0.0723034	0.11259	0.296249
methyl-4-hydroxybenzoate-sulfate_M08963	0.16627	0.0731966	0.113037	0.294699
N-Acetyltaurine-isomer-2_M13626	0.202407	0.0236323	0.0768454	0.519419
benzenediol-isomer-1_M01398	0.145345	0.124207	0.133701	0.199516
4-{[(2E)-3-(3,4-Dihydroxyphenyl)-2-propenoyl]oxy}-2,3-dihydroxy-2-methylbutanoic-acid-isomer-1_M15725	0.157007	0.0918991	0.12195	0.250571
L-Leucyl-L-alanine_M26142	0.159608	0.0865108	0.119037	0.266437
(1R,2R,3S,5R)-3-(Benzoyloxy)-8-methyl-8-azabicyclo[3.2.1]octane-2-carboxylic-acid-isomer-1_M21048	0.190431	0.0352337	0.0880274	0.441732
Propanoylagmatine-isomer-3_M24196	-0.1798	0.0493997	-0.098635	0.373767
L-Pyroglutamic-acid_M12817	0.2099	0.0181382	0.0685228	0.57671
Resveratrol-4'-O-Glucuronide-isomer-5_M03865	0.143095	0.131263	0.135315	0.191536
Methyl-N,S-diacetyl-L-cysteinate-isomer-2_M24902	-0.0751206	0.487307	-0.203248	0.0309028
CHP-isomer-2_M30438	0.182595	0.0452403	0.0954461	0.393952
Metazachlor-OXA_M27126	0.214185	0.015603	0.0638321	0.608532
alpha-L-Sorbopyranose_M14607	0.157028	0.0918991	0.120927	0.256635
δ-Valerolactam-isomer-2_M20803	0.215527	0.0148537	0.062298	0.619368
Dihydroferulic-acid-4-O-glucuronide-isomer-1_M13855	0.142468	0.133164	0.134821	0.193784
Dihydrocaffeic-acid-3-O-glucuronide-isomer-3_M01779	0.152977	0.101967	0.124066	0.241347
1223426_M18162	0.147501	0.11782	0.129514	0.216406
N-Methylhistamine-isomer-1_M29501	0.194705	0.0306652	0.0823051	0.482424
[2-hydroxy-5-(3-oxobut-1-en-1-yl)phenyl]oxidanesulfonic-acid_M16478	0.11837	0.226698	0.158553	0.113188
2',4'-Dihydroxyacetophenone_M08950	0.145921	0.122696	0.130986	0.210154
Methyl-5-(1,2-dihydroxyethyl)pentopyranoside_M10679	0.188438	0.0375567	0.0884326	0.438808
4-Hydroxybenzoic-acid-isomer-1_M01038	0.144951	0.125264	0.131622	0.207654
L-(+)-Leucine_M14393	-0.0860478	0.410063	-0.190309	0.0470367
butyrylcarnitine-(C4:0)-isomer-1_M23330	-0.129866	0.179438	-0.146378	0.150134
4-{[(2E)-3-(3,4-Dihydroxyphenyl)-2-propenoyl]oxy}-2,3-dihydroxy-2-methylbutanoic-acid-isomer-4_M15794	0.144909	0.125346	0.13106	0.209867
1-carboxyethylphenylalanine_M02959	0.157269	0.0914086	0.118699	0.267847
N-(7-Butyl-8-hydroxy-4,9-dimethyl-2,6-dioxo-1,5-dioxonan-3-yl)-3-formamidosalicylamide_M21019	-0.139843	0.142467	-0.13607	0.189059
Gabapentin-enacarbil_M06682	0.160138	0.08545	0.115672	0.282378
D-(+)-Glucosamine-isomer-2_M31559	0.138854	0.145359	0.13694	0.184853
Norcocaine_M06716	0.19548	0.0299851	0.0802991	0.496021
Fomepizole-isomer-4_M29785	0.157416	0.0912283	0.118228	0.270612
O-Sulfo-L-tyrosine-isomer-1_M00631	0.160401	0.0850028	0.115228	0.283867
dihomomethionine-isomer-1_M18813	-0.127201	0.189628	-0.148407	0.142719
AAMU_M20516	0.162129	0.0814637	0.113348	0.293847
Naproxen-O-glucuronide-isomer-2_M04625	0.123654	0.203859	0.151795	0.131948
Dihydroferulic-acid-4-sulfate-isomer-1_M01796	0.169891	0.0661213	0.105382	0.333894
Diphenol-glucuronide-isomer-2_M14156	0.177043	0.053954	0.0981062	0.376732
Uracil-isomer-3_M20681	-0.13912	0.144548	-0.135903	0.189587
Zeranol-isomer-1_M17139	0.155769	0.0948337	0.118857	0.267223
Gentisic-acid_M01225	-0.0735274	0.498046	-0.200908	0.0332803
4-Hydroxy-5-(dihydroxyphenyl)-valeric-acid-O-sulphate-isomer-3_M01718	0.167864	0.0701404	0.106303	0.328858
3-Carbamoyl-2,2,5,5-tetramethyl-3-pyrroline-isomer-4_M23019	-0.127619	0.188119	-0.146333	0.150134
1-methyluric-acid_M13296	0.151523	0.10605	0.122027	0.250407
PENTAERYTHRITYL-MONOHEPTANOATE-isomer-1_M03502	0.175062	0.0570812	0.0984369	0.375155
2,2-Dimethylsuccinic-acid-isomer-1_M10867	0.17057	0.0646137	0.102517	0.351625
1-O-Feruloylglucose-isomer-2_M13872	0.139993	0.1419	0.132402	0.204671
Ethyl-4-nitroso-1-piperazinecarboxylate-isomer-1_M29653	-0.115229	0.242594	-0.157081	0.117088
N-(2-Hydroxyethyl)-morpholine-N-oxide-isomer-2_M28194	-0.103285	0.306481	-0.169003	0.0861947
Pyrogallol_M09585	-0.128717	0.183884	-0.143124	0.160753
NP-021114_M03200	0.161563	0.0828008	0.110211	0.308806
sulfate-of-piperine-metabolite-C18H21NO3-(3)*_M16500	-0.110983	0.265207	-0.160486	0.107927
3-Methoxyhydrocinnamic-acid_M08834	0.154046	0.0995471	0.117312	0.274722
Ginkgolide-C_M07244	0.134683	0.159438	0.136249	0.18819
(((1-methyl-2-(5-methyl-3-oxazolidinyl)ethoxy)methoxy)methoxy)-methanol_M30089	-0.0923766	0.37066	-0.178318	0.0668511
Dihyroxy-1H-indole-glucuronide-I-isomer-3_M14524	-0.154704	0.0976527	-0.115958	0.280932
L-(+)-Valine_M14891	-0.0896988	0.386911	-0.180925	0.0623697
Glutaric-acid-(DC5:0)_M00306	0.173668	0.0591165	0.0969485	0.383777
Miglitol_M29572	0.145248	0.124506	0.125235	0.236783
Leucylproline-isomer-9_M28874	-0.101072	0.319589	-0.168531	0.0873038
(2-hydroxyethyl)trimethylammonium_M23792	0.225195	0.0102564	0.0442384	0.740815
Terephthalic-acid_M09627	-0.141264	0.137472	-0.128078	0.222608
Synephrine-isomer-1_M27898	0.18872	0.0372839	0.0805259	0.495051
Amoxicillin_M05910	0.135308	0.157679	0.133631	0.199629
Capryloylglycine_M17341	0.159932	0.0858754	0.108932	0.316159
2,3-Dihydroxy-3-methylbutanoic-acid-isomer-1_M15383	0.168816	0.0682861	0.0999896	0.365462
Hypoglycin-A_M05589	0.209474	0.0184592	0.0582413	0.649967
Uracil_M20070	-0.0542508	0.635344	-0.213175	0.0222812
Aceglutamide-isomer-1_M13684	0.165014	0.0755556	0.101881	0.355386
(E)-Ranitidine-isomer-1_M30001	0.169928	0.0660883	0.0969041	0.383977
Saccharin_M09873	-0.132265	0.168792	-0.134562	0.195003
L-Citrulline-isomer-1_M20328	-0.126884	0.191007	-0.139735	0.173726
2-Aminobicyclo[3.1.0]hexane-2,6-dicarboxylic-acid-isomer-2_M27434	0.15827	0.0893443	0.108246	0.318751
Volkenin_M26410	0.174818	0.0574552	0.091663	0.415819
Piracetam-isomer-1_M17558	0.160419	0.0850028	0.106053	0.329985
prednisolone_M17420	0.213403	0.0159924	0.0529873	0.685701
Acetazolamide-isomer-1_M10362	0.168417	0.068987	0.0979646	0.376792
N-formylanthranilic-acid_M02813	-0.0532706	0.642831	-0.212986	0.0223953
Daidzein_M09362	-0.161197	0.0835581	-0.105	0.335787
N-acetylalliin-isomer-1_M26281	-0.0746739	0.490096	-0.19148	0.0451791
Diethanolamine-isomer-3_M25670	0.137095	0.150861	0.12891	0.219553
trans-Zeatin-isomer-2_M24662	0.136668	0.152353	0.12932	0.217316
S-Adenosylhomocysteine_M31230	0.132345	0.168599	0.133458	0.200204
8-METHOXYKYNURENIC-ACID-isomer-2_M22643	-0.153704	0.100102	-0.111867	0.299524
4-Methyl-1-piperazine-acetic-acid-isomer-3_M25303	0.174623	0.0576111	0.0907927	0.422197
4-Hydroxybenzoic-acid_M10101	0.157342	0.0913202	0.107874	0.320151
Methyl-4-[2-hydroxy-3-(isopropylamino)propoxy]-3-methoxybenzoate-isomer-1_M21442	0.145151	0.124722	0.120038	0.261266
L-beta-homothreonine-isomer-1_M29185	0.254815	0.0029609	0.0103216	0.949583
Quinuclidinol-isomer-2_M25763	-0.094334	0.357788	-0.170724	0.0819325
DL-Threonine-isomer-4_M22710	-0.109726	0.270432	-0.155173	0.122334
PHENYLEPHRINE-3-O-SULFATE-isomer-2_M12695	0.149848	0.110525	0.114663	0.286795
pantoate-isomer-1_M11666	0.124501	0.200438	0.139977	0.173082
Sertraline_M18951	0.100036	0.325549	0.164327	0.0973977
3-Hydroxy-2-methoxyphenyl-beta-D-glucopyranosiduronic-acid-isomer-1_M25750	0.112562	0.257284	0.15178	0.131948
3-Hydroxydodecanedioic-acid-isomer-6_M02250	0.202546	0.0235453	0.0616076	0.625078
3-Carbamoyl-2,2,5,5-tetramethyl-3-pyrroline-isomer-1_M23778	-0.149861	0.110525	-0.113993	0.290242
4-hydroxyphenylacetic-acid_M10138	0.16637	0.0730216	0.0974449	0.380464
C5H10O4_M00102	0.203045	0.0231787	0.0607165	0.630275
2-(2-Phenylacetoxy)propionylglycine-isomer-2_M02490	0.179419	0.0499859	0.0843358	0.469248
(+/-)-panthenol-triacetate-isomer-2_M25295	0.102603	0.310486	0.160667	0.107421
N-Acetyl-D-galactosamine-isomer-4_M14624	0.205996	0.0209095	0.0569562	0.65782
Lisdexamfetamine-isomer-3_M30162	0.13099	0.174116	0.131785	0.20743
(E)-Isoferulic-acid-isomer-1_M09717	-0.15748	0.0911674	-0.105116	0.335563
Nevirapine_M03244	0.210725	0.0176571	0.051733	0.694304
Betonicine_M28256	-0.138475	0.146492	-0.123815	0.241956
asp-asn_M16050	-0.0863765	0.408169	-0.175889	0.071087
4-Formyl-2-methoxyphenyl-hydrogen-sulfate-isomer-2_M01839	0.113478	0.252602	0.148631	0.141849
acebutolol_M19033	0.112315	0.258411	0.149208	0.139938
dimethyl-citrate_M00989	0.149058	0.11278	0.112362	0.297105
Inosine_M13578	0.106245	0.289238	0.155143	0.122341
2-Indolinecarboxylic-acid-isomer-1_M10854	0.172334	0.0616183	0.0889232	0.435045
Methyl-L-sorbosonate-isomer-2_M12120	0.136109	0.154358	0.125139	0.23708
Suberyl-Glycine_M10767	0.159374	0.0870119	0.10179	0.355386
Hypoglycin-A-isomer-3_M26192	-0.086447	0.407928	-0.174606	0.0735645
Glyceraldehyde_M00214	0.196813	0.0286777	0.064127	0.605977
5-HIAA_M18064	0.191753	0.0338119	0.0689585	0.57386
3,5-Dimethoxyphenol_M16635	0.143158	0.131109	0.117361	0.274616
N-α-Acetyl-L-asparagine-isomer-2_M13833	0.188226	0.0378146	0.0719074	0.554581
2-(2-Phenylacetoxy)propionylglycine-isomer-3_M02847	-0.0963561	0.348283	-0.163756	0.0987729
Hexanoyl-Glycine_M09948	-0.128975	0.182828	-0.131094	0.209815
4-Nitrophenyl-beta-D-glucoside-isomer-2_M15438	0.160688	0.0845835	0.0993011	0.370432
Aceglutamide_M13568	0.156943	0.0920138	0.102886	0.349226
oxybenzone_M08060	-0.0862445	0.408636	-0.173575	0.0760111
COOH-CBCOA-or-COOH-CBDOA_M05008	0.135138	0.158113	0.124584	0.239159
mPEG12-Propionic-acid-isomer-2_M14346	0.204868	0.021804	0.0544009	0.675473
MFCD28016586_M07170	-0.125977	0.193952	-0.133139	0.201821
Quinic-acid-isomer-1_M16425	0.0968901	0.34501	0.162225	0.10339
46644-isomer-1_M24614	0.144345	0.127275	0.114497	0.287331
gamma-glutamylvaline-isomer-1_M00565	0.18512	0.0417983	0.0736758	0.542949
Naftopidil-isomer-3_M18336	0.126509	0.192434	0.132278	0.205028
Dihyroxy-1H-indole-glucuronide-I-isomer-1_M27851	-0.103667	0.304649	-0.154871	0.123005
3-Hydroxydodecanedioic-acid_M09874	-0.129325	0.181748	-0.128542	0.220297
N,N'-Diphenylpentanediamide-isomer-2_M20455	0.144546	0.126633	0.113019	0.294699
Raspberryketone-glucoside-isomer-2_M04674	-0.0993139	0.330205	-0.158021	0.114717
methacholine-isomer-3_M25707	0.121226	0.213516	0.135613	0.190678
N-Methylpyrrolidone-isomer-1_M18519	0.183558	0.0438285	0.0732399	0.545463
1-methylnicotinamide-isomer-4_M26788	-0.0906588	0.381135	-0.166063	0.0933696
2-Pyrrolidone_M17689	0.164443	0.0765522	0.0921517	0.413622
L-Kynurenine_M05709	0.136133	0.154358	0.120458	0.259115
1-methylnicotinamide-isomer-5_M26974	-0.087121	0.404537	-0.169432	0.0850483
DL-Glutamine_M20227	0.192031	0.0335702	0.0644969	0.604195
2',3,4,4',6'-Pentamethoxychalcone_M07386	0.130936	0.174286	0.125566	0.235505
butoctamide-isomer-1_M24325	0.112451	0.257765	0.143962	0.157806
4-hydroxy-4-(3-pyridyl)-butanoic-acid_M19086	0.153964	0.0996723	0.101725	0.355545
N-Cyclohexylformamide-isomer-1_M18631	0.207428	0.0197938	0.0481987	0.715235
Geniposidic-acid_M00614	0.136318	0.153794	0.119251	0.265237
N-{4-[(2R,3R)-3-(Hydroxymethyl)-4-isopropyl-5-oxo-2-morpholinyl]phenyl}-2-methoxyacetamide_M06893	-0.142338	0.133532	-0.113009	0.294699
4-Phenolsulfonic-acid-isomer-1_M10280	-0.0997382	0.327446	-0.155452	0.121877
Allopurinol_M05672	0.160575	0.0847156	0.0945337	0.399762
gamma-glutamylphenylalanine-isomer-1_M01472	0.154279	0.0988407	0.100759	0.360641
Pyrogallol-isomer-3_M00794	0.173804	0.0589218	0.0810826	0.490807
Hypusine-isomer-3_M32418	-0.141122	0.137927	-0.113683	0.291795
2-hydroxymexiletine-isomer-1_M20959	0.145592	0.12348	0.109112	0.315774
(5-Oxo-1-propyl-2-pyrrolidinyl)acetic-acid-isomer-1_M26750	0.161549	0.0828008	0.0930602	0.407723
Creatine-riboside-isomer-3_M31203	0.139792	0.142599	0.114453	0.287357
Azelaic-acid-(DC9:0)_M07708	-0.0622566	0.581173	-0.191596	0.0451471
Fucose_M13228	0.12608	0.193665	0.127753	0.224178
Inositol-isomer-1_M15562	0.137037	0.151029	0.116751	0.277489
L-(+)-Leucine-isomer-3_M20826	-0.0743407	0.491862	-0.178992	0.0658085
dihomomethionine-isomer-3_M20492	0.162899	0.0797374	0.0899863	0.427216
Quinic-acid-isomer-3_M16093	0.147212	0.118591	0.105663	0.332303
N-Acetyltryptophan-isomer-1_M21370	0.16078	0.0843797	0.0918752	0.415197
L-Proline_M05578	0.158502	0.088907	0.0939987	0.402617
2-(2-Phenylacetoxy)propionylglycine_M10726	0.149312	0.112086	0.102924	0.349226
5951324_M08193	0.109586	0.271041	0.142197	0.164394
2'-Deoxycytidine-isomer-1_M25705	0.110616	0.266811	0.141116	0.168236
Hydroxymethoxyphenylcarboxylic-acid-O-sulphate-isomer-2_M11000	0.131917	0.170231	0.119742	0.263065
Zeatin-7-N-glucoside_M30243	0.150538	0.108585	0.100853	0.360293
alliin_M30069	-0.0757312	0.48302	-0.175501	0.0717148
D-Raffinose-isomer-1_M32193	0.0902931	0.383184	0.16068	0.107421
5-Hydroxymethyluracil_M22744	-0.111536	0.262079	-0.139328	0.17504
Isethionic-acid_M13590	-0.125581	0.19594	-0.125279	0.236783
o-Coumaric-acid_M09513	-0.0820486	0.438755	-0.168694	0.0869794
2,4-Dihydroxybenzoic-acid_M01526	-0.0775801	0.470302	-0.173137	0.0768199
Ureidosuccinic-acid_M14276	-0.167412	0.0709329	-0.0831946	0.477127
4-Hydroxy-5-(3'-hydroxyphenyl)-valeric-acid-3'-O-sulphate-isomer-1_M02372	0.157349	0.0913202	0.0932298	0.407011
3-hydroxy-3-methyl-butanoic-acid-(C5:0---OH)-isomer-1_M00366	0.180469	0.0483634	0.0699486	0.56983
4-AMINO-5-METHOXY-2-TOLUENESULFONIC-ACID_M12906	0.152653	0.102928	0.097719	0.378576
n-Propyl-GalIate-isomer-1_M10151	0.148454	0.114706	0.101782	0.355386
Cocaethylene_M07581	0.190979	0.034709	0.0591963	0.641878
Paracetamol_M08966	0.127461	0.188755	0.122641	0.247447
2,3-Dihydroxy-3-methylbutanoic-acid-isomer-4_M15572	0.186391	0.040073	0.063372	0.611017
4-Methylcatechol_M08872	0.141929	0.13499	0.107633	0.321259
ursocholic-acid_M05017	0.159079	0.087732	0.0904408	0.424755
N-Benzyloxycarbonylglycine_M29090	-0.0784797	0.463332	-0.170793	0.0818166
D-(+)-Galactose_M15086	0.127836	0.187392	0.121195	0.255235
Adenine_M12441	-0.0993852	0.329962	-0.149588	0.139035
LAUROYL-GLUTAMIC-ACID-isomer-2_M23738	0.0709786	0.517305	0.177494	0.0685211
DL-Threonine-isomer-3_M22385	-0.164932	0.075577	-0.0832035	0.477127
N-ACETYLGLUCOSAMINYL-URSODEOXYCHOLIC-ACID_M08460	0.165967	0.0737122	0.0818986	0.485603
D-Galactitol-isomer-1_M15066	0.119338	0.221718	0.127796	0.224059
Homovanillic-acid_M08829	0.133041	0.165752	0.113978	0.290242
L-Kynurenine_M27272	0.147944	0.116378	0.0990266	0.371878
β-Alanine-isomer-2_M12106	0.153738	0.100102	0.0930631	0.407723
Ferulic-acid-4-sulfate-isomer-3_M02124	0.163618	0.0781806	0.083045	0.477498
4-[(2-{[(2-Ethyl-2,3-dihydroxybutanoyl)oxy]methyl}phenyl)amino]-4-oxobutanoic-acid-isomer-3_M15078	0.176946	0.0540665	0.0695777	0.571392
Dihydrocaffeic-acid-3-O-glucuronide-isomer-1_M14030	0.12679	0.191293	0.119445	0.264382
Ethyl-4-nitroso-1-piperazinecarboxylate-isomer-5_M29847	-0.0820515	0.438755	-0.164058	0.0981172
Nicotinamide-riboside-isomer-2_M29112	0.159054	0.087732	0.0870363	0.447838
3-Nitrotyrosine_M26933	0.122477	0.208669	0.123521	0.242659
Phenylpropanolamine_M24514	0.139028	0.144794	0.106869	0.326074
2-hydroxyacetaminophen-sulfate*-isomer-1_M00264	0.163394	0.0786901	0.0824136	0.481759
Acetylcarnosine-isomer-2_M30447	-0.0880343	0.397537	-0.157676	0.115652
Feruloyl-C1-glucuronide-isomer-1_M13794	0.134208	0.161152	0.111284	0.302524
Aminoadipic-acid_M30108	-0.0568379	0.61712	-0.188482	0.0496779
METHYLSUCCINIC-ACID_M13675	0.095878	0.35089	0.149435	0.139235
4-Hydroxy-5-(dihydroxyphenyl)-valeric-acid-O-sulphate-isomer-1_M01184	0.116475	0.237169	0.128631	0.220283
4-Hydroxy-3--methoxyphenylglycol-sulfate_M00004	0.180451	0.0483634	0.0645073	0.604195
Meglutol-(DC6:0---OH)-isomer-3_M00791	0.176792	0.0542383	0.0680044	0.580839
4-acetaminophen-sulfate-isomer-1_M18594	0.127051	0.190316	0.117593	0.273652
Lisdexamfetamine-isomer-1_M24041	-0.0779613	0.467338	-0.166669	0.0918767
AC-THR-OH-isomer-4_M22306	-0.133487	0.163649	-0.111071	0.303791
pro-gln_M30618	0.131719	0.17081	0.112821	0.295181
Fluoxetine-isomer-3_M18668	0.13781	0.148346	0.106562	0.327469
Phenyl-Ac-Gln-OH-isomer-1_M21686	0.131143	0.173432	0.112931	0.294942
2-Hydroxyisobutyric-acid_M00271	0.229086	0.00883633	0.0149384	0.923728
trans-2-Butene-1,4-dicarboxylic-Acid-isomer-1_M11338	0.14565	0.12348	0.0983383	0.375699
C6H7NO4S-isomer-2_M00249	0.188217	0.0378146	0.055699	0.66677
L-2-Hydroxyglutaric-acid-isomer-5_M15268	0.15686	0.0922041	0.0870374	0.447838
L-Kynurenine-isomer-3_M17303	0.184272	0.0427926	0.0595969	0.63847
Threonine-isomer-1_M26427	-0.0943838	0.357788	-0.149357	0.139377
4-(beta-D-Glucopyranosyloxy)-3-hydroxybenzyl-3,4-dihydroxybenzoate_M03877	0.102626	0.310467	0.141068	0.168236
N-Acetyltyrosine-isomer-2_M25399	0.129004	0.182788	0.114581	0.287054
Acetylcarnosine-isomer-1_M16131	-0.06398	0.56677	-0.179585	0.0651014
5-alpha-Dihydrotestosterone-glucuronide-isomer-2_M04984	0.0859489	0.410785	0.157317	0.116487
lys-leu-isomer-1_M31513	0.162776	0.0799531	0.0796474	0.499848
1-Aminocyclohexanecarboxylic-acid-isomer-1_M27996	-0.0825688	0.435945	-0.159499	0.110798
D-Alanyl-D-alanine-isomer-1_M15326	0.189142	0.0367881	0.0528722	0.686544
2-morpholinoacetonitrile-isomer-3_M24444	0.148406	0.114802	0.0932255	0.407011
2-Acetamido-2-deoxyhexitol-isomer-1_M14400	0.172345	0.0616183	0.0692724	0.571496
4-Ethyl-2,6-dihydroxyphenyl-hydrogen-sulfate-isomer-2_M00593	0.167678	0.0704942	0.0735527	0.543859
1-(4-Piperidinyl)ethanol-isomer-2_M22383	-0.158008	0.0899464	-0.0832215	0.477127
Ferulic-acid-4-sulfate-isomer-1_M03077	0.127947	0.187018	0.113144	0.294699
Dodecanedioic-acid_M09771	-0.0853559	0.413995	-0.155287	0.12221
O-Acetylcholine_M20986	-0.0298406	0.806409	-0.210753	0.0242028
4-{[(2E)-3-(3,4-Dihydroxyphenyl)-2-propenoyl]oxy}-2,3-dihydroxy-2-methylbutanoic-acid-isomer-3_M15838	0.115804	0.240181	0.124503	0.239544
Feruloyl-C1-glucuronide-isomer-5_M02792	-0.0678334	0.538577	-0.172314	0.0786647
Tyrosol-isomer-1_M09647	0.149781	0.11069	0.0893822	0.431839
3-hydroxy-2-methyl-[S-(R,R)]-Butanoic-acid_M00719	0.217561	0.0137346	0.0214394	0.886783
3,4-Dihydroxybenzenesulfonic-acid-isomer-2_M01143	0.161792	0.0822974	0.0765435	0.52198
THC-COOH-glucuronide_M11398	0.116312	0.237951	0.121986	0.250491
2-Methyl-3-buten-2-yl-6-O-[(2R,3R,4R)-3,4-dihydroxy-4-(hydroxymethyl)tetrahydro-2-furanyl]-beta-D-glucopyranoside-isomer-2_M13455	0.109705	0.270432	0.128575	0.220297
Scopoletin_M06695	0.123013	0.206254	0.115239	0.283867
(Â±)-Naringenin_M04485	0.0847998	0.418205	0.153395	0.126758
Anastrozole_M16600	-0.0831837	0.431269	-0.154963	0.12297
Citric-acid-isomer-2_M00641	0.16664	0.072621	0.0713667	0.559245
diphenhydramine_M08061	0.133585	0.163374	0.103697	0.343765
2-Benzylsuccinic-acid_M09088	0.112567	0.257284	0.124619	0.239159
4-Hydroxy-3--methoxyphenylglycol-sulfate-isomer-3_M10953	0.144197	0.12761	0.0929002	0.408602
CBGBA-glucuronide_M05248	0.115056	0.243456	0.122022	0.250407
4-Hydroxy-5-(dihydroxyphenyl)-valeric-acid-O-sulphate-isomer-4_M01413	-0.0956022	0.352368	-0.141459	0.167147
N-Methyl-Nâ€²-piperazinoacetohydrazide-isomer-3_M26280	0.0813223	0.444065	0.155611	0.121336
Fluoxetine-isomer-1_M18551	-0.116032	0.239099	-0.120901	0.256635
Apigenin_M04630	0.0858992	0.410866	0.150805	0.135173
CAPROYL-SARCOSINE-isomer-2_M23031	0.112093	0.259516	0.124586	0.239159
alpha-ketoadipic-acid-isomer-1_M13049	0.09178	0.374072	0.14485	0.155101
N-Methylglutamate-isomer-3_M20595	-0.164227	0.0768903	-0.0723154	0.552818
4-Hydroxy-5-(dihydroxyphenyl)-valeric-acid-O-sulphate-isomer-1_M11128	0.176253	0.0550814	0.0599655	0.635973
3-carboxy-4-methyl-5-propyl-2-furanpropanoate-(CMPF)-isomer-1-isomer-2_M10793	0.116258	0.238036	0.119851	0.262451
N-Acetyl-S-(2-Hydroxy-Ethyl)-L-cysteine_M26874	0.0843952	0.421406	0.15155	0.132594
Pyrrolidine-isomer-2_M24226	0.156006	0.0942842	0.0795852	0.500031
Pirlimycin_M07725	0.138001	0.147674	0.0974497	0.380464
N~2~-(1H-Indol-3-ylacetyl)-L-glutamine_M21160	0.155038	0.0967755	0.0803392	0.495999
4-Pyridoxic-acid-isomer-1_M14853	-0.0893192	0.388933	-0.146021	0.15081
RO-20-0657/000_M06696	0.15827	0.0893443	0.076992	0.519051
L-Cystine_M16329	-0.107063	0.285479	-0.128197	0.222109
alpha-L-Sorbopyranose-isomer-1_M14519	0.139536	0.143363	0.0956908	0.392084
Allantoic-acid_M15464	-0.0523403	0.649918	-0.182825	0.059039
Methyl-cinnamate_M16935	0.157418	0.0912283	0.0773992	0.515379
2-methoxyhydroquinone-sulfate_M10011	0.154873	0.0972438	0.0798974	0.499229
Secologanate_M06993	0.127346	0.189156	0.107143	0.324364
2-Acetamido-2-deoxyhexitol-isomer-1_M31107	0.143217	0.131022	0.0910293	0.420551
N-Acetyl-L-arginine-isomer-1_M29844	0.141056	0.137927	0.0927458	0.409565
methylbutyrylcarnitine-(C5:0)-isomer-1_M06355	0.163793	0.0777977	0.0699622	0.56983
1-Methylguanine-isomer-1_M25819	0.120457	0.216404	0.113011	0.294699
methacholine-isomer-1_M26065	0.0960079	0.350166	0.137448	0.182992
3-Piperidinone-isomer-1_M29192	0.184001	0.0431609	0.0489266	0.710791
DL-p-Hydroxyphenyllactic-acid_M00961	0.183057	0.0445212	0.049477	0.707131
N,O-Didesmethylvenlafaxine_M21922	-0.122395	0.208909	-0.109888	0.310663
2-aminooctanoate_M07126	0.140221	0.141003	0.0920203	0.414673
Tangeritin_M16957	0.153342	0.101025	0.0788969	0.504028
Coumarin_M16738	0.138575	0.14623	0.0932669	0.407011
Xanthurenic-acid-isomer-2_M26103	-0.0672696	0.542306	-0.16456	0.0968954
Glutaconic-acid-isomer-1_M10497	0.113965	0.249884	0.117643	0.273652
2,2-Dimethyl-1,4-piperazinediol-isomer-2_M27044	-0.116217	0.23817	-0.115334	0.283833
4-hydroxyphenylacetoylcarnitine_M24111	0.174023	0.0585396	0.05739	0.655657
N-(5,6,8-Trihydroxy-3-methyl-1-oxo-3,4,4a,5,6,7-hexahydro-1H-isochromen-4-yl)alaninamide_M23814	-0.139445	0.14338	-0.0918851	0.415197
alanine_M05719	0.170587	0.0646137	0.0606571	0.630275
N-Acetylvanilalanine-isomer-1_M10683	0.127547	0.188399	0.103597	0.344223
(R)-3-Tosyloxy-1,2-propanediol-isomer-2_M02605	-0.0780228	0.466933	-0.152967	0.12823
dopamine-isomer-1_M24405	0.138419	0.146552	0.0925376	0.410557
NL8513000-isomer-2_M22106	0.110851	0.265697	0.120077	0.26116
L-5-hydroxy-Tryptophan-isomer-1_M28630	-0.0952271	0.353801	-0.135611	0.190678
Moclobemide-isomer-2_M19457	-0.125545	0.196029	-0.10524	0.334901
Quinine_M21651	-0.121405	0.21257	-0.109195	0.315508
Pyrrolidine_M23579	0.186383	0.040073	0.043821	0.742867
L-Histidine-isomer-1_M32366	-0.0653589	0.556108	-0.164828	0.0965078
Secologanate-isomer-2_M25376	0.123828	0.203213	0.106095	0.329985
d-Pro_M28539	0.169612	0.0666824	0.0603047	0.633296
Hypoglycin-A-isomer-6_M26566	-0.0750667	0.487644	-0.154767	0.12332
Propanoylagmatine-isomer-2_M23728	-0.160387	0.0850028	-0.0694114	0.571412
O-Acetylcholine-isomer-1_M20137	0.125673	0.195542	0.103553	0.344406
3-Hydroxydodecanedioic-acid-isomer-7_M02646	0.175823	0.0557269	0.0532915	0.683124
1-Vinylimidazole-isomer-4_M28963	0.14359	0.129568	0.0855223	0.459801
4-Hydroxy-5-(phenyl)-valeric-acid-O-glucuronide-isomer-3_M02804	0.151259	0.106639	0.0777942	0.512284
Ethyl-4-nitroso-1-piperazinecarboxylate-isomer-3_M30263	-0.0961088	0.349665	-0.13286	0.202887
Cytidine_M14042	-0.0858146	0.411269	-0.142889	0.16164
3-{[(2R)-2-Acetamido-2-carboxyethyl]sulfanyl}butanoic-acid_M01310	0.152733	0.102727	0.0758896	0.526927
Imidazole-4-acetate_M28769	0.146201	0.121762	0.0822283	0.482994
Taurine-isomer-1_M28934	0.0908021	0.380495	0.137517	0.182898
N,N-Dimethylglycine_M28422	0.153594	0.100323	0.0746312	0.537348
hydroxy-CMPF*-isomer-2_M18392	-0.0984589	0.335653	-0.129721	0.21545
L-(+)-Leucine_M05521	-0.0580868	0.608064	-0.169769	0.084228
N2,N2-Dimethylguanosine_M23820	0.128001	0.18684	0.0996823	0.3674
CAPROYL-SARCOSINE-isomer-1_M18147	-0.0683853	0.535425	-0.159293	0.111212
L-Histidine_M32269	-0.0447745	0.70595	-0.18283	0.059039
1-ACETYL-2-CARBOXYPIPERIDINE-isomer-1_M18201	0.141081	0.137927	0.086325	0.453213
Geniposidic-acid-isomer-1_M00474	0.176336	0.0549586	0.0509326	0.699565
Tranexamic-Acid-isomer-6_M19014	0.166573	0.0727361	0.0606881	0.630275
Aminohippuric-acid-isomer-2_M17440	0.171114	0.063558	0.0559753	0.665722
N(alpha)-methyl-L-lysine-isomer-7_M31536	-0.147168	0.118677	-0.079696	0.499848
N2-acetyl,N6,N6-dimethyllysine-isomer-1_M27939	-0.11141	0.262811	-0.11507	0.284555
L-(+)-norleucine_M27113	-0.0560921	0.62224	-0.170376	0.0827083
Naringenin_M09143	-0.138222	0.147351	-0.0882149	0.440534
(-)-Catechin_M10370	0.140632	0.139561	0.0853532	0.460839
N-(2-Hydroxybenzoyl)-D-serine_M02511	0.166484	0.0728083	0.0591741	0.641878
C6H13NO3S_M00428	0.161235	0.0835151	0.0643619	0.604982
THC-COOH-glucuronide_M05469	0.109494	0.271056	0.116093	0.280399
Dihydroferulic-acid-4-sulfate-isomer-3_M02054	0.150958	0.107319	0.074366	0.538695
Chlorpropamide-isomer-1_M09696	0.126417	0.192434	0.0988036	0.373246
1,4,8-Triazaspiro[4.5]decan-2-one_M24071	0.204567	0.0219636	0.0205463	0.892122
p-Cresol-glucuronide_M12555	0.139399	0.143475	0.0856743	0.458473
5-Oxonorleucine-isomer-3_M30175	0.185804	0.0408784	0.0389597	0.775203
ACETYL-PROLINE_M11298	0.138083	0.147498	0.0865786	0.451095
Leucylproline-isomer-6_M26146	0.162816	0.0799056	0.0613895	0.626075
3-Methoxytyramine-isomer-3_M26657	0.156453	0.0933012	0.0676381	0.58246
Imidazole,-2-ethoxycarbonyl--isomer-4_M30138	0.171371	0.063082	0.0526254	0.68789
N-alpha-Acetyllysine-isomer-1_M15428	0.171878	0.0624315	-0.051919	0.693692
Aminolevulinic-acid-isomer-1_M28096	0.165761	0.0740728	0.0577984	0.65234
Dihydrocaffeic-acid-3-O-glucuronide-isomer-2_M01446	0.145478	0.123806	0.0780164	0.510609
2-Methylbutyrylglycine_M01655	0.171081	0.0635784	0.0523282	0.690931
2-Hydroxy-1-(4-methoxyphenyl)propyl-hexopyranoside-isomer-2_M04741	0.121754	0.211421	0.101341	0.357488
N-Acetylserotonin_M06645	0.165683	0.0742172	0.0573679	0.655657
D-(-)-Synephrine_M23964	0.165864	0.0738629	0.0571707	0.656687
Rhamnose_M12823	0.129586	0.180807	0.0934053	0.406381
4-Hydroxyphenylglyoxylic-acid-isomer-1_M19791	0.196789	0.0286777	0.0260484	0.855369
Hydratropic-acid_M09720	0.0937904	0.361362	0.128887	0.219553
46644-isomer-3_M14071	0.168139	0.0695075	0.0545186	0.674872
1-Methylproline-isomer-3_M27263	0.179302	0.050163	0.0433503	0.746382
3-Isopropyl-2,5-piperazinedione_M20202	0.151677	0.105709	0.070879	0.563747
Pimelic-acid-isomer-1_M00055	0.146563	0.120516	0.0759806	0.526424
D-Tryptophan-isomer-3_M27897	0.0999342	0.326202	0.1225	0.248088
(5-Oxo-1-propyl-2-pyrrolidinyl)acetic-acid-isomer-3_M27061	0.123529	0.204342	0.0987151	0.373246
Levetiracetam-isomer-2_M20434	0.184524	0.0425095	0.0374838	0.786767
fumarate_M11937	0.138857	0.145359	0.0830232	0.477498
46644-isomer-2_M13423	0.113379	0.252855	0.108465	0.317681
glucuronide-of-C10H18O2-(8)*-isomer-1_M02480	0.119281	0.221804	0.102101	0.353859
Sedoheptulose-isomer-2_M14423	0.137015	0.151033	0.083716	0.473599
D-Xylitol_M26804	0.150017	0.110068	0.0701314	0.568649
(2S,3S,4S,5R,6R)-6-[3-(benzoyloxy)-2-hydroxypropoxy]-3,4,5-trihydroxyoxane-2-carboxylic-acid-isomer-3_M26212	0.104812	0.297501	0.115212	0.283867
N-Acetylvanilalanine-isomer-2_M11230	0.175964	0.0555325	0.0440586	0.741795
Glycocyamine_M15409	0.147803	0.116833	-0.0721559	0.553072
Naproxen-O-glucuronide-isomer-1_M11561	0.114369	0.247597	0.105538	0.332768
Dihydroisomorphine-3-glucuronide-isomer-2_M04358	-0.0557952	0.62415	-0.164032	0.0981172
Ribitol-isomer-1_M11875	0.12181	0.211393	0.0979642	0.376792
Doxepin-isomer-1_M20472	0.106051	0.290226	0.113547	0.292487
9-Nitrooleate_M08509	-0.102335	0.312247	-0.117195	0.27524
Traumatic-acid-isomer-1_M09786	-0.0954773	0.352729	-0.123968	0.241677
Phloroglucinol-carboxylic-acid-isomer-1_M00073	0.126494	0.192434	0.0927038	0.409615
Glycylglycyl-L-valine_M00070	0.184578	0.0424817	0.0345226	0.804881
4-Hydroxy-3-(sulfooxy)benzoic-acid-isomer-1_M09511	0.146969	0.119122	0.0721173	0.553072
Methyl-1-(2-methoxyethyl)-5-oxo-3-pyrrolidinecarboxylate-isomer-1_M27382	-0.0877535	0.39971	-0.131201	0.20947
(2-hydroxyethyl)trimethylammonium-isomer-1_M24181	0.169652	0.0666415	0.0492667	0.707498
4-[(2-{[(2-Ethyl-2,3-dihydroxybutanoyl)oxy]methyl}phenyl)amino]-4-oxobutanoic-acid-isomer-1_M15386	0.136092	0.154358	0.0828225	0.478651
Ribonolactone_M10938	-0.079534	0.456575	-0.139199	0.175457
Urocanic-acid_M20200	-0.0749338	0.488634	-0.143719	0.158499
Salbutamol_M24311	0.0907414	0.38085	0.127708	0.224311
Metazachlor-OXA_M05965	0.178714	0.0511564	0.0396032	0.772075
Tropine_M24145	-0.0958601	0.35089	-0.122359	0.24885
N~2~-(1H-Indol-3-ylacetyl)-L-glutamine_M06781	0.133856	0.16215	0.084242	0.469988
Kynurenic-acid-isomer-3_M25365	-0.0905904	0.38143	-0.127198	0.226496
pantoic-acid-isomer-2_M00467	0.189152	0.0367881	0.0285984	0.837616
Ranitidine-N-oxide-isomer-2_M24607	0.165988	0.0737122	0.0515613	0.694733
N~2~-Acetyl-L-ornithine_M30158	0.16938	0.0670737	-0.047991	0.715765
Theobromine-isomer-1_M20612	-0.062086	0.582122	-0.155174	0.122334
AC-THR-OH-isomer-3_M21784	-0.0909378	0.37966	-0.126066	0.23285
Z-Gln-Gly_M30074	0.120823	0.215444	0.0961408	0.38844
Meglutol-isomer-4_M12135	0.111333	0.2632	0.105607	0.332579
3-O-feruloyl-D-quinic-acid-isomer-2_M02297	0.110594	0.266811	0.106233	0.329258
tranexamic-acid-isomer-3_M27194	0.157052	0.0918991	0.0597075	0.637694
Dihydroisomorphine-3-glucuronide-isomer-1_M04213	-0.0454428	0.701055	-0.171249	0.0807247
Ala-Ala_M29897	0.146966	0.119122	0.0694779	0.571392
2-Pyrrolidone_M05541	0.199735	0.0259958	-0.016602	0.916335
Dehydroascorbic-acid-isomer-1_M12989	-0.111932	0.260336	-0.104062	0.341412
Ureidopropionic-acid_M21230	0.165874	0.0738629	-0.0500282	0.702381
D-6-Oxo-pipecolinic-acid-isomer-4_M21315	-0.0532312	0.643037	-0.162639	0.102318
2-Aminonicotinic-acid_M19090	-0.0657731	0.553451	-0.149993	0.13772
Indolepyruvate_M02696	0.0855488	0.412968	-0.130211	0.213559
Methionine-isomer-1_M28802	0.136188	0.154203	0.0793349	0.501747
N-Methyl-L-histidine-isomer-5_M32890	0.143153	0.131109	0.0721216	0.553072
Pyrogallol-2-O-glucuronide-isomer-1_M14762	0.121432	0.212532	0.0937862	0.40329
L-(+)-Lysine_M32297	-0.0491366	0.675674	-0.165803	0.0939695
Kynurenic-acid_M06248	-0.0869255	0.405951	-0.127586	0.224614
Allopurinol_M11281	-0.0979056	0.33901	-0.116594	0.278122
2-Hydroxyhippuric-acid-isomer-2_M01752	0.14598	0.122548	0.0684683	0.577076
triazolopyridinone-epoxide_M07871	0.0978407	0.339375	0.1166	0.278122
3,4-dihydroxyphenylacetic-acid_M06004	0.134625	0.159438	0.0797926	0.499262
4-Hydroxyisoleucine-isomer-1_M23838	0.126142	0.193502	0.0880354	0.441732
1-(2-Deoxy-beta-D-erythro-pentofuranosyl)-5-methyl-1,3,5-triazinane-2,4-dione-isomer-1_M31770	-0.126274	0.192879	-0.0878642	0.442459
Ethyl-4-(aminomethyl)benzoate-isomer-1_M24015	0.174846	0.0574552	0.0391903	0.77407
L-(+)-Valine-isomer-2_M28391	0.114899	0.244356	0.0991135	0.371507
5-AVA-isomer-5_M26760	-0.124043	0.202508	-0.0899435	0.427414
D-(+)-Glucosamine-isomer-1_M31554	0.114574	0.246369	0.099054	0.371838
N-(3,12-Dihydroxy-24-oxocholan-24-yl)glycine-isomer-1_M05193	0.119541	0.220981	0.0939136	0.402617
Omeprazole_M17807	0.158837	0.0880239	0.0545685	0.674542
(2E)-2-Isopropyl-2-butenedioic-acid_M10148	-0.0815622	0.442238	-0.131758	0.207439
Urocanic-acid-isomer-1_M21261	0.17694	0.0540665	0.0363102	0.792161
Naftopidil-isomer-1_M17151	0.12146	0.212528	0.0916522	0.415819
N-acetylalliin_M00240	-0.0303224	0.803163	-0.182692	0.0592714
lysine-isomer-1_M32593	-0.0699371	0.524939	-0.143042	0.160995
NP-020139_M13917	0.110282	0.267523	0.102331	0.352617
11-OH-THC-glucuronide_M05450	0.10646	0.288248	0.10607	0.329985
Kynurenic-acid_M24679	-0.0628882	0.576325	-0.149533	0.139054
1-Methylpyrrolidine_M22161	0.110926	0.265434	0.10143	0.357135
n-Propyl-GalIate-isomer-1_M03041	0.100186	0.324843	0.11214	0.298489
Moclobemide-isomer-1_M18343	-0.103724	0.304532	-0.108557	0.317114
2MK6D8JV6J_M06898	0.0918353	0.373768	0.120263	0.259992
Adenylthiomethylpentose_M06035	0.168708	0.0684971	0.0432658	0.746859
(4-AMINOMETHYL-PHENYL)-METHANOL-isomer-2_M23990	0.156319	0.093568	-0.0555642	0.667463
2-Aminoadipic-acid-isomer-2_M11323	0.160061	0.0855652	0.0518174	0.694246
desmethylcitalopram*-isomer-1_M19576	0.0914058	0.37627	0.120397	0.259379
α-Aspartylphenylalanine_M06221	-0.074352	0.491862	-0.137345	0.183425
pimeloylcarnitine_M24687	-0.100745	0.321344	-0.110885	0.304707
N-Methylglutamate_M00243	0.199175	0.0264411	0.01241	0.939376
Trimethylamine-N-oxide-isomer-2_M25495	0.173157	0.0600503	0.0382693	0.781652
2-Hydroxyadipic-acid_M12366	0.0992935	0.330205	0.112044	0.298868
Pinacidil-isomer-1_M18185	0.115573	0.241281	0.0957627	0.391624
1-Methylimidazoleacetic-acid-isomer-1_M29245	0.112887	0.255351	0.0983314	0.375699
N-Methylhistamine-isomer-2_M29583	-0.135173	0.158113	-0.0759564	0.526441
L-Gulonic-acid-Î³-lactone_M12275	0.121453	0.212528	0.0895749	0.43038
4-pyridoxic-acid_M20321	0.171366	0.063082	0.0396146	0.772075
1-Methylimidazoleacetic-acid-isomer-2_M29428	0.14519	0.12465	0.0652859	0.598432
WKK-isomer-1_M29039	0.160604	0.0846977	0.0497498	0.704382
Zileuton-isomer-1_M18481	-0.135848	0.155408	-0.0744813	0.538259
apimostinel_M08375	-0.0800834	0.453572	-0.130222	0.213559
Methylimidazoleacetic-acid-isomer-1_M27378	-0.0772508	0.472552	-0.132989	0.202257
butoctamide-isomer-2_M25614	0.10973	0.270432	0.100417	0.362868
N-acetyl-L-leucine-isomer-1_M02437	0.194584	0.0307709	-0.0155612	0.92314
m-hydroxy-Hydrocinnamic-acid-isomer-1_M02485	0.139595	0.143363	0.0705206	0.567052
Hypoglycin-A-isomer-4_M24814	-0.0701913	0.523166	-0.139616	0.173903
Pro-Leu-isomer-4_M31587	-0.147681	0.117213	-0.0619708	0.621887
Homovanillic-acid-sulfate-isomer-2_M01628	0.103192	0.307039	0.106455	0.327861
3-Hydroxybenzoic-acid_M08833	0.119362	0.221696	0.0902636	0.425238
Lotaustralin_M06820	-0.0102282	0.938277	-0.199272	0.0353853
N-Methylhistamine-isomer-3_M29691	-0.0771073	0.473254	-0.13231	0.204991
1-(β-D-Glucopyranosyloxy)-7-methyl-1,4a,5,6,7,7a-hexahydrocyclopenta[c]pyran-4-carboxylic-acid-isomer-1_M13874	0.100305	0.324057	0.109062	0.315774
Ranitidine_M12694	0.149578	0.11122	0.059752	0.637694
3-[(E)-2-[(1R,4aS,5R,6R,8aR)-6-hydroxy-5-(hydroxymethyl)-5,8a-dimethyl-2-methylidene-decahydronaphthalen-1-yl]ethenyl]-2,5-dihydrofuran-2-one_M08422	0.0674983	0.540809	0.141825	0.165918
5-(Hydroxymethyl)furoic-acid-isomer-1_M00136	0.137419	0.149661	0.071835	0.554979
diphenhydramine_M18615	0.101008	0.319847	0.108241	0.318751
1-(2-Hydroxyethyl)-3-Methyl-6,7-Dihydro-5~{h}-Indazol-4-One-isomer-1_M24204	-0.0712839	0.51499	-0.137675	0.182156
L-(+)-Leucine_M26792	0.132688	0.167195	0.0760942	0.525422
D-α-Hydroxyglutaric-acid-isomer-1_M15540	0.0970069	0.344228	0.111763	0.299785
N-(3,12-Dihydroxy-24-oxocholan-24-yl)glycine-isomer-2_M05316	-0.0917218	0.374223	-0.116943	0.276589
ethirimol-isomer-1_M26266	-0.124847	0.198801	-0.0838158	0.473246
ethyl-maltol-sulfate-isomer-1_M00767	0.134774	0.159331	0.073869	0.541046
Methyl-L-sorbosonate-isomer-1_M14141	0.12028	0.2171	0.0883532	0.439375
N-Tigloylglycine_M01332	0.124012	0.202508	0.0845194	0.468049
Hypoglycin-A-isomer-7_M24601	-0.0545573	0.633575	-0.153962	0.125808
Metaxalone_M19809	0.131499	0.171823	0.0768852	0.519419
L-Histidine_M16207	-0.0641901	0.565344	-0.144143	0.157165
beta-Lactose-isomer-2_M15837	0.129043	0.182709	0.0792271	0.501934
UK-396,082_M29961	0.10655	0.287747	0.101673	0.355802
PRIMA-1-isomer-2_M27719	0.127773	0.187477	0.0802323	0.496492
Hydroxy-lacosamide_M07235	-0.0483006	0.682836	-0.159571	0.110713
NNK-isomer-2_M19392	-0.090059	0.384715	-0.117787	0.272995
4-Hydroxybenzoic-acid-isomer-1_M11096	0.125455	0.1963	0.0823787	0.481887
N'-(Cyclohexylidenemethyl)-2-hydroxybenzohydrazide-isomer-2_M26658	-0.0429925	0.717695	-0.164625	0.0968761
glucuronide-of-piperine-metabolite-C17H21NO3-(5)*_M13042	-0.0395337	0.741938	-0.168077	0.0883671
N-Cyclohexylformamide-isomer-2_M17787	0.164998	0.0755556	0.0425275	0.750883
Methyl-1-(2-methoxyethyl)-5-oxo-3-pyrrolidinecarboxylate-isomer-2_M27150	-0.0945089	0.357116	-0.113001	0.294699
4-(Acetylamino)butanoic-acid-isomer-2_M20617	-0.0713548	0.514743	-0.135672	0.190623
4-[2-Hydroxy-3-(isopropylamino)propoxy]-1-naphthyl-beta-D-glucopyranosiduronic-acid_M24543	-0.0554131	0.628204	-0.151208	0.133744
N-Acetylaspartylglutamic-acid_M27228	-0.077773	0.469001	-0.128666	0.220278
N-Methylglutamate-isomer-1_M20751	0.125054	0.197858	0.0812354	0.489665
1,5-Hexanediamine_M22669	0.157293	0.0914048	0.0489474	0.710791
N2-Dimethylguanosine_M05774	0.165307	0.0750346	0.0408459	0.764366
Buflomedil-isomer-1_M20966	-0.0757074	0.48305	-0.130189	0.213559
N-Acetyl-S-(2-hydroxypropyl)-L-cysteine_M24840	-0.0537839	0.638718	-0.151929	0.131536
3-carboxy-4-methyl-5-pentyl-2-furanpropionate-(3-CMPFP)_M09281	-0.0820262	0.438773	-0.123598	0.242346
DL-Threonine-isomer-7_M24050	-0.0980848	0.338155	-0.107354	0.323
(1S,4R,6S)-1,3,3-Trimethyl-2-oxabicyclo[2.2.2]oct-6-yl-hexopyranoside-isomer-3_M11517	0.160136	0.08545	0.0452383	0.734164
Salicylic-acid_M03349	0.119195	0.22209	0.0858319	0.457323
2-Hydroxy-2,6-decadienal_M11481	0.124555	0.200346	0.0804186	0.49547
Ranitidine-isomer-1_M12909	0.130791	0.174813	0.0739775	0.540794
Ectoine-isomer-8_M24190	-0.0862439	0.408636	-0.118471	0.269351
Baclofen_M24329	0.0537134	0.638783	0.150855	0.135072
Raltegravir-isomer-1_M16723	0.0930554	0.366913	0.111301	0.302524
N-Acetylcysteine-amide_M15803	0.109522	0.271056	0.0947407	0.398039
trans-4-Hydroxycyclohexanecarboxylic-acid-isomer-2_M10761	0.0862973	0.408636	0.117947	0.272348
L-(+)-Leucine-isomer-2_M28236	-0.0955237	0.352684	-0.108685	0.317114
Thiamine_M27746	-0.0458062	0.698492	-0.158304	0.113938
1-methyluric-acid-isomer-1_M13529	-0.120382	0.216608	-0.0837107	0.473599
urobilin_M08072	0.153921	0.0997434	0.0501589	0.702225
β-Alanine-isomer-1_M11956	0.164872	0.0756416	0.0390929	0.774241
n-Propyl-GalIate_M09570	-0.105812	0.29139	-0.0980581	0.376732
Jasmonic-acid_M16759	-0.0865869	0.407516	-0.117039	0.276048
Volemitol_M15398	-0.0703831	0.521901	-0.133052	0.202192
L-(+)-Citrulline-isomer-2_M32419	-0.049435	0.673198	-0.153844	0.126029
Dihydroferulic-acid-4-O-glucuronide-isomer-1_M01985	0.15752	0.0911138	0.0456517	0.731068
Geniposidic-acid_M13754	0.123871	0.203081	0.0792577	0.501934
Sulforaphane-isomer-1_M17477	-0.0493904	0.673247	-0.15365	0.126135
5-(acetyloxy)-3-(hydroxymethyl)-2-oxo-6-(propan-2-yl)cyclohex-3-en-1-yl-3-methylbutanoate_M07200	0.103385	0.306027	0.0995611	0.368286
Venlafaxine-isomer-2_M19673	-0.0803293	0.451577	-0.12259	0.247634
Adenosine-isomer-2_M26451	-0.115486	0.241716	-0.0873412	0.446127
Guanidineacetic-acid-isomer-3_M30403	0.132445	0.168245	-0.0703432	0.567837
DL-Sulforaphane-N-acetyl-L-cysteine_M23148	-0.0473224	0.689572	-0.155207	0.122334
3-Carbamoyl-2,2,5,5-tetramethyl-3-pyrroline-isomer-2_M23975	-0.0906508	0.381135	-0.111825	0.299607
L-Histidinol_M31591	0.158076	0.0898049	0.0442877	0.740815
Amitriptyline-isomer-1_M18816	0.117714	0.230434	0.0841913	0.470278
Thymine_M05525	-0.0198291	0.874777	-0.181971	0.060496
PHENYLEPHRINE-3-O-SULFATE-isomer-1_M13033	0.153276	0.101177	0.0483977	0.713895
N(alpha)-methyl-L-lysine-isomer-10_M31946	-0.0516648	0.655282	-0.149941	0.137783
2',4'-Dihydroxyacetophenone-isomer-1_M18529	0.144133	0.127697	0.0573594	0.655657
2,3-Dihydroxybenzoic-acid-isomer-2_M11333	0.154021	0.0995562	0.0474058	0.719653
N-Acetyl-S-(2-hydroxypropyl)-L-cysteine_M13494	-0.0738389	0.49592	-0.127539	0.224755
3-Methoxy-4-Hydroxyphenylglycol-Sulfate-isomer-1_M00338	0.104754	0.29763	-0.0961918	0.38844
3-(2-Amino-6-methyl-4-oxo-1,4-dihydro-5-pyrimidinyl)propanoic-acid_M29801	0.100728	0.321344	-0.100201	0.363767
Homo-L-arginine_M31989	-0.0461948	0.696685	-0.154703	0.123471
1,4-Diaminobutane-isomer-1_M32102	-0.0773416	0.472265	-0.123337	0.243636
5-methylthioadenosine-(MTA)_M19818	0.124364	0.200846	0.0762624	0.52432
L-(+)-Lysine-isomer-1_M32455	-0.0234364	0.849679	-0.17714	0.0691705
2-Oxobutyric-acid_M11781	0.12637	0.19258	0.0739113	0.540915
p-Hydroxymandelic-acid_M00141	-0.0442923	0.708716	-0.155791	0.120712
4-Oxododecanedioic-acid-isomer-4_M03930	0.101803	0.315637	0.0981885	0.376586
1,2-Dihydro-6H-purin-6-one_M12540	-0.0538131	0.638718	-0.146021	0.15081
N2,N2-Dimethylguanosine-isomer-1_M24123	0.0957721	0.351457	0.103974	0.341967
alpha-Galactosamine-1-phosphate-isomer-2_M26866	0.138638	0.146044	0.0610009	0.628103
4-Aminobenzoic-acid-isomer-1_M28814	0.121868	0.21133	0.0777645	0.512361
ACBC-isomer-1_M25887	-0.0574051	0.612041	-0.142105	0.164733
4-Ethyl-2,6-dihydroxyphenyl-hydrogen-sulfate-isomer-6_M00857	0.0330334	0.784479	-0.166434	0.0924562
4-pyridoxic-acid-isomer-2_M21768	-0.0736046	0.49768	-0.125805	0.234435
Ribonolactone-isomer-1_M11212	-0.0944932	0.357116	-0.104842	0.33669
N-Acetyl-D-galactosamine-4-sulfate-isomer-3_M14119	0.092794	0.36828	0.106504	0.327757
VLH_M31893	-0.153427	0.100812	-0.0458608	0.730659
XU2800000-isomer-1_M21438	0.147342	0.118203	0.0518055	0.694246
Cysteine-S-sulfate_M15291	0.0746771	0.490096	-0.124432	0.239685
prolylglycine-or-(glycylproline)_M30929	0.0908962	0.379846	-0.10819	0.318831
dopamine-3-O-sulfate_M21979	0.0195503	0.875854	-0.179346	0.0656171
Imidazole,-2-ethoxycarbonyl--isomer-2_M29048	0.119615	0.220901	0.0792466	0.501934
L-(+)-Leucic-Acid-(C6:0---OH)_M02294	0.164999	0.0755556	0.0338229	0.807345
L-Theanine_M29435	0.0901237	0.384504	-0.108608	0.317114
Amino(cyclopentyl)acetic-acid-isomer-3_M26669	0.0972905	0.342388	0.100965	0.360242
N~2~-(1H-Indol-3-ylacetyl)-L-glutamine_M02158	0.120586	0.21575	0.0776126	0.51352
4-phenylbutanic-acid-O-sulphate-isomer-2_M04231	0.110286	0.267523	0.0877081	0.443801
Aceglutamide-isomer-1_M25120	0.148997	0.112926	0.0488563	0.711096
Ginkgolide-A_M16722	-0.128673	0.183998	-0.0690027	0.5738
pyroglutamine_M29981	0.0784696	0.463332	-0.119191	0.265485
1-[Butyl(nitroso)amino]butyl-hydroperoxide-isomer-4_M32029	-0.12059	0.21575	-0.0770689	0.518459
Cinnamaldehyde_M18106	0.115626	0.241075	0.0818907	0.485603
Benactyzine-isomer-2_M19239	0.131775	0.170692	0.0654149	0.597718
LYS-ALA-isomer-2_M32410	-0.120727	0.215645	-0.0763975	0.523085
4-[2-Hydroxy-3-(isopropylamino)propoxy]-1-naphthyl-beta-D-glucopyranosiduronic-acid-isomer-1_M03931	-0.072381	0.506418	-0.124672	0.23907
5-(acetyloxy)-3-(hydroxymethyl)-2-oxo-6-(propan-2-yl)cyclohex-3-en-1-yl-3-methylbutanoate_M23345	-0.106138	0.289879	-0.0909061	0.421532
Tegaserod_M21577	-0.0946906	0.35626	-0.102312	0.352617
4-Hydroxy-5-(3'-4'-dihydroxyphenyl)-valeric-acid-O-glucuronide_M12557	0.118287	0.227085	0.0786446	0.50553
3-AMINOADIPIC-ACID_M23203	0.112405	0.257935	0.0843815	0.469009
4-(1-Carboxyethyl)-3-hydroxy-2-(3-methyl-2-buten-1-yl)phenyl-hexopyranosiduronic-acid-isomer-1_M03548	0.113232	0.253572	0.0835239	0.474679
pantoic-acid-isomer-1_M00364	0.1804	0.0484132	0.0163163	0.9182
Guanidineacetic-acid-isomer-2_M30221	0.158912	0.0880086	-0.0377794	0.784837
3-Methylxanthine_M11306	0.123297	0.205294	0.0731571	0.545463
SR-57227A_M22588	0.117266	0.233151	0.0791028	0.502784
5-(Hydroxymethyl)-2-furaldehyde-isomer-2_M19104	0.1355	0.156862	0.0606601	0.630275
CBD-glucuronide_M05479	0.0895671	0.387634	0.106445	0.327861
D-(-)-Lactic-acid_M11022	0.105465	0.293368	0.0903906	0.424803
PRIMA-1-isomer-1_M24775	-0.0544425	0.634375	-0.141407	0.16728
Sulforaphane-N-acetylcysteine_M06636	-0.033935	0.778603	-0.161771	0.10462
Diaminopimelic-acid-isomer-2_M30760	0.163247	0.0789565	0.0323981	0.817637
4-Hydroxy-5-(3'-hydroxyphenyl)-valeric-acid-3'-O-sulphate-isomer-3_M02201	0.11695	0.234908	0.0782719	0.508333
Meprobamate_M17817	0.124393	0.200794	0.0701717	0.568517
δ-Valerolactam-isomer-3_M20534	0.184477	0.0425275	0.0100711	0.951316
3-tert-Butyladipic-acid-isomer-3_M02776	0.138832	0.145359	0.0556247	0.667279
L-2-Hydroxyglutaric-acid-isomer-3_M15183	0.0992303	0.330549	0.0951945	0.395162
glyco-beta-muricholate-isomer-1_M04802	0.0795644	0.456575	0.11433	0.288068
AAMU-isomer-1_M11736	0.102229	0.312918	0.0915479	0.416389
3-Hydroxysebacic-acid_M10402	-0.106392	0.288305	-0.0873427	0.446127
3-Hydroxyglutaric-acid_M14236	0.1104	0.267276	0.0831494	0.477127
Xanthine_M13137	0.0905734	0.38143	-0.102884	0.349226
Ethyl-2-amino-4,6-dimethylnicotinate-isomer-2_M18237	0.164556	0.076307	-0.0288183	0.836815
2-Octenoic-acid_M17431	-0.0601206	0.595097	-0.132685	0.20342
Dodecanedioic-acid-(DC12:0)_M05106	-0.0601095	0.595097	-0.13267	0.20342
D-Tryptophan-isomer-2_M26973	0.100329	0.324027	0.0922395	0.412992
(E)-Ranitidine-isomer-2_M30279	0.138478	0.146492	0.0538815	0.680374
DL-Indole-3-lactic-acid-isomer-1_M03424	-0.0790458	0.4603	-0.113258	0.294187
2-(hydroxymethyl)butanoate-(C5:0---OH)_M00841	0.126969	0.190651	-0.0652966	0.598432
cystathionine_M32716	-0.123195	0.205558	-0.0690403	0.573628
Leucylproline-isomer-12_M28379	0.10597	0.290482	0.0862213	0.454039
N-Acetyl-D-lactosamine_M32116	-0.135031	0.158369	-0.0570951	0.657011
Dihydroferulic-acid-4-O-glucuronide-isomer-3_M02850	0.113184	0.253611	0.0787957	0.504631
2-Pyrrolidone-isomer-2_M18860	0.121672	0.211598	-0.0702958	0.567837
N-Methyl-2-pyrrolidone-isomer-2_M25017	0.0800332	0.45386	-0.111919	0.299484
(+)-Nootkatone_M16887	0.161126	0.0836987	0.0306217	0.82594
Erythorbic-acid_M15869	-0.0787498	0.462097	-0.112875	0.294942
Dimethylaminopropyl-Methacrylamide_M24327	-0.0599469	0.596663	-0.131621	0.207654
Mecillinam_M22828	0.065858	0.552763	0.125683	0.235094
Acetylcarnosine-isomer-2_M15579	-0.104649	0.298112	-0.0867477	0.449839
tiglyl-carnitine-(C5:1)-isomer-1_M22959	-0.0595089	0.599183	-0.131849	0.207194
Pyrazole-1-ethanol-isomer-2_M26063	0.0759976	0.481587	0.114865	0.285612
Asp-Val-isomer-1_M30341	-0.0829614	0.432794	-0.107861	0.320151
Diethanolamine-isomer-5_M27794	0.142878	0.131766	0.0477181	0.717509
Phenylalanine-isomer-4_M25502	0.173523	0.0593296	0.01699	0.913973
MM3670000_M06467	0.140224	0.141003	0.0502222	0.702225
(S)-(-)-pipecolic-acid_M28551	0.111625	0.261603	0.0787959	0.504631
N-Methylcaprolactam-isomer-2_M30305	0.144014	0.128019	0.046248	0.728403
Sofosbuvir_M17178	0.0663563	0.549005	0.123829	0.241956
2,4-Dihydroxybenzoic-acid-isomer-1_M02104	0.0362799	0.761677	-0.153861	0.126029
L-(+)-Arginine_M16127	0.163309	0.0788456	0.0267766	0.851014
Hypusine-isomer-1_M32323	-0.113261	0.253514	-0.0761052	0.525422
CHP-isomer-3_M30523	0.0910698	0.378694	0.0980807	0.376732
Aminolevulinic-acid_M27931	-0.0926844	0.36835	-0.0964112	0.38749
NP-020916_M03982	0.101655	0.316611	0.0874067	0.445992
Pirbuterol-isomer-5_M28544	-0.0752479	0.486228	-0.113791	0.291325
8-Aminooctanoic-acid-isomer-4_M24267	0.0661377	0.550213	0.122834	0.246273
Monotropein_M14817	0.0941823	0.358491	0.0947384	0.398039
ONDANSETRON-8-D-GLUCURONIDE-isomer-1_M29632	0.0896891	0.386911	0.0991521	0.371366
Phosphoryethanolamine_M15975	-0.105561	0.292799	-0.0830286	0.477498
4-(Acetylamino)butanoic-acid_M10573	0.132297	0.168735	-0.0562639	0.664028
3-tert-Butyladipic-acid-isomer-4_M02289	0.122958	0.206457	0.0655359	0.597097
Diethanolamine-isomer-8_M28415	-0.0872949	0.403136	-0.100852	0.360293
306-isomer-1_M28053	-0.0614443	0.586548	-0.126674	0.229459
Isoxanthopterin_M05765	-0.0549844	0.630889	-0.132996	0.202257
4-Hydroxyquinoline-isomer-1_M09150	0.160875	0.0842133	0.0270769	0.848627
5-OH-caproic-acid_M00949	0.181818	0.0464458	-0.00611706	0.973495
N-Acetyl-L-phenylalanine-isomer-1_M02650	0.144159	0.12768	0.0437452	0.743238
Dihydrouracil_M18861	0.16883	0.0682861	0.0189992	0.902724
Cyclohexylamine_M05677	0.130857	0.174585	0.0568315	0.65877
Ferulic-acid-4-sulfate-isomer-2_M01753	0.139514	0.143363	0.0480254	0.715765
Fluoxetine_M08436	0.106001	0.290443	0.0813643	0.489019
pi-Methylimidazoleacetic-acid-isomer-1_M20218	0.16761	0.0706057	0.0196976	0.899718
N~6~-(4-Aminobutyl)lysine_M24838	-0.0474983	0.688879	-0.139641	0.173903
Glycohyocholic-acid-(GHCA)_M05183	0.10009	0.325444	0.0869713	0.447838
1,2-Dihydro-6H-purin-6-one-isomer-1_M21808	0.124016	0.202508	0.0629172	0.614515
2-Methyl-3-buten-2-yl-6-O-[(2R,3R,4R)-3,4-dihydroxy-4-(hydroxymethyl)tetrahydro-2-furanyl]-beta-D-glucopyranoside-isomer-1_M13898	0.0887932	0.392177	0.0979594	0.376792
Ac-Ala-OH_M10799	0.086752	0.40679	-0.0999553	0.365564
2'-Deoxycytidine_M25348	0.113102	0.254029	0.0735491	0.543859
1-(4-Piperidinyl)ethanol-isomer-4_M23766	0.13652	0.152944	0.0500846	0.702225
ONDANSETRON-8-D-GLUCURONIDE-isomer-2_M29260	0.103478	0.305941	0.0830352	0.477498
Sarcosine_M29273	0.137943	0.147845	0.0484907	0.713611
Creatine-isomer-1_M29123	0.0374308	0.755256	-0.148809	0.141284
L-Hydroxyproline_M29646	-0.0343745	0.77559	-0.151703	0.132165
Leucylproline-isomer-1_M27652	-0.0695569	0.526966	-0.116465	0.278735
(S)-Abscisic-acid_M09233	-0.056265	0.620945	-0.129723	0.21545
Daidzein_M07995	-0.0849495	0.417194	-0.100818	0.360317
Vanillactic-acid-isomer-1_M01335	0.106604	0.287496	0.0790273	0.503353
Citric-acid-isomer-3_M00803	0.126699	0.191567	0.0586769	0.646442
Ranitidine_M05859	0.12366	0.203859	0.0615225	0.625303
2-(2-Phenylacetoxy)propionylglycine-isomer-1_M03094	0.110473	0.26704	0.0744815	0.538259
ophthalmic-acid_M30579	0.124949	0.198336	0.059995	0.635889
2-Methyltetrahydrofuran-3-one_M00768	-0.0289281	0.81287	-0.155906	0.120587
Ethyl-4-nitroso-1-piperazinecarboxylate-isomer-2_M29999	-0.0401563	0.736714	-0.144675	0.155572
Cxa-10-isomer-2_M19824	-0.0592217	0.601435	-0.125543	0.235505
N-acetylputrescine-isomer-2_M27564	0.0906477	0.381135	0.0938281	0.403214
Ketorolac_M17285	0.142351	0.133532	0.041998	0.756367
1762789_M00588	0.136246	0.154032	0.047794	0.717136
N-alpha-Acetyllysine_M15297	0.138103	0.147498	-0.045815	0.730659
1-carboxyethylisoleucine-isomer-2_M02455	0.155175	0.0963972	0.02866	0.837158
N.tau.1-Methyl-DL-histidine-isomer-6_M31722	-0.0947235	0.356154	-0.0889553	0.435045
Cyclohexanecarboxylic-acid-isomer-1_M03359	0.151887	0.105201	0.0316474	0.820483
Acamprosate_M25752	0.0804314	0.450897	0.102885	0.349226
L-Acetylcarnitine-isomer-1_M26318	-0.0420471	0.723509	-0.141069	0.168236
N-alpha-Acetyllysine_M29366	0.11319	0.253611	0.0697806	0.570843
Ranitidine_M00642	0.141828	0.135239	0.0411252	0.763146
3-Hydroxymandelic-acid_M00562	0.113546	0.252424	0.0693923	0.571412
Lys-Pro_M31776	-0.0813655	0.443934	-0.101487	0.356835
NP-020916-isomer-2_M13130	0.126418	0.192434	0.0563404	0.663564
3-Nitrotyrosine-isomer-2_M26072	-0.0445067	0.707053	-0.13825	0.179242
N8-Acetylspermidine-isomer-2_M31208	0.160612	0.0846977	0.0220445	0.883893
1-(2-Deoxy-beta-D-erythro-pentofuranosyl)-5-methyl-1,3,5-triazinane-2,4-dione-isomer-2_M31552	0.107807	0.280942	0.0747767	0.536486
Homovanillic-acid-sulfate-isomer-1_M01505	0.124476	0.200438	0.0580989	0.650103
(E)-Ranitidine-isomer-3_M29503	0.110378	0.267282	0.0717386	0.555811
Propane-1,2,3-tricarboxylic-acid_M11808	0.103151	0.3072	0.0789554	0.503641
GNH_M31322	0.107787	0.280942	0.0743147	0.538853
8722455-isomer-1_M32395	0.089134	0.39004	0.0929546	0.408517
N-acetylputrescine_M27765	0.134628	0.159438	0.0473654	0.719869
Leu-Val-isomer-3_M31148	0.138107	0.147498	0.0438828	0.742391
Diethanolamine_M27675	0.0730334	0.501694	-0.108867	0.316308
Tiglylglycine-isomer-1_M18647	0.143012	0.131516	0.0387563	0.777119
N-Acetylhyalobiuronic-acid-isomer-2_M15887	0.0950037	0.354649	0.0866588	0.450511
Cyclohexanecarboxylic-acid-isomer-2_M02325	0.0986299	0.334425	0.0827536	0.479136
3-Hydroxytetradecanedioic-acid-isomer-1_M09223	-0.063954	0.56677	-0.117282	0.274764
1-carboxyethylisoleucine-isomer-1_M02883	0.169067	0.0677825	0.0121123	0.940442
Xanthine_M23888	-0.00726134	0.958224	-0.173842	0.0754319
Boc-Inp-OH-isomer-2_M23160	-0.0507912	0.661149	-0.130279	0.213487
Vanillic-acid-4-sulfate-isomer-1_M09981	0.128316	0.185642	0.0526943	0.687706
Melatonin_M03444	-0.0786012	0.463011	-0.102328	0.352617
Miglitol-isomer-1_M29804	0.144011	0.128019	0.0368561	0.790225
Paroxetine_M19663	-0.0648194	0.559897	-0.115897	0.281214
PRIMA-1-isomer-3_M25202	0.177591	0.0530901	-0.00306851	0.987617
1-Acetoxy-3-(acetoxymethoxy)carbonyl-2,2,5,5-tetramethylpyrrolidine_M05809	0.0929475	0.367314	0.0874768	0.445675
Metformin-isomer-1_M24646	0.0886391	0.392827	0.0916028	0.416077
Pro-Leu-isomer-1_M31183	-0.0688475	0.531851	-0.111276	0.302524
Pimelic-acid-isomer-2_M00508	0.179445	0.0499819	0.000600432	0.996646
L-(-)-Threonine-isomer-1_M15560	0.0979459	0.338848	0.0819786	0.485154
gamma-glutamylvaline_M00378	0.16474	0.0758726	0.0149277	0.923728
3-Hydroxy-2-methoxyphenyl-beta-D-glucopyranosiduronic-acid-isomer-2_M26204	-0.0640957	0.566141	-0.115547	0.282702
Guanidineacetic-acid-isomer-1_M29915	0.0905486	0.381468	-0.0890616	0.434345
Myriocin-12-en_M07962	-0.0583653	0.606629	-0.120913	0.256635
Sebacic-acid-isomer-2_M10645	0.127793	0.187477	0.0514117	0.695204
3-Methylxanthine-isomer-1_M11565	-0.0666939	0.546717	-0.112466	0.296659
[truncated: 1,646 more rows]

## Sheet: URINE_Top_Cor_Metab_in_Heatmap
Original rank	Metabolite names	Signif. P-value correl. with CM PC1 Scores2	Correl. coeff. with CM PC1 Scores	Signif. P-value correl. with NM PC1 Scores2	Correl. coeff. with NM PC1 Scores	FamilyClass	FamilyClass Category	Comment	Structure	Formula
2	nicotine-N-oxide_M27515	TRUE	0.716155	TRUE	0.819166	HPHC_Nicotine_ Tobacco alkaloids	1			C10H14N2O
4	Norcotinine_M19338	TRUE	0.701416	TRUE	0.807524	HPHC_Nicotine_ Tobacco alkaloids	1			C9H10N2O
7	(S)-(-)-Cotinine-isomer-1_M19150	TRUE	0.712653	TRUE	0.785516	HPHC_Nicotine_ Tobacco alkaloids	1			C10H12N2O
8	trans-3-Hydroxycotinine-isomer-4_M19339	TRUE	0.697468	TRUE	0.798569	HPHC_Nicotine_ Tobacco alkaloids	1			C10H12N2O2
11	N-methyl-gamma-oxo-3-Pyridinebutanamide-isomer-2_M20078	TRUE	0.65325	TRUE	0.806604	HPHC_Nicotine_ Tobacco alkaloids	1	metabolite of cotinine also known as 5'-hydroxycotinine		C10H12N2O2
12	Nicotine-isomer-3_M30716	TRUE	0.697743	TRUE	0.761792	HPHC_Nicotine_ Tobacco alkaloids	1			C10H14N2
13	nicotine-N'-oxide_M24129	TRUE	0.718286	TRUE	0.740029	HPHC_Nicotine_ Tobacco alkaloids	1			C10H14N2O
15	N-Methylnicotinium-or-(Cyclohexylmethyl)pyrazine-isomer-2_M26728	TRUE	0.670485	TRUE	0.78438	HPHC_Nicotine_ Tobacco alkaloids	1			C11H17N2+
16	3-[(1R)-1-Methyl-1-oxido-2-pyrrolidinyl]pyridine-isomer-5_M26683	TRUE	0.649429	TRUE	0.799869	HPHC_Nicotine_ Tobacco alkaloids	1	Cis-(S)-nicotine N(1')-oxide is an (S)-nicotine N(1')-oxide in which the N(1')-methyl group is on the same side of the pyrrolidine ring as the pyridine substituent.		C10H14N2O
17	cotinine-N-oxide_M21911	TRUE	0.650352	TRUE	0.796834	HPHC_Nicotine_ Tobacco alkaloids	1			C10H12N2O2
19	(S)-(-)-Cotinine-isomer-2_M19694	TRUE	0.71383	TRUE	0.72709	HPHC_Nicotine_ Tobacco alkaloids	1			C10H12N2O
21	trans-3-Hydroxycotinine-isomer-3_M19006	TRUE	0.65459	TRUE	0.7829	HPHC_Nicotine_ Tobacco alkaloids	1			C10H12N2O2
22	trans-3-Hydroxycotinine-isomer-5_M19638	TRUE	0.653455	TRUE	0.783981	HPHC_Nicotine_ Tobacco alkaloids	1			C10H12N2O2
24	(S)-(-)-Cotinine_M05573	TRUE	0.662614	TRUE	0.756174	HPHC_Nicotine_ Tobacco alkaloids	1			C10H12N2O
25	Nicotine_M24032	TRUE	0.650138	TRUE	0.760593	HPHC_Nicotine_ Tobacco alkaloids	1			C10H14N2
27	cotinine-N-oxide-isomer-2_M22634	TRUE	0.681898	TRUE	0.723105	HPHC_Nicotine_ Tobacco alkaloids	1			C10H12N2O2
28	Nicotine-glucuronide-isomer-1_M32286	TRUE	0.630862	TRUE	0.772902	HPHC_Nicotine_ Tobacco alkaloids	1			C16H22N2O6
31	6-Hydroxypseudooxynicotine--isomer-2_M20233	TRUE	0.63939	TRUE	0.759181	HPHC_Nicotine_ Tobacco alkaloids	1			C10H14N2O2
35	nicotine-N-oxide-isomer-1_M27187	TRUE	0.644553	TRUE	0.741686	HPHC_Nicotine_ Tobacco alkaloids	1			C10H14N2O
36	(S)-(-)-Cotinine_M18453	TRUE	0.63692	TRUE	0.74855	HPHC_Nicotine_ Tobacco alkaloids	1			C10H12N2O
37	trans-3'-Hydroxycotinine-O-glucuronide_M15287	TRUE	0.626917	TRUE	0.755926	HPHC_Nicotine_ Tobacco alkaloids	1			C16H20N2O8
38	N-Methylanabasine_M23218	TRUE	0.674918	TRUE	0.701815	HPHC_Nicotine_ Tobacco alkaloids	1			C11H16N2
39	(+/-)-Anabasine-isomer-2_M25044	TRUE	0.677335	TRUE	0.698701	HPHC_Nicotine_ Tobacco alkaloids	1			C10H14N2
41	Nicotine-isomethonium-ion_M25247	TRUE	0.635226	TRUE	0.739559	HPHC_Nicotine_ Tobacco alkaloids	1			C10H14N2
42	trans-3-hydroxycotinine-beta-D-glucuronide_M29552	TRUE	0.61658	TRUE	0.757885	HPHC_Nicotine_ Tobacco alkaloids	1			C16H20N2O8
43	Nicotine-glucuronide_M32140	TRUE	0.605256	TRUE	0.76776	HPHC_Nicotine_ Tobacco alkaloids	1			C16H22N2O6
44	cotinine-N-oxide-isomer-1_M21319	TRUE	0.673523	TRUE	0.698028	HPHC_Nicotine_ Tobacco alkaloids	1			C10H12N2O2
45	N-methyl-gamma-oxo-3-Pyridinebutanamide-isomer-1_M20596	TRUE	0.640965	TRUE	0.729686	HPHC_Nicotine_ Tobacco alkaloids	1	metabolite of cotinine also known as 5'-hydroxycotinine		C10H12N2O2
47	Norcotinine-isomer-5_M22577	TRUE	0.630026	TRUE	0.732605	HPHC_Nicotine_ Tobacco alkaloids	1			C9H10N2O
48	Myosmine-isomer-4_M20943	TRUE	0.69211	TRUE	0.661467	HPHC_Nicotine_ Tobacco alkaloids	1			C9H10N2
49	N-Methylnicotinium-or-(Cyclohexylmethyl)pyrazine-isomer-1_M25877	TRUE	0.614971	TRUE	0.738188	HPHC_Nicotine_ Tobacco alkaloids	1			C11H17N2+
50	3-[(1R)-1-Methyl-1-oxido-2-pyrrolidinyl]pyridine-isomer-4_M26085	TRUE	0.605602	TRUE	0.744307	HPHC_Nicotine_ Tobacco alkaloids	1	Cis-(S)-nicotine N(1')-oxide is an (S)-nicotine N(1')-oxide in which the N(1')-methyl group is on the same side of the pyrrolidine ring as the pyridine substituent.		C10H14N2O
58	3-[(1R)-1-Methyl-1-oxido-2-pyrrolidinyl]pyridine-isomer-2_M26359	TRUE	0.586515	TRUE	0.727811	HPHC_Nicotine_ Tobacco alkaloids	1	Cis-(S)-nicotine N(1')-oxide is an (S)-nicotine N(1')-oxide in which the N(1')-methyl group is on the same side of the pyrrolidine ring as the pyridine substituent.		C10H14N2O
59	Anatabine_M24770	TRUE	0.639126	TRUE	0.671827	HPHC_Nicotine_ Tobacco alkaloids	1			C10H12N2
63	4-hydroxy-(3-pyridyl)-butanoic-acid-isomer-2_M10963	TRUE	0.611028	TRUE	0.689585	HPHC_Nicotine_ Tobacco alkaloids	1			C9H11NO3
70	Cotinine-glucuronide_M31253	FALSE	0.560764	TRUE	0.71986	HPHC_Nicotine_ Tobacco alkaloids	1			C16H20N2O7
72	Homonicotinic-Acid-isomer-1_M20324	TRUE	0.676145	TRUE	0.598039	HPHC_Nicotine_ Tobacco alkaloids	1			C7H7NO2
74	trans-3-Hydroxycotinine-isomer-1_M18194	TRUE	0.614788	TRUE	0.65526	HPHC_Nicotine_ Tobacco alkaloids	1			C10H12N2O2
77	(+/-)-Anabasine_M24697	TRUE	0.594675	TRUE	0.673941	HPHC_Nicotine_ Tobacco alkaloids	1			C10H14N2
79	N-Methylnicotinium-or-(Cyclohexylmethyl)pyrazine-isomer-3_M26275	TRUE	0.582215	TRUE	0.669896	HPHC_Nicotine_ Tobacco alkaloids	1			C11H17N2+
82	Cotinine-glucuronide-isomer-1_M31458	FALSE	0.52722	TRUE	0.715118	HPHC_Nicotine_ Tobacco alkaloids	1			C16H20N2O7
90	trans-3-Hydroxycotinine-isomer-2_M18770	FALSE	0.534737	TRUE	0.684765	HPHC_Nicotine_ Tobacco alkaloids	1			C10H12N2O2
92	3-[(1R)-1-Methyl-1-oxido-2-pyrrolidinyl]pyridine-isomer-3_M25736	TRUE	0.577818	TRUE	0.632331	HPHC_Nicotine_ Tobacco alkaloids	1	Cis-(S)-nicotine N(1')-oxide is an (S)-nicotine N(1')-oxide in which the N(1')-methyl group is on the same side of the pyrrolidine ring as the pyridine substituent.
94	Dihydrometanicotine-isomer-2_M19391	TRUE	0.623678	FALSE	0.567631	HPHC_Nicotine_ Tobacco alkaloids	1			C10H16N2
100	trans-3'-hydroxycotinine-isomer-2_M27562	FALSE	0.543786	TRUE	0.617424	HPHC_Nicotine_ Tobacco alkaloids	1			C10H12N2O2
101	trans-3'-hydroxycotinine-isomer-3_M24637	TRUE	0.592101	FALSE	0.565123	HPHC_Nicotine_ Tobacco alkaloids	1			C10H12N2O2
105	trans-3'-hydroxycotinine-isomer-1_M24984	TRUE	0.58208	FALSE	0.556114	HPHC_Nicotine_ Tobacco alkaloids	1			C10H12N2O2
108	Anatabine-isomer-1_M25781	FALSE	0.530478	TRUE	0.600445	HPHC_Nicotine_ Tobacco alkaloids	1			C10H12N2
109	Metanicotine-isomer-3_M19845	TRUE	0.606856	FALSE	0.521847	HPHC_Nicotine_ Tobacco alkaloids	1			C10H14N2
110	L-(-)-Nicotine-isomer-2_M32147	FALSE	0.464829	TRUE	0.661763	HPHC_Nicotine_ Tobacco alkaloids	1			C10H14N2
114	Myosmine-isomer-3_M21424	TRUE	0.602383	FALSE	0.492222	HPHC_Nicotine_ Tobacco alkaloids	1			C9H10N2
29	Nornicotine_M25149	TRUE	0.649461	TRUE	0.752442	HPHC_Nornicotine_ Tobacco alkaloids	1			C9H12N2
32	Nornicotine-2-carboxylic-Acid_M05592	TRUE	0.626466	TRUE	0.769639	HPHC_Nornicotine_ Tobacco alkaloids	1			C10H12N2O2
1	4-Vinylphenol-sulfate-isomer-1_M03253	TRUE	0.798114	TRUE	0.790379	HPHC_phenol_ Volatile Organic Compounds (VOCs)	2			C8H8O4S
23	4-ethylphenyl-sulfate_M03410	TRUE	0.71341	TRUE	0.706201	HPHC_phenol_ Volatile Organic Compounds (VOCs)	2	4-Ethylphenyl sulfate (4EPS) is a metabolite produced by gut bacteria, which can be toxic when present in large amounts.		C8H9O4S-
10	p-Cresylsulfate-isomer-4_M02507	TRUE	0.72765	TRUE	0.737135	HPHC_p-Cresol	2			C7H8O4S
26	4-vinylcatechol-sulfate_M03544	TRUE	0.693314	TRUE	0.716092	HPHC_Catechol	2			C8H8O5S
33	3-Hydroxybenzo[a]pyrene-isomer-2_M22205	TRUE	0.654443	TRUE	0.738862	HPHC_Benzo[a]pyrene_ Polycyclic Aromatic Hydrocarbons (PAHs)	2			C20H12O
54	Coumarone-or-2-Benzofuran_M07278	TRUE	0.63031	TRUE	0.702459	HPHC_Coumarin	2			C8H6O
69	Benzofuran_M18095	TRUE	0.639185	TRUE	0.644838	HPHC_Benzo[b]furan	2			C8H6O
85	4-Methylhippuric-acid_M02984	TRUE	0.60131	TRUE	0.633151	HPHC_benzene (toluene)	2	parent compound: xylene		C10H11NO3
112	Catecholamine-isomer-5_M23014	FALSE	0.515431	TRUE	0.593835	HPHC_Catechol	2			C6H7NO2
9	N-Acetyl-S-(1-oxo-3-hexanyl)cysteine-isomer-2_M01576	TRUE	0.766738	TRUE	0.714471	Mercapturic acids	2			C11H19NO4S
34	N-Acetyl-S-(3-hydroxypropyl-1-methyl)-L-cysteine_M11549	TRUE	0.714428	TRUE	0.6783	HPHC_Crotonaldehyde_ Mercapturic Acids (3-HMPMA)_Carbonyls	2			C9H17NO4S
66	N-Acetyl-S-(4-hydroxy-2-methyl-2-buten-1-yl)-L-Cysteine_M18893	TRUE	0.640475	TRUE	0.650854	HPHC_Isoprene_ Mercapturic acids (IPM3)_Alkenes	2			C10H17NO4S
87	N-Acetyl-S-(3,4-dihydroxybutyl)-L-cysteine-isomer-3_M27785	TRUE	0.579006	TRUE	0.643418	HPHC_1,3-butadiene_ Mercapturic acids (DHBMA)_Alkenes	2			C9H17NO5S
78	N-Acetyl-S-(3-hydroxypropyl)-L-cysteine_M12104	TRUE	0.624892	TRUE	0.630798	HPHC_Acrolein_ Mercapturic Acids (3-HPMA)_Carbonyls	2			C8H15NO4S
89	N-Acetyl-S-(3-hydroxypropyl)-L-cysteine_M00544	TRUE	0.643584	FALSE	0.578116	HPHC_Acrolein_ Mercapturic Acids (3-HPMA)_Carbonyls	2			C8H15NO4S
102	N-Acetyl-S-(3-hydroxypropyl)-L-cysteine_M21627	TRUE	0.590369	FALSE	0.554112	HPHC_Acrolein_ Mercapturic Acids (3-HPMA)_Carbonyls	2			C8H15NO4S
104	N-Acetyl-S-(3,4-dihydroxybutyl)-L-cysteine-isomer-1_M14668	FALSE	0.556715	TRUE	0.585283	HPHC_1,3-butadiene_ Mercapturic acids (DHBMA)_Alkenes	2			C9H17NO5S
107	2,3-Diethylpyrazine-isomer-4_M22711	TRUE	0.591172	FALSE	0.54059	Biomarkers of Exposure_ Tobacco flavor ingredient	3	2,3-Diethylpyrazine is naturally present in tobacco and has been added to tobacco as flavor ingredients		C8H12N2
115	Propyl-nicotinate-isomer-1_M19107	TRUE	0.581321	FALSE	0.511741	Endogenous_ Nicotinic acid_Vitamins	4			C9H11NO2
3	Phenylacetylglycine dimethylamide-isomer-3_M27784	TRUE	0.745773	TRUE	0.779148	Endogenous_Amino Acids	4	Phenylacetylglycine dimethylamide is an amino acid amide.		C12H16N2O2
5	Tryptamine-isomer-2_M23044	TRUE	0.728415	TRUE	0.778331	Endogenous_Amino Acids	4	Tryptamine is an indolamine metabolite of the essential amino acid, tryptophan		C10H12N2
6	Kynuramine-or-2-(1,2-Diamino-1-propenyl)phenol_M17200	TRUE	0.715833	TRUE	0.788146	Endogenous_Amino Acids	4			C9H12N2O
30	Kynurenine-isomer-2_M11374	TRUE	0.664025	TRUE	0.735019	Endogenous_Amino Acids	4			C10H12N2O3
51	N-Acetyl-L-cysteine_M18944	TRUE	0.6734	TRUE	0.670061	Endogenous_Amino Acids	4			C5H9NO3S
53	Hippuric-acid_M17822	TRUE	0.648009	TRUE	0.690817	Endogenous_Amino Acids	4	High concentrations of hippuric acid may also indicate a toluene intoxication; however, scientists have called this correlation into question because there are other variables that affect levels of hippuric acid.[2]		C9H9NO3
40	MFCD00799495-isomer-1_M20683	TRUE	0.68698	TRUE	0.687935	Endogenous_Amino Acids	4	=N-(tert-Butoxycarbonyl)-L-cysteine methyl ester (CAS# 55757-46-5)		C9H17NO4S
67	Kynurenine-isomer-2_M23860	TRUE	0.587325	TRUE	0.703087	Endogenous_Amino Acids	4			C10H12N2O3
68	1-hydroxyoct-2-enoylglycine_M19961	FALSE	0.569728	TRUE	0.71824	Endogenous_Amino Acids	4			C10H17NO4
75	L-Kynurenine-isomer-2_M20217	TRUE	0.617104	TRUE	0.652797	Endogenous_Amino Acids	4			C10H12N2O3
76	N-Acetylaminooctanoic-acid-or-N-(5-Methyl-3-oxohexyl)alanine-or-Capryloylglycine_M24442	FALSE	0.550261	TRUE	0.718589	Endogenous_Amino Acids	4			C10H19NO3
80	Kynurenine-isomer-1_M11085	TRUE	0.59091	TRUE	0.661142	Endogenous_Amino Acids	4			C10H12N2O3
84	MFCD00799495-isomer-2_M20509	TRUE	0.648054	TRUE	0.591705	Endogenous_Amino Acids	4	N-(tert-Butoxycarbonyl)-L-cysteine methyl ester (CAS# 55757-46-5)		C9H17NO4S
88	Tryptamine-isomer-3_M20464	TRUE	0.643503	FALSE	0.578903	Endogenous_Amino Acids	4			C10H12N2
96	Phenylalanine-isomer-1_M19980	TRUE	0.595206	TRUE	0.590637	Endogenous_Amino Acids	4			C9H11NO2
97	L-Kynurenine-isomer-4_M21982	FALSE	0.531386	TRUE	0.649419	Endogenous_Amino Acids	4			C10H12N2O3
106	L-tryptophan-isomer-2_M17215	TRUE	0.59061	FALSE	0.544373	Endogenous_Amino Acids	4			C11H12N2O2
111	3-Indoleacetamide_M18269	FALSE	0.5294	TRUE	0.596072	Endogenous_ Amino Acid derivatives	4			C10H10N2O
14	Leucyl-Tyrosine-isomer-1_M28326	TRUE	0.672224	TRUE	0.78377	Endogenous_peptide	4			C15H22N2O4
56	Brivaracetam_M19743	TRUE	0.660726	TRUE	0.658329	Drugs & derivative	5	Brivaracetam, sold under the brand names Briviact and Brivajoy among others, a chemical analog of levetiracetam, is a racetam derivative with anticonvulsant (antiepileptic) properties.[2][3] It is marketed by the pharmaceutical company UCB.[4][5]		C11H20N2O2
81	Desoxyfructo-serotonin-isomer-1_M32543	FALSE	0.559063	TRUE	0.690787	Drugs & derivative	5			C16H22N2O6
83	Desoxyfructo-serotonin-isomer-2_M29756	FALSE	0.558527	TRUE	0.681835	Drugs & derivative	5			C16H22N2O6
86	(-)-y-Ephedrine-isomer-1_M20915	TRUE	0.62611	TRUE	0.605289	Drugs & derivative	5			C10H15NO
98	2-Nitro-5-thiobenzoic-acid_M08848	TRUE	0.597643	FALSE	0.576489	Others	6			C7H5NO4S
18	C5H4N2O4S-isomer-2_M01065	TRUE	0.71682	TRUE	0.726725	Others	6	to remove as this metabolite does only reveal formulae
20	4-Vinylpyridine_M24433	TRUE	0.693901	TRUE	0.745761	Others	6	4-Vinylpyridine is prepared by the condensation of 4-methylpyridine and formaldehyd		C7H7N
46	N-(cyclopropylmethyl)-N'-phenylurea-isomer-1_M24162	TRUE	0.607833	TRUE	0.755157	Others	6			C11H14N2O
52	1-ethyl-3-methylimidazolium-isomer-1_M21489	TRUE	0.674678	TRUE	0.666374	Others	6			C6H11N2+
55	3-Phenylpropyl-hydrogen-sulfate_M08894	TRUE	0.649192	TRUE	0.676531	Others	6	CID 88256601		C9H12O4S
57	C5H4N2O4S-isomer-1_M00606	TRUE	0.677005	TRUE	0.64149	Others	6	to remove as this metabolite does only reveal formulae
61	3-(1-Piperidinyl)propanenitrile_M20141	TRUE	0.66695	TRUE	0.639456	Others	6			C8H14N2
62	Serotonin-isomer-2_M21972	TRUE	0.63288	TRUE	0.671875	Others	6			C10H12N2O
64	1,2-Dimethylimidazole-isomer-1_M22466	TRUE	0.641265	TRUE	0.659249	Others	6			C5H8N2
65	Phenylacetylglycine-dimethylamide-isomer-2_M25913	TRUE	0.630065	TRUE	0.665186	Others	6			C12H16N2O2
71	4-Hydroxy-3,5-dimethylbenzenesulfonic-acid-isomer-1_M03726	TRUE	0.614367	TRUE	0.665083	Others	6			C8H10O4S
73	Phenylacetylglycine-dimethylamide-isomer-1_M26126	TRUE	0.592426	TRUE	0.680095	Others	6			C12H16N2O2
113	Boc-Inp-OH-isomer-1_M23817	FALSE	0.514281	TRUE	0.581811	Others	6	pubchem cid 329750921		C11H19NO4
91	glucuronide-of-C10H18O2-(7)*-isomer-3_M04121	TRUE	0.598173	TRUE	0.614488	Others	6
93	C9H16N2_M19596	TRUE	0.631913	FALSE	0.570025	Others	6
95	2,6-Diaminotoluene-isomer-1_M21458	TRUE	0.624896	FALSE	0.563668	Others	6			C7H10N2
99	Prop-1-ene-1,3-diamine_M23770	TRUE	0.578946	TRUE	0.59022	Others	6	Pubchem cid 71444885		C3H8N2
103	2,6-DIHYDROXYETHYLAMINOTOLUENE_M22056	TRUE	0.592566	FALSE	0.550738	Others_Cosmetics	6	2,6-Dihydroxyethylaminotoluene is used as a precursor for hair colours. It reacts with primary intermediates to form the final dye-stuff. The reaction can be accelerated by addition of an oxidising agent (e.g. hydrogen peroxide), but it can also be achieved by air oxidation.		C11H18N2O2
60	Cotarnine_M24413	TRUE	0.6234	TRUE	0.685633	Others_isoquinolines	6	PubChem CID: 6715		C12H15NO4

## Sheet: FDA-93_HPHC_List_Structures
Original order	Constituent	Features	PubChem cid	Cas_Number	Formula	Molecular weight	Structure	SMILES
0	Acetaldehyde	CA, RT, AD	177	CAS 75-07-0	C2H4O	44.05		CC=O
1	Acetamide	CA	178	CAS 60-35-5	C2H5NO	59.07		CC(=O)N
2	Acetone	RT	180	CAS 67-64-1	C3H6O	58.08		CC(=O)C
3	Acrolein	RT, CT	7847	CAS 107-02-8	C3H4O	56.06		C=CC=O
4	Acrylamide	CA	6579	CAS 79-06-1	C3H5NO	71.08		C=CC(=O)N
5	Acrylonitrile	CA, RT	7855	CAS 107-13-1	C3H3N	53.06		C=CC#N
6	Aflatoxin B1	CA	186907	CAS 1162-65-8	C17H12O6	312.27		COC1=C2C3=C(C(=O)CC3)C(=O)OC2=C4C5C=COC5OC4=C1
7	4-Aminobiphenyl	CA	7102	CAS 92-67-1	C12H11N	169.22		C1=CC=C(C=C1)C2=CC=C(C=C2)N
8	1-Aminonaphthalene	CA	8640	CAS 134-32-7	C10H9N	143.18		C1=CC=C2C(=C1)C=CC=C2N
9	2-Aminonaphthalene	CA	7057	CAS 91-59-8	C10H9N	143.18		C1=CC=C2C=C(C=CC2=C1)N
10	Ammonia	RT	222	CAS 7664-41-7	H3N	17.031		N
11	Anabasine	AD	2181	CAS 13078-04-1	C10H14N2	162.23		C1CCNC(C1)C2=CN=CC=C2
12	o-Anisidine	CA	7000	CAS 90-04-0	C7H9NO	123.15		COC1=CC=CC=C1N
13	Arsenic	CA, CT, RDT	5359596	CAS 7440-38-2	As	74.9216		[As]
14	A-Alpha-C (2-Amino-9H-pyrido[2,3-b]indole)	CA	62805	CAS 26148-68-5	C11H9N3	183.21		C1=CC=C2C(=C1)C3=C(N2)N=C(C=C3)N
15	Benz[a]anthracene	CA, CT	5954	CAS 56-55-3	C18H12	228.3		C1=CC=C2C(=C1)C=CC3=CC4=CC=CC=C4C=C32
16	Benz[j]aceanthrylene	CA	104987	CAS 202-33-5	C20H12	252.3		C1=CC=C2C(=C1)C=CC3=C2C=C4C=CC=C5C4=C3C=C5
17	Benzene	CA, CT, RDT	241	CAS 71-43-2	C6H6	78.11		C1=CC=CC=C1
18	Benzo[b]fluoranthene	CA, CT	9153	CAS 205-99-2	C20H12	252.3		C1=CC=C2C3=C4C(=CC=C3)C5=CC=CC=C5C4=CC2=C1
19	Benzo[k]fluoranthene	CA, CT	9158	CAS 207-08-9	C20H12	252.3		C1=CC=C2C=C3C4=CC=CC5=C4C(=CC=C5)C3=CC2=C1
20	Benzo[b]furan	CA	9223	CAS 271-89-6	C8H6O	118.13		C1=CC=C2C(=C1)C=CO2
21	Benzo[a]pyrene	CA	2336	CAS 50-32-8	C20H12	252.3		C1=CC=C2C3=C4C(=CC2=C1)C=CC5=C4C(=CC=C5)C=C3
22	Benzo[c]phenanthrene	CA	9136	CAS 195-19-7	C18H12	228.3		C1=CC=C2C(=C1)C=CC3=C2C4=CC=CC=C4C=C3
23	Beryllium	CA	5460467	CAS 7440-41-7	Be	9.01218		[Be]
24	1,3-Butadiene	CA, RT, RDT	7845	CAS 106-99-0	C4H6	54.09		C=CC=C
25	Cadmium	CA, RT, RDT	23973	CAS 7440-43-9	Cd	112.41		[Cd]
26	Caffeic acid	CA	689043	CAS 331-39-5	C9H8O4	180.16		C1=CC(=C(C=C1C=CC(=O)O)O)O
27	Carbon monoxide	RDT	281	CAS 630-08-0	CO	28.01		[C-]#[O+]
28	Catechol	CA	289	CAS 120-80-9	C6H6O2	110.11		C1=CC=C(C(=C1)O)O
29	Chlorinated dioxins/furans	CA, RDT					NA (multiple structures)
30	Chromium	CA, RT, RDT	23976	CAS 7440-47-3	Cr	51.996		[Cr]
31	Chrysene	CA, CT	9171	CAS 218-01-9	C18H12	228.3		C1=CC=C2C(=C1)C=CC3=C2C=CC4=CC=CC=C43
32	Cobalt	CA, CT	104730	CAS 7440-48-4	Co	58.9332		[Co]
33	Coumarin	Banned in food	323	CAS 91-64-5	C9H6O2	146.14		C1=CC=C2C(=C1)C=CC(=O)O2
34	o-cresol	CA, RT	335	CAS 95-48-7	C7H8O	108.14		CC1=CC=CC=C1O
35	m-cresol	CA, RT	342	CAS 108-39-4	C7H8O	108.14		CC1=CC(=CC=C1)O
36	p-cresol	CA, RT	2879	CAS 106-44-5	C7H8O	108.14		CC1=CC=C(C=C1)O
37	Crotonaldehyde	CA	447466	CAS 123-73-9	C4H6O	70.09		CC=CC=O
38	Cyclopenta[c,d]pyrene	CA	33743	CAS 27208-37-3	C18H10	226.3		C1=CC2=C3C(=C1)C=C4C=CC5=C4C3=C(C=C2)C=C5
39	Dibenz[a,h]anthracene	CA	5889	CAS 53-70-3	C22H14	278.3		C1=CC=C2C(=C1)C=CC3=CC4=C(C=CC5=CC=CC=C54)C=C32
40	Dibenzo[a,e]pyrene	CA	9126	CAS 192-65-4	C24H14	302.4		C1=CC=C2C3=C4C(=CC2=C1)C5=CC=CC=C5C6=CC=CC(=C64)C=C3
41	Dibenzo[a,h]pyrene	CA	9108	CAS 189-64-0	C24H14	302.4		C1=CC=C2C3=C4C(=CC2=C1)C=CC5=C4C(=CC6=CC=CC=C56)C=C3
42	Dibenzo[a,i]pyrene	CA	9106	CAS 189-55-9	C24H14	302.4		C1=CC=C2C3=C4C(=CC2=C1)C=CC5=CC6=CC=CC=C6C(=C54)C=C3
43	Dibenzo[a,l]pyrene	CA	9119	CAS 191-30-0	C24H14	302.4		C1=CC=C2C(=C1)C=C3C=CC4=C5C3=C2C6=CC=CC=C6C5=CC=C4
44	2,6-Dimethylaniline	CA	6896	CAS 87-62-7	C8H11N	121.18		CC1=C(C(=CC=C1)C)N
45	Ethyl carbamate (urethane)	CA, RDT	5641	CAS 51-79-6	C3H7NO2	89.09		CCOC(=O)N
46	Ethylbenzene	CA	7500	CAS 100-41-4	C8H10	106.16		CCC1=CC=CC=C1
47	Ethylene oxide	CA, RT, RDT	6354	CAS 75-21-8	C2H4O	44.05		C1CO1
48	Formaldehyde	CA, RT	712	CAS 50-00-0	CH2O	30.026		C=O
49	Furan	CA	8029	CAS 110-00-9	C4H4O	68.07		C1=COC=C1
50	Glu-P-1 (2-Amino-6-methyldipyrido[1,2-a:3',2'-d]imidazole)	CA	49971	CAS 67730-11-4	C11H10N4	198.22		CC1=CC=CN2C1=NC3=C2N=C(C=C3)N
51	Glu-P-2 (2-Aminodipyrido[1,2-a:3',2'-d]imidazole)	CA	49970	CAS 67730-10-3	C10H8N4	184.2		C1=CC2=NC3=C(N2C=C1)N=C(C=C3)N
52	Hydrazine	CA, RT	9321	CAS 302-01-2	H4N2	32.046		NN
53	Hydrogen cyanide	RT, CT	768	CAS 74-90-8	CHN	27.025		C#N
54	Indeno[1,2,3-cd]pyrene	CA	9131	CAS 193-39-5	C22H12	276.3		C1=CC=C2C(=C1)C3=C4C2=CC5=CC=CC6=C5C4=C(C=C6)C=C3
55	IQ (2-Amino-3-methylimidazo[4,5-f]quinoline)	CA	53462	CAS 76180-96-6	C11H10N4	198.22		CN1C2=C(C3=C(C=C2)N=CC=C3)N=C1N
56	Isoprene	CA	6557	CAS 78-79-5	C5H8	68.12		CC(=C)C=C
57	Lead	CA, CT, RDT	5352425	CAS 7439-92-1	Pb	207		[Pb]
58	MeA-Alpha-C (2-Amino-3-methyl)-9H-pyrido[2,3-b]indole)	CA	62244	CAS 68006-83-7	C12H11N3	197.24		CC1=CC2=C(NC3=CC=CC=C32)N=C1N
59	Mercury	CA, RDT	23931	CAS 7439-97-6	Hg	200.59		[Hg]
60	Methyl ethyl ketone	RT	6569	CAS 78-93-3	C4H8O	72.11		CCC(=O)C
61	5-Methylchrysene	CA	19427	CAS 3697-24-3	C19H14	242.3		CC1=CC2=CC=CC=C2C3=C1C4=CC=CC=C4C=C3
62	4-(Methylnitrosamino)-1-(3-pyridyl)-1-butanone (NNK)	CA	47289	CAS 64091-91-4	C10H13N3O2	207.23		CN(CCCC(=O)C1=CN=CC=C1)N=O
63	Naphthalene	CA, RT	931	CAS 91-20-3	C10H8	128.17		C1=CC=C2C=CC=CC2=C1
64	Nickel	CA, RT	935	CAS 7440-02-0	Ni	58.693		[Ni]
65	Nicotine	RDT, AD	89594	CAS 54-11-5	C10H14N2	162.23		CN1CCCC1C2=CN=CC=C2
66	Nitrobenzene	CA, RT, RDT	7416	CAS 98-95-3	C6H5NO2	123.11		C1=CC=C(C=C1)[N+](=O)[O-]
67	Nitromethane	CA	6375	CAS 75-52-5	CH3NO2	61.04		C[N+](=O)[O-]
68	2-Nitropropane	CA	398	CAS 79-46-9	C3H7NO2	89.09		CC(C)[N+](=O)[O-]
69	N-Nitrosodiethanolamine (NDELA)	CA	14223	CAS 1116-54-7	C4H10N2O3	134.13		C(CO)N(CCO)N=O
70	N-Nitrosodiethylamine	CA	5921	CAS 55-18-5	C4H10N2O	102.14		CCN(CC)N=O
71	N-Nitrosodimethylamine (NDMA)	CA	6124	CAS 62-75-9	C2H6N2O	74.08		CN(C)N=O
72	N-Nitrosomethylethylamine	CA	25418	CAS 10595-95-6	C3H8N2O	88.11		CCN(C)N=O
73	N-Nitrosomorpholine (NMOR)	CA	6046	CAS 59-89-2	C4H8N2O2	116.12		C1COCCN1N=O
74	N-Nitrosonornicotine (NNN)	CA	12613538	CAS 16543-55-8	C9H11N3O	177.2		C1CC(N(C1)N=O)C2=CN=CC=C2
75	N-Nitrosopiperidine (NPIP)	CA	7526	CAS 100-75-4	C5H10N2O	114.15		C1CCN(CC1)N=O
76	N-Nitrosopyrrolidine (NPYR)	CA	13591	CAS 930-55-2	C4H8N2O	100.12		C1CCN(C1)N=O
77	N-Nitrososarcosine (NSAR)	CA	25811	CAS 13256-22-9	C3H6N2O3	118.09		CN(CC(=O)O)N=O
78	Nornicotine	AD	412	CAS 5746-86-1	C9H12N2	148.2		C1CC(NC1)C2=CN=CC=C2
79	Phenol	RT, CT	996	CAS 108-95-2	C6H6O	94.11		C1=CC=C(C=C1)O
80	PhIP (2-Amino-1-methyl-6-phenylimidazo[4,5-b]pyridine)	CA	1530	CAS 105650-23-5	C13H12N4	224.26		CN1C2=C(N=CC(=C2)C3=CC=CC=C3)N=C1N
81	Polonium-210	CA	6328544	CAS 13981-52-7	Po	209.983		[Po]
82	Propionaldehyde	RT, CT	527	CAS 123-38-6	C3H6O	58.08		CCC=O
83	Propylene oxide	CA, RT	6378	CAS 75-56-9	C3H6O	58.08		CC1CO1
84	Quinoline	CA	7047	CAS 91-22-5	C9H7N	129.16		C1=CC=C2C(=C1)C=CC=N2
85	Selenium	RT	6326970	CAS 7782-49-2	Se	78.97		[Se]
86	Styrene	CA	7501	CAS 100-42-5	C8H8	104.15		C=CC1=CC=CC=C1
87	o-Toluidine	CA	7242	CAS 95-53-4	C7H9N	107.15		CC1=CC=CC=C1N
88	Toluene	RT, RDT	1140	CAS 108-88-3	C7H8	92.14		CC1=CC=CC=C1
89	Trp-P-1 (3-Amino-1,4-dimethyl-5H-pyrido[4,3-b]indole)	CA	5284474	CAS 62450-06-0	C13H13N3	211.26		CC1=C2C(=C(N=C1N)C)C3=CC=CC=C3N2
90	Trp-P-2 (1-Methyl-3-amino-5H-pyrido[4,3-b]indole )	CA	5284476	CAS 62450-07-1	C12H11N3	197.24		CC1=C2C3=CC=CC=C3NC2=CC(=N1)N
91	Uranium-235	CA, RT	61784	CAS 15117-96-1	U	235.044		[U]
92	Uranium-238	CA, RT	23989	CAS 7440-61-1	U	238.029		[U]
93	Vinyl acetate	CA, RT	7904	CAS 108-05-4	C4H6O2	86.09		CC(=O)OC=C
94	Vinyl chloride	CA	6338	CAS 75-01-4	C2H3Cl	62.5		C=CCl
			Organ class toxicity:
			AD	addictive
			CA	Carcinogen
			CT	Cardiovascular toxicant
			RDT	Reproductive & devlopment toxicant
			RT	Respiratory toxicant
