# Supplementary material for: Blood and urine multi-omics analysis of the impact of e-vaping, smoking, and cessation: from exposome to molecular responses
Source: Sci Rep. 2024 Feb 21;14:4286. doi: 10.1038/s41598-024-54474-2 (PMC10881465; doi:10.1038/s41598-024-54474-2)
Supplement: Supplementary file 3 — Supplementary Information 3. [file 41598_2024_54474_MOESM3_ESM.zip › Poussin et al_Sci Rep_Table_S13.xlsx]

## Sheet: Sheet 1
Gene Set Names	ES CS vs NS.WB	ES FS vs NS.WB	ES EV vs NS.WB	ES CS vs FS.WB	ES CS vs EV.WB	ES EV vs FS.WB	ES CS vs NS.M	ES FS vs NS.M	ES EV vs NS.M	ES CS vs FS.M	ES CS vs EV.M	ES EV vs FS.M	ES CS vs NS.N	ES FS vs NS.N	ES EV vs NS.N	ES CS vs FS.N	ES CS vs EV.N	ES EV vs FS.N	ES CS vs NS.T4	ES FS vs NS.T4	ES EV vs NS.T4	ES CS vs FS.T4	ES CS vs EV.T4	ES EV vs FS.T4	ES CS vs NS.T8	ES FS vs NS.T8	ES EV vs NS.T8	ES CS vs FS.T8	ES CS vs EV.T8	ES EV vs FS.T8	ES CS vs NS.B	ES FS vs NS.B	ES EV vs NS.B	ES CS vs FS.B	ES CS vs EV.B	ES EV vs FS.B	ES CS vs NS.PT	ES FS vs NS.PT	ES EV vs NS.PT	ES CS vs FS.PT	ES CS vs EV.PT	ES EV vs FS.PT	ES CS vs NS.RBC	ES FS vs NS.RBC	ES EV vs NS.RBC	ES CS vs FS.RBC	ES CS vs EV.RBC	ES EV vs FS.RBC	adj.p.value CS vs NS.WB
KEGG_INTESTINAL_IMMUNE_NETWORK_FOR_IGA_PRODUCTION	1.92964	1.4429	1.38397	1.22097	1.44358	0.802164	-0.947454	-1.35551	-1.02351	0.703016	1.07484	0.852058	1.48139	0.927743	0.985719	1.1352	1.25023	0.696588	0.723104	-1.20299	-1.16701	1.50273	1.87079	-1.00847	2.13167	1.6228	1.14732	1.93074	2.0745	0.828735	1.19297	-0.97314	1.08161	1.08463	0.896221	0.979697	1.58351	-1.0634	1.52358	1.28266	1.0189	1.36991	1.59679	1.0366	0.923808	1.24464	0.967293	0.73044	0.206512
PID_NFKAPPABCANONICALPATHWAY	1.91201	1.20105	1.40884	1.2931	0.87198	0.757344	1.83747	0.891225	1.59334	1.5787	0.679091	1.42488	1.71488	-0.806467	1.14883	1.80818	1.09558	0.99396	1.09408	-0.870193	-0.788723	1.06082	1.1435	-0.628738	1.29094	1.03188	0.516533	0.830046	1.03031	-0.841963	1.5921	1.37833	0.73334	0.908799	1.16522	0.93851	0.79739	0.784952	-0.74908	-0.628856	1.09795	0.538837	1.68551	-1.09653	1.15797	1.52123	1.03279	0.890856	0.125527
KEGG_RIBOSOME	1.88537	1.24854	1.64076	1.53012	-1.00302	1.1121	-1.38577	-2.16837	-1.20934	1.87589	0.577131	1.69872	1.06478	2.56996	2.20646	-2.21157	-1.48324	-1.11904	1.22391	0.867513	1.29937	1.38138	-0.9177	1.18134	-1.81119	-1.73564	-1.55489	0.625962	-0.834188	1.26891	-1.22818	-1.52461	-1.83249	1.31132	0.630428	0.800194	2.51819	-1.06633	2.30689	2.38308	0.614877	2.76386	-1.76432	1.21021	-2.23914	-1.81994	0.690604	-1.88837	0.117428
BIOCARTA_AMI_PATHWAY	1.86294	1.66212	-1.00149	-1.0326	1.46355	-1.46631	1.64786	0.922427	1.59109	1.28537	0.815503	0.989358	1.24636	-0.716695	0.86444	1.62423	1.34246	1.32669	1.12967	1.48343	1.47034	0.70822	1.06731	-0.956484	1.16936	1.31849	1.26333	0.90823	-0.937429	1.07976	1.75078	1.08187	1.66498	1.18268	-0.956929	0.978177	0.867938	0.638204	-0.897629	-0.675153	0.66255	1.11798	-0.885301	1.09657	-0.825622	-1.53913	-0.624613	-1.27265	0.116416
BIOCARTA_DEATH_PATHWAY	1.74296	1.70823	1.73227	-1.1107	0.886588	0.678938	1.76533	1.24663	1.40549	1.5164	1.05344	1.47796	1.1944	0.730545	1.00521	1.64052	-1.10494	1.15219	2.06803	1.52645	1.71854	1.40031	1.43239	0.80573	1.5565	1.67534	-0.990115	-1.04233	1.55578	-1.61619	1.1082	1.65842	0.731593	-1.21895	0.9704	-1.39756	1.15075	0.94521	0.852342	1.21668	-0.818944	1.36563	1.50474	0.917352	1.3591	1.27768	1.02307	0.744086	0.303694
REACTOME_TRAF6_MEDIATED_NFKB_ACTIVATION	1.73983	1.74109	1.94343	0.861073	-0.994483	1.24188	1.45417	1.68319	1.49803	-0.840924	-0.64036	-0.93401	1.72697	1.21712	1.03532	1.1756	-0.703765	0.646697	1.11871	-0.6269	-0.92506	1.55036	1.17753	-0.914258	0.832606	0.615067	0.596729	1.00158	1.00386	-0.639392	0.777062	1.28123	-0.822492	-0.901479	1.0781	-1.00724	1.32671	-0.947893	1.0765	1.48126	0.961791	1.62977	1.91468	1.33731	2.06696	1.12138	0.833857	-0.555868	0.260502
REACTOME_DEFENSINS	1.728	1.33257	1.41266	1.12578	1.32049	0.808912	1.23987	1.41647	0.982715	-0.488052	1.08388	-0.989268	1.28318	1.46455	-0.662935	-0.821911	1.07748	-1.3503	-1.11435	-0.978605	-1.82261	1.11813	1.45908	-1.2346	1.05205	1.0145	0.715872	-0.724839	-0.932914	0.584665	-1.06013	-1.54045	-0.729297	0.439333	-0.769722	1.06915	-0.645552	0.738098	-1.5916	-0.855241	1.68054	-1.5937	-0.725052	-0.690207	-0.718497	-0.676304	-1.05186	0.92209	0.240063
REACTOME_N_GLYCAN_ANTENNAE_ELONGATION_IN_THE_MEDIAL_TRANS_GOLGI	1.72168	0.860892	0.788714	0.867108	1.36655	-0.831095	1.42048	1.09181	1.1203	1.0629	1.02243	1.07346	-0.909319	-0.672632	-0.550141	-0.388992	-1.30345	1.10108	1.25533	-0.766777	0.943219	0.99276	0.936208	0.688085	0.928008	0.868364	-1.25	0.828973	1.29016	-1.21679	1.34394	-1.08427	1.46852	1.8193	-1.0135	1.86907	-0.665126	1.40784	1.54492	-1.26054	-1.85455	1.28889	-1.0406	0.520554	-0.980157	-0.951411	1.40221	-1.08616	0.218154
REACTOME_PEPTIDE_CHAIN_ELONGATION	1.69389	1.3534	1.7556	1.04224	-1.23522	1.10189	-1.78967	-2.32828	-1.26778	1.69254	-0.802935	1.74192	-0.748736	2.18838	1.88407	-2.39683	-1.59766	-1.14451	0.943815	0.750034	1.49086	1.05108	-1.25367	1.38948	-2.06041	-1.91213	-1.72753	0.510596	-0.961143	1.25153	-1.41556	-1.50623	-1.95929	1.09085	-0.663865	-0.783579	2.50809	-1.16207	2.55101	2.34281	0.791436	2.93571	-1.99489	1.20929	-2.15112	-2.00708	-1.09264	-1.83088	0.255553
REACTOME_NUCLEAR_SIGNALING_BY_ERBB4	1.64089	1.12923	1.25706	1.4007	0.858662	1.03979	1.41326	1.19912	1.03964	0.859157	1.27425	-0.803138	-0.674357	-1.02957	0.880789	-0.663375	0.715056	0.76101	1.1382	1.09931	0.655863	-0.68117	1.04811	-0.91887	0.89212	-1.09138	0.765233	1.34177	0.508108	1.061	-0.925464	-0.934304	-0.648309	-0.801475	-0.650226	0.988254	0.775043	-1.12834	-1.29742	1.19734	1.10348	0.638064	1.0682	1.26844	1.50864	-0.876356	-0.821975	0.828568	0.369697
PID_CD40_PATHWAY	1.63863	1.50913	1.32231	0.784563	0.645896	0.852414	1.77169	0.943335	1.83412	1.5599	-1.52278	1.97247	1.72893	1.05697	1.54998	1.5777	-1.07203	1.31442	1.49287	-0.843679	1.32886	1.80142	1.44771	1.06755	1.2259	1.04774	-0.700044	1.32392	1.44412	-0.536957	1.38774	1.16677	-0.870323	0.661269	1.44566	-1.07897	1.52118	0.922506	1.23212	1.05691	-0.812372	0.866509	2.01324	1.53436	1.20309	0.984834	1.21675	-1.09097	0.340137
REACTOME_NEUROTRANSMITTER_RELEASE_CYCLE	1.60083	1.14864	1.24481	1.12296	1.40482	0.869996	0.846306	-0.85963	1.0583	0.708175	1.03813	-0.765469	-1.05724	-1.6074	-0.910809	1.36312	-0.805632	1.27777	0.662259	0.929377	0.448495	-0.914251	0.788274	0.85716	1.14713	1.16064	1.3305	0.849888	-1.07628	0.582518	1.32233	0.869774	0.965018	0.8209	0.792636	-0.890824	0.983928	-1.07186	-1.16588	1.01362	1.46929	-1.1484	-0.906775	0.815724	1.24199	-0.80231	0.721996	1.20759	0.43192
PID_HIF1APATHWAY	1.59906	0.695757	-1.06137	0.9275	1.43461	-0.947739	-0.918992	-1.31272	-1.39717	0.943598	1.45931	0.883761	-0.84923	0.823044	-1.11098	-1.10259	0.943763	-1.04768	1.24222	-0.767447	1.10439	1.42573	1.41364	-1.13323	1.06997	0.949637	1.03842	1.16703	0.964078	0.705638	-1.05621	-0.844846	-1.03261	-0.536557	-0.935189	0.973489	0.605143	-0.84509	-0.638735	1.34031	0.434693	1.34082	-0.956253	0.97009	-1.84053	-0.660764	1.41977	-1.49127	0.403991
PID_ATF2_PATHWAY	1.59795	1.04754	0.97322	1.27181	1.64739	-1.10881	1.79624	0.862203	1.71119	1.48627	0.836913	1.33848	1.47366	-1.09801	0.91886	1.5224	1.24727	0.956711	1.37645	-1.22018	0.892944	1.84214	1.46173	1.13076	-0.969872	-0.955767	-0.894596	1.11383	0.884058	0.853888	1.16766	-0.933921	1.13573	0.97552	-0.884029	0.843623	1.34206	0.696687	1.29338	0.848696	0.855301	-0.569821	-0.809672	1.04502	0.902976	-0.744338	1.03552	1.0925	0.377159
REACTOME_NEGATIVE_REGULATORS_OF_RIG_I_MDA5_SIGNALING	1.59729	0.877778	1.15038	1.54487	0.99524	0.788331	1.0503	-0.997432	0.877219	1.0734	-1.37192	1.16089	1.44395	0.750252	1.00176	1.37764	-0.996004	0.949186	1.33853	0.865758	0.735814	1.41512	1.70088	-0.925287	1.96324	1.29065	0.478784	1.61295	1.58686	0.921737	1.37795	1.07313	-1.28575	0.931948	1.41446	-1.05157	-1.07223	-1.32068	0.769098	1.02923	-1.22065	1.86609	2.1462	0.966642	1.08726	1.49135	1.29156	-0.602636	0.353635
KEGG_ASTHMA	1.59366	1.26881	0.885938	0.888841	1.5692	-1.03035	-0.823856	-0.933667	-1.3412	-0.800642	0.930043	-1.05304	1.48765	1.50724	1.44041	0.828485	1.19433	-0.767048	-0.818946	-1.286	-1.75135	1.02235	1.72884	-1.21314	1.97013	1.1697	1.14153	1.71474	1.58687	-1.01177	0.841081	0.974441	-0.819389	0.785817	0.734048	-1.13722	1.42854	-0.742659	1.25941	1.23152	0.908351	1.37508	1.32518	0.969056	-0.816011	1.06673	1.00026	-0.92153	0.34115
KEGG_RIG_I_LIKE_RECEPTOR_SIGNALING_PATHWAY	1.56944	1.14336	1.11222	1.25733	0.979904	0.984228	1.47284	1.28911	1.41201	0.841132	-0.908326	1.20524	1.59806	0.908726	-1.11034	1.31146	1.27218	-1.04533	1.58889	0.94966	1.05496	1.78572	1.56703	0.888263	1.59737	1.38623	0.67143	1.1828	1.28306	-0.874891	1.69476	2.00884	0.625421	-1.04782	1.49852	-1.46907	-1.03734	-1.36025	-1.33792	1.24834	0.987506	0.716308	1.96277	0.986815	1.12468	1.37371	1.34052	-0.978755	0.386346
REACTOME_RIG_I_MDA5_MEDIATED_INDUCTION_OF_IFN_ALPHA_BETA_PATHWAYS	1.56306	1.19289	1.45494	1.20761	0.901509	0.841324	1.36431	1.19379	1.3911	0.826405	-1.34251	0.93283	1.85536	0.950292	0.935036	1.57882	1.04712	-0.746975	1.50608	0.945178	1.02481	1.75006	1.52449	0.832319	1.8273	1.06528	0.68247	1.58083	1.45084	0.855681	1.31195	1.50032	-1.05909	-0.790015	1.41086	-1.19645	-0.924536	-1.46819	0.927592	1.25999	-0.925112	1.52596	2.0355	1.1114	1.4058	1.566	1.39676	-0.809282	0.385354
KEGG_O_GLYCAN_BIOSYNTHESIS	1.56245	1.21561	-1.16557	1.55734	1.59048	-1.49208	1.75657	1.23068	1.79986	1.32341	1.2765	0.718161	0.861756	0.851178	1.03282	0.834383	1.08393	-0.929158	-1.02347	-1.2981	-1.05643	0.826694	0.863216	0.717579	1.24888	1.07543	0.542507	0.766572	1.5625	-1.26103	-0.767758	-1.47688	-1.10934	1.74645	1.10864	0.893201	-0.73162	-0.991436	-1.41569	1.16019	-0.904908	0.907837	-0.853555	0.952289	1.24359	-1.07455	-1.32718	1.03034	0.367843
PID_BETACATENIN_DEG_PATHWAY	1.55474	1.76988	-0.45471	-0.792152	1.15894	-1.58935	1.15961	0.594002	-0.743494	1.40784	1.32982	0.932354	-1.23142	-0.986913	-1.59752	-0.610336	-0.615522	-1.0401	-0.910935	0.502898	0.985715	0.637737	-0.761361	0.885008	-1.30117	-1.70354	-1.70122	1.00885	0.833279	-0.904342	-0.779364	-0.658309	-1.08254	-0.849707	0.903289	-0.761722	-1.46979	0.713264	-0.54871	-1.32389	-1.17614	-0.800941	0.833168	0.825279	-0.585205	-0.888314	1.08509	-0.799714	0.366862
KEGG_GLYCOSPHINGOLIPID_BIOSYNTHESIS_LACTO_AND_NEOLACTO_SERIES	1.53697	1.38991	1.25172	0.671652	1.06784	-0.580622	0.98914	1.50915	1.08305	-1.32878	0.778421	-1.52245	1.17464	0.977434	1.07611	0.603884	1.1656	0.907852	1.35925	1.46737	-0.656925	-1.24772	1.30224	-1.38202	1.5786	1.27456	1.44913	0.964392	0.91934	1.35908	1.0186	-0.786154	1.22497	0.620452	-1.13178	1.18225	0.867762	1.38809	1.33763	-1.12759	-1.36617	-0.638976	-1.12346	0.960227	-0.977995	-1.28463	-0.834883	-0.952035	0.397598
REACTOME_ACTIVATION_OF_BH3_ONLY_PROTEINS	1.5304	1.159	-0.878282	0.974597	1.52159	-1.1572	-0.738616	-0.971057	-0.984278	1.25491	-1.13198	1.49256	-1.20364	-0.772974	-1.23313	-0.61711	0.715134	-0.800731	2.03473	1.49729	1.36737	1.82964	1.5615	0.951239	1.161	0.861877	-0.977477	0.683716	1.40099	-1.03544	1.00888	0.698368	-0.642239	0.800439	1.19617	-0.803907	1.40931	-0.851135	1.58503	1.14516	-1.02868	1.73004	1.5188	0.919146	-1.06664	1.11053	1.60449	0.83528	0.397195
REACTOME_INNATE_IMMUNE_SYSTEM	1.52616	1.02757	1.12495	1.28822	1.35077	0.983762	1.26478	0.984645	1.23421	1.07303	-0.978082	1.17649	1.54536	1.03564	0.975268	1.37827	1.22497	-0.960819	1.44526	-0.994832	-1.2291	1.52379	1.89436	-1.29288	1.72092	1.11131	-0.998686	1.49396	1.77013	-0.848045	1.44379	1.1152	-0.975244	1.07113	1.64905	-0.986337	0.915883	-1.04983	1.08863	0.915467	-0.970055	1.29968	1.85832	1.37685	1.20331	1.18605	1.42963	-1.01478	0.392073
REACTOME_INTERACTION_BETWEEN_L1_AND_ANKYRINS	1.5166	1.41851	1.09669	0.877017	1.4048	-1.34541	1.54862	1.94885	1.17313	-1.19388	1.84722	-1.6763	-0.744136	0.689008	-0.435215	0.742573	-0.768567	0.897034	0.971784	-1.1493	-1.1508	1.19037	1.40752	0.682571	1.24572	-0.991814	0.970042	1.64668	0.795616	0.808548	1.30939	0.766344	1.24036	1.23567	0.649486	1.06298	-0.900542	1.24154	-0.920451	-1.46747	0.990602	-1.84569	-0.711748	-0.705409	1.52806	0.939989	-1.17726	1.57686	0.398177
REACTOME_O_LINKED_GLYCOSYLATION_OF_MUCINS	1.50684	1.16235	-0.84348	1.24578	1.33319	-1.14897	1.76762	1.49312	1.04976	-0.730449	1.79087	-1.54706	-0.843124	-0.75068	0.931054	0.840976	1.00061	0.786689	1.06788	-1.13787	-0.997152	1.29329	1.03219	1.1357	1.11548	0.772063	0.718503	0.959984	0.996229	-0.78761	1.08092	-1.28914	0.911706	1.49505	1.15238	1.29685	-1.04234	0.96024	-1.36936	0.868784	-1.21979	-0.836796	-1.18802	0.937616	1.02515	-1.39129	-1.49393	0.895159	0.41189
REACTOME_G1_PHASE	1.49727	0.80671	-0.951653	1.20106	1.36989	-0.895178	-0.68202	-1.39298	1.00355	1.41803	1.22345	1.4898	0.918876	0.870655	0.936336	0.965714	0.915562	-0.803847	1.12764	0.611191	1.25974	1.03848	1.3881	1.01245	0.935578	-1.14973	-1.68603	1.28957	1.59348	-0.968159	-1.1586	-0.755264	-1.27365	-0.823096	1.38506	-1.418	1.37104	1.05119	1.58154	0.723532	-0.705186	1.36358	0.879777	0.950322	-1.3025	0.939448	1.32608	-0.82633	0.425327
KEGG_DRUG_METABOLISM_CYTOCHROME_P450	1.4957	1.02509	1.11804	1.07648	1.26881	0.891716	1.01956	0.879364	1.06308	-1.00777	-0.860533	0.775906	0.97501	-0.939237	0.96361	1.41234	1.12822	0.937938	0.926283	-1.0323	-0.888312	1.42849	1.01406	0.933681	1.36795	0.851127	1.33638	1.52375	0.829647	0.985313	1.20287	1.18064	-0.973285	-1.01576	1.05816	-0.858928	-1.12708	-1.09948	-1.51444	-0.82964	1.31935	-1.44886	-0.862791	-1.48527	-0.972009	1.43666	1.08721	1.20182	0.414074
REACTOME_SHC1_EVENTS_IN_ERBB4_SIGNALING	1.49218	0.95009	0.985995	1.23767	0.975505	0.864374	1.12416	1.22447	1.14634	0.866691	0.905863	0.673282	-0.969054	-0.868289	-1.02144	-0.853101	1.21617	-0.970589	1.62108	1.36648	1.33159	1.01179	0.958641	0.611433	1.65	1.22221	1.07004	0.883528	1.07595	-0.857544	1.62786	0.776966	1.05726	1.06131	1.31231	1.06726	-0.695619	-0.776041	-1.19125	0.418643	0.829315	0.627627	0.879042	1.53506	0.979906	-1.33323	1.19614	-0.740212	0.408107
REACTOME_REGULATION_OF_HYPOXIA_INDUCIBLE_FACTOR_HIF_BY_OXYGEN	1.48898	-0.903023	-0.939184	1.4176	1.87937	-0.848328	1.07361	0.885886	0.980553	-0.827573	1.19755	-1.10632	-0.912248	-0.957058	-1.40737	-0.708145	1.5045	-1.40268	0.93786	0.69482	-1.00466	1.40562	1.41671	-1.07383	1.49404	1.46337	1.43414	1.20628	0.777104	0.96829	-1.02131	-1.4867	0.541746	0.998987	-0.810413	1.12898	0.94985	-1.15383	0.814186	1.13257	-0.844243	1.44107	-1.06233	1.22118	-0.793978	-1.05322	0.946496	-0.939038	0.403808
BIOCARTA_MITOCHONDRIA_PATHWAY	1.4505	1.20528	0.916675	0.738894	1.47485	-1.26086	1.0657	-0.72214	1.07605	0.745713	-0.898265	0.794606	1.06672	0.832435	1.23121	1.24146	-1.0147	0.971332	1.70665	1.5554	1.44943	1.19457	1.21249	-1.41914	1.51284	1.1142	-0.991948	0.86333	1.88358	-1.27759	-0.69606	1.00844	-1.10089	-1.21949	0.952913	-1.54235	-0.926453	0.993928	-0.571145	0.948395	-0.84314	1.0917	1.23508	-1.2485	-1.00565	1.81012	1.39192	0.840054	0.507236
REACTOME_ACTIVATED_POINT_MUTANTS_OF_FGFR2	1.44644	1.17588	0.991883	0.700558	0.829053	-0.721682	1.19269	1.18826	0.947233	-0.837547	1.13708	-0.767679	0.53894	-1.05691	-0.966858	1.09606	0.576976	1.16443	1.00102	1.30634	0.846795	0.939651	1.45274	0.74889	1.18813	0.812417	1.04428	-0.784807	0.785846	1.08458	1.80582	1.07793	1.31875	1.05188	-0.690375	0.508897	0.561679	-1.19973	-1.54701	1.33358	1.4344	-1.55375	-1.34393	-0.873105	-1.19504	-0.951663	-1.12921	1.01471	0.505765
PID_P73PATHWAY	1.43966	1.09368	0.963622	1.04677	0.799457	0.950255	1.29379	1.09501	1.05958	0.991878	0.900658	1.19815	1.2851	1.37894	1.52794	-0.840691	-0.921049	1.0558	1.33039	1.14951	0.877199	1.06623	1.21401	-0.951163	1.01353	0.952745	-0.787966	0.892899	1.2146	-0.956666	0.783468	-0.8187	0.719225	1.00446	-0.832886	-0.793616	1.11626	-0.924205	0.854058	1.4888	1.04346	0.865795	1.0886	1.23273	-1.07551	-0.931311	1.26648	-0.875958	0.511471
BIOCARTA_HIVNEF_PATHWAY	1.43906	1.61848	1.29102	-0.992167	1.05465	-1.15303	1.73064	1.19905	1.29747	1.28699	0.875745	1.17584	1.21143	0.781158	1.24966	1.14735	-1.34626	1.20992	2.11966	1.94295	1.68141	1.16297	1.66761	-1.35581	1.72548	1.80995	-1.19694	-0.941452	2.19179	-2.21162	0.993751	1.31363	0.913932	-1.22284	1.47805	-1.34709	0.836259	-0.945493	1.08183	1.24303	-1.35711	1.55572	1.71109	1.2214	1.51976	1.1116	1.01688	0.692478	0.49769
REACTOME_TRANSPORT_TO_THE_GOLGI_AND_SUBSEQUENT_MODIFICATION	1.41438	0.861047	0.538963	0.915159	1.11174	-0.995955	1.15251	-1.2086	1.2195	1.62406	-0.886267	1.98178	-0.818971	-0.692009	-0.827225	-0.617874	-0.919506	0.908475	1.18858	0.805558	1.2369	0.775227	-0.854879	-0.831226	-0.709213	0.805031	-1.22356	-0.951767	1.34146	-1.29521	0.950948	-1.4177	-0.879571	1.80744	0.935007	1.50863	-0.932321	1.01826	1.18667	-0.689839	-1.28762	1.5153	-0.84749	-0.509789	-0.814624	-0.724798	1.33276	-0.812013	0.567491
REACTOME_GROWTH_HORMONE_RECEPTOR_SIGNALING	1.41432	0.861273	0.988194	1.54316	1.24236	0.825368	1.51185	1.37124	0.963704	-0.624778	0.610571	-0.807966	1.10491	-0.987115	1.04206	1.2041	-0.684738	1.26876	1.32189	1.33584	0.823581	0.982927	1.42803	0.626397	0.848142	0.810386	-0.674685	0.795284	1.09955	-1.03208	-1.32622	-0.716581	0.914971	-1.01745	-0.747506	0.899923	1.27095	0.797123	0.842996	1.27574	0.434081	1.04886	1.58588	1.31086	1.17309	0.83616	1.27882	-0.917176	0.551624
BIOCARTA_CELLCYCLE_PATHWAY	1.40036	-0.878392	-0.973394	1.5221	1.19993	1.03996	0.789395	-0.87022	1.05286	0.964296	1.09049	1.2033	2.07796	2.02735	1.23465	0.788422	1.02133	-1.28631	1.38763	0.940074	-0.828045	1.31234	1.5674	-1.19923	1.10234	1.19513	-1.32435	0.892407	1.61345	-1.1491	-1.10897	-0.915825	-1.018	-1.06397	0.84203	-1.14183	-0.878705	-0.664364	1.03794	0.697472	0.749961	1.08108	-0.649876	1.22291	-0.966242	-1.15929	1.10198	-1.05401	0.583655
REACTOME_INTERFERON_ALPHA_BETA_SIGNALING	1.39058	-1.66643	1.42636	2.03239	1.13907	1.72973	2.30304	0.835889	1.30371	1.94798	1.80925	0.701521	2.40745	0.484946	1.54164	2.46957	0.511786	1.65366	1.78518	-0.94836	1.45455	2.21164	1.29313	1.68008	2.01453	0.809355	1.03981	2.0385	1.43292	1.11896	1.84956	0.856475	0.831443	1.75418	1.61725	1.09701	1.7096	-1.62618	1.19805	2.24994	1.16079	1.73586	2.54315	0.533194	0.90464	2.03546	2.08534	0.720796	0.602135
REACTOME_NUCLEOTIDE_BINDING_DOMAIN_LEUCINE_RICH_REPEAT_CONTAINING_RECEPTOR_NLR_SIGNALING_PATHWAYS	1.38567	1.06289	0.920138	1.20031	1.02504	-0.859767	0.870916	0.787047	1.55643	1.12507	-1.48807	1.62305	1.55023	0.821547	1.3806	1.43483	0.783119	1.33433	1.74259	1.25314	1.34524	1.43652	1.78767	-1.02229	1.80535	1.21246	-1.18508	1.31472	2.09807	-1.5528	1.54576	1.39066	-0.971026	-0.819646	1.04817	-1.12638	0.78366	0.859841	0.866235	1.05863	-0.903102	0.986876	1.852	1.52094	1.36026	1.23273	1.16865	-0.868856	0.60579
PID_HIF1_TFPATHWAY	1.37336	-1.08953	0.841125	1.20817	1.72238	-0.962465	1.7108	1.18626	0.743796	1.61615	1.39455	1.51097	1.34309	0.858929	1.2019	0.868365	1.20687	-0.737019	1.59334	1.1761	0.853911	1.11028	1.74921	-1.25379	1.34012	1.15256	0.929135	1.24541	1.57351	-0.932191	1.52134	0.959895	1.43613	1.16583	1.44192	0.879044	0.945534	-0.633565	1.0455	-0.948929	-1.06378	0.992888	1.13816	1.52541	0.62391	-0.901871	1.13861	-0.940594	0.639574
BIOCARTA_TNFR2_PATHWAY	1.36818	1.5556	1.81025	-0.520584	-1.33585	1.23598	1.79538	1.02885	1.69014	1.87177	-1.05938	1.85642	1.87442	-0.838237	0.992083	1.77665	-0.93028	1.4418	1.75067	1.35642	1.37484	1.14712	1.27174	-0.623407	1.20531	-0.994936	-0.87155	1.09109	0.93886	-0.856706	1.52952	1.70387	0.64107	0.708988	1.5257	-1.07645	1.073	0.979984	0.75777	0.892117	-0.767715	0.784318	1.69688	1.15974	1.83054	1.34156	-0.75581	1.05481	0.64454
BIOCARTA_P38MAPK_PATHWAY	1.3667	1.09943	0.960847	1.04703	1.28372	0.68947	1.18184	0.707561	1.14282	1.03874	-1.05613	1.4754	1.23044	0.862159	-1.12947	0.75747	0.8581	0.656132	1.21556	-0.673185	-0.968041	1.25563	1.36944	-0.927651	1.15406	1.04818	-0.974015	-0.619625	1.44652	-1.36193	1.05044	1.04336	1.04156	0.78546	1.02555	-0.748883	-0.782647	0.841522	0.776821	-0.886459	-0.925477	1.07915	1.58423	1.58634	1.2452	-0.749062	1.13926	-0.940962	0.636128
REACTOME_SIGNALING_BY_ERBB4	1.36139	1.10875	1.02681	1.20304	1.10125	0.847129	1.38598	0.891723	1.03237	1.30532	1.4416	1.01468	-1.23485	-1.33243	-1.25144	0.815871	1.10263	-0.896979	1.29789	1.21077	0.907978	0.817607	1.1457	-0.755047	1.18678	-1.22596	-0.851025	1.24433	1.13399	0.850811	1.19902	0.8127	0.943247	-0.933264	0.772622	0.895831	1.1221	0.844438	0.981975	0.679	0.893787	0.910139	0.777882	1.2788	-1.06869	-1.36474	0.774556	-0.969427	0.641421
KEGG_SMALL_CELL_LUNG_CANCER	1.36134	1.45227	0.99579	-0.816619	1.33211	-1.28023	1.11281	1.16247	1.32406	0.846742	-0.871332	1.22116	1.23242	0.819033	1.04989	1.19032	1.01045	0.909674	1.21549	0.904799	1.26092	0.858286	0.886168	0.775887	1.08199	1.09162	-0.897735	-0.880414	1.1289	-1.24811	-0.670868	1.28924	-0.73749	-1.05356	1.22743	-1.35882	0.746043	-1.05019	0.998374	0.837562	-0.798901	1.26302	0.776865	0.900941	0.792841	0.828134	-1.04922	0.729169	0.626881
REACTOME_TRAF6_MEDIATED_IRF7_ACTIVATION	1.35274	-0.821573	1.06441	1.30924	1.10392	0.874479	1.10529	1.383	1.76396	-1.21793	-1.53541	0.773159	1.11572	-0.591959	-0.891639	1.12699	1.06846	-0.713008	1.23237	1.03695	0.788144	1.5171	1.41305	0.950136	1.63918	-0.654468	0.769841	1.52819	1.05695	0.814086	1.19776	1.51521	-1.11198	-0.785717	1.1703	-1.20409	-1.27697	-1.67267	-1.23815	1.12153	-0.828438	1.22048	1.41369	1.22467	1.34016	-0.543023	0.806777	-0.754863	0.647788
KEGG_CELL_CYCLE	1.35217	-0.860025	-0.882722	1.4912	1.18643	1.20556	0.993457	0.849277	1.13057	1.08972	0.873974	1.23803	1.60381	2.24784	1.33949	-1.58769	0.98905	-1.9232	1.01798	-1.04888	0.642606	1.0619	0.990784	-0.871683	1.34027	0.896539	-1.11177	1.51656	1.78755	-1.17821	-0.80461	-0.909972	-0.898549	0.848469	0.955657	-1.02916	-0.861821	-1.20502	1.01324	1.17435	-0.954622	1.49294	0.722549	1.23055	-1.1345	-1.14033	0.80973	-0.922097	0.635373
PID_HEDGEHOG_2PATHWAY	1.34912	0.920946	0.862897	-0.69595	0.799389	-0.901534	0.718377	0.921942	-1.20092	-0.836816	1.22435	-0.946811	0.6452	-0.930853	0.498968	1.22171	0.718536	0.895826	0.777221	1.15497	-0.750158	-0.489726	0.927797	-1.03544	1.25939	0.94303	-1.08083	1.18894	1.19721	-0.712762	1.34264	-0.766111	0.99963	1.59854	1.04322	1.22707	1.08555	1.31774	-0.926459	-1.02682	1.31175	-1.27941	-1.19735	-1.2998	-1.35529	1.13184	-0.809019	0.917908	0.63362
PID_PLK1_PATHWAY	1.33385	-0.862804	-0.926311	1.6841	1.6667	0.674918	1.26907	0.88132	-0.97858	1.26874	1.11706	0.768377	1.17208	2.12066	-1.19035	-1.68285	1.45097	-2.04982	1.22167	-0.770103	1.33933	1.57503	-0.542963	1.3947	1.27216	1.61376	-1.32506	0.661396	1.37556	-1.27329	-0.928075	-1.49752	-1.09725	1.11884	-0.871218	1.36417	0.652874	-1.09031	-0.937322	1.17401	1.01376	0.864444	-1.02876	1.0675	-1.01903	-1.32302	0.962847	-1.04965	0.679327
PID_TNFPATHWAY	1.32381	1.44212	1.20762	0.978193	0.575224	0.780591	0.969124	0.789375	1.22495	0.936069	-1.22386	1.5114	1.16699	0.821806	1.16796	1.32995	-1.45994	1.19753	1.94862	1.18214	1.16078	1.56797	1.64591	-0.568311	1.53512	1.75168	0.648742	-0.874707	1.70777	-1.68441	1.43243	1.58973	-1.17824	-1.1215	1.91786	-1.51917	1.07418	1.08465	1.21486	1.05378	-0.803627	1.28369	1.58197	-1.07572	1.25471	1.45899	0.933233	0.920552	0.706257
REACTOME_FGFR_LIGAND_BINDING_AND_ACTIVATION	1.3149	0.939766	0.746189	0.878079	1.08873	-0.905038	1.07808	1.06436	1.04382	-1.04794	0.974173	-0.923725	-0.75236	-1.17195	-1.34826	0.860997	0.732812	0.780944	0.929574	1.18961	0.696073	1.05635	1.1275	0.983424	1.34817	1.15187	1.09564	-0.785643	1.00065	0.932918	1.731	1.16019	1.29457	0.910238	0.647761	0.574685	0.608712	-0.927046	-1.58601	0.989107	1.64298	-1.63556	-1.34601	0.932591	-1.21708	-1.26974	-1.01578	0.801051	0.728452
PID_IL2_1PATHWAY	1.31345	-0.894456	-1.17949	1.44599	1.47794	-1.33831	1.94855	1.34713	1.40681	1.63727	1.08291	1.25055	1.54851	-0.732226	0.819277	1.41532	1.00733	1.08746	1.95921	1.54054	1.72032	0.902734	1.55833	-1.0997	1.63048	0.95815	-1.12148	1.4356	2.1911	-1.48803	1.12554	1.07162	-1.18636	-0.986268	1.62766	-1.69012	1.08103	1.06788	1.29641	-0.83458	-1.03874	1.00642	1.34538	1.47536	0.889264	-0.976408	1.28463	-1.11761	0.718904
REACTOME_NEGATIVE_REGULATION_OF_FGFR_SIGNALING	1.30642	1.24122	0.715621	-0.887919	1.06926	-0.976572	1.45874	1.18785	1.42382	-0.735192	1.04345	-1.00479	-0.796785	-1.10938	-1.35692	0.785017	0.844142	-0.844794	0.97503	0.885739	0.957185	1.02342	1.03534	1.23473	1.27702	1.03341	1.16608	0.785854	0.872568	1.15785	2.01499	1.44528	1.6097	0.985178	-0.63149	0.868708	-0.697864	-1.04319	-1.45018	1.02825	1.27338	-1.2206	-1.17155	1.33833	-1.22703	-1.22909	-0.9104	-0.887777	0.734979
BIOCARTA_INTRINSIC_PATHWAY	1.30564	1.58209	-0.851698	-1.17165	1.0894	-1.17894	1.44018	1.22199	1.5109	1.26869	0.778327	0.615108	1.39549	0.688252	0.838484	1.09684	1.03424	1.13253	1.0689	1.27272	0.982428	0.727521	-0.683519	-0.907087	1.17976	0.964531	0.9735	1.08021	-0.917386	1.33909	1.64612	1.25105	1.39517	0.951147	-0.954229	0.912553	0.523584	-0.980287	-1.06101	0.887573	0.868742	1.12932	1.02521	1.05893	0.632428	-1.05542	0.809074	-0.825765	0.723804
REACTOME_NOD1_2_SIGNALING_PATHWAY	1.30431	1.01488	1.18175	1.27091	-0.917316	1.00676	0.878899	1.09446	1.34651	-1.01158	-1.50761	1.04959	1.6843	-0.818774	1.32924	1.579	1.04804	1.30508	1.79967	1.16396	0.957169	1.2369	1.49062	-0.961383	1.54368	1.35356	-0.868155	0.797805	1.67359	-1.66127	1.61374	1.45406	-0.584023	-0.83845	0.924381	-0.881571	0.918581	1.08608	-0.614843	1.03224	0.903715	0.776113	2.03296	1.38575	1.44164	1.43547	1.39502	-0.899982	0.716489
PID_CASPASE_PATHWAY	1.29702	1.19347	1.39441	-0.951055	1.04625	0.88635	1.67777	1.22916	1.39484	1.23931	0.927233	1.00924	1.72193	1.58797	1.58147	1.10248	-1.01994	0.801027	1.64941	1.39878	0.997152	1.03632	1.58035	-1.24308	1.62277	1.29946	-1.592	0.798848	2.06887	-1.63195	1.35368	1.38814	-0.694865	-1.0481	1.11961	-1.19298	0.897732	-0.802424	1.07779	1.09299	-1.01272	1.66039	1.38071	0.940304	0.943627	1.16408	1.08688	0.848365	0.732915
PID_P53DOWNSTREAMPATHWAY	1.29234	0.929004	-1.02211	1.39995	1.46346	-0.76428	1.31377	0.930525	1.00894	1.03708	1.19473	-0.959224	0.970604	-0.83593	-1.19724	1.05334	1.09188	-1.03146	1.45422	0.944435	0.985867	1.14735	1.06932	0.856246	1.26057	-1.12421	-1.25727	1.18029	1.55941	-0.9694	1.24423	0.902957	1.42508	1.15112	0.95433	0.807735	0.899112	-1.17935	0.866517	1.39344	0.80996	1.23381	0.834843	-0.95441	-1.34099	0.875276	1.38108	-0.815536	0.739983
PID_AURORA_B_PATHWAY	1.28151	-1.40402	-0.838826	1.65986	1.3723	0.952745	-0.82769	-1.33376	-1.06219	0.919705	-0.893403	1.20982	0.929636	1.99709	1.0135	-2.06844	-0.887298	-1.7027	1.24267	-0.712682	1.06731	1.58481	-0.75371	1.26231	1.24932	0.752121	-1.48469	1.35324	1.46574	-1.10623	-0.618922	-1.13415	-1.73652	1.38261	1.6142	-1.31176	1.22487	1.08207	1.32905	0.866578	-0.858178	1.3086	-1.23361	0.653059	-1.23394	-1.44473	-0.591068	-0.963517	0.776083
PID_GMCSF_PATHWAY	1.28035	0.66873	0.976469	1.23608	1.12814	0.959339	1.8797	1.14782	1.29927	1.66075	0.995247	1.19316	1.10412	1.24323	0.85804	-0.773191	0.965981	-1.06648	1.23755	0.781603	0.912201	1.19182	1.48578	-0.788772	1.49522	0.76659	-0.772817	1.15545	1.61313	-1.22697	1.70023	1.03569	1.34619	1.10691	0.579023	-0.811507	1.17371	0.902245	0.571099	0.937884	0.758236	-0.782109	1.8306	1.71349	1.23065	0.964855	1.19669	-0.639395	0.766659
PID_FOXOPATHWAY	1.27542	1.28956	-1.08778	-0.594898	1.18949	-1.49289	1.89059	1.08207	1.14448	1.20692	1.40586	1.18436	-0.98318	-1.15321	-1.5418	0.992308	1.58721	-1.5381	1.0603	-0.647812	-0.686057	0.790616	0.772148	0.948871	-0.790088	-1.1749	-1.25425	-0.734208	1.51365	-1.27115	-0.950855	-0.681815	0.835707	-0.807752	1.07882	0.68473	1.64188	0.816808	0.872265	1.44215	-0.876813	0.900914	1.28184	1.11294	1.31848	0.919378	0.921062	0.705612	0.772988
BIOCARTA_G1_PATHWAY	1.27268	-0.905908	0.917352	1.35913	0.855447	1.19763	0.70492	-0.799952	1.11361	1.21506	0.64834	1.18247	2.03419	1.75176	1.38969	0.761251	-0.910928	0.722079	1.1702	1.03063	0.82663	1.01124	1.22852	-0.937913	1.46638	1.05525	-1.2595	1.13333	1.77001	-1.14045	-0.793171	0.75593	-0.959233	-0.802578	1.14357	-0.970347	0.903786	-0.7117	0.844211	0.867876	1.04999	1.01985	1.02672	1.46675	-0.736067	-1.06298	1.10042	-0.895565	0.771554
BIOCARTA_CASPASE_PATHWAY	1.26928	1.34343	1.08386	0.827489	1.31012	-0.94957	1.65402	1.12691	1.07383	1.13538	0.962574	0.871208	1.64187	1.22696	1.41193	1.47874	0.932811	0.828678	1.4483	1.2787	1.1874	1.00743	1.27499	-0.95392	1.53275	1.5284	-1.49535	-0.725832	2.09279	-2.01567	1.04196	0.956405	-1.24457	-0.917121	1.43341	-1.19854	0.771147	-1.35972	-0.75665	1.78174	-0.689662	1.50191	1.54388	0.819885	0.872364	1.63599	0.903075	0.646996	0.774285
KEGG_PORPHYRIN_AND_CHLOROPHYLL_METABOLISM	1.26867	1.69244	1.16866	-0.77994	0.703872	0.780341	-1.28753	-1.5057	-0.991893	-0.826063	-1.16701	-0.738374	-1.1518	0.815201	0.831468	-1.42109	-0.765424	-1.18628	0.789291	-0.549167	1.54727	1.25616	-0.985073	0.920562	1.20734	-0.780095	1.06634	1.03737	0.795461	0.70387	-0.738703	0.883981	-1.48873	-0.765632	1.05478	-0.805056	0.797957	0.942398	-1.03799	-0.868032	0.934521	-0.967671	-0.73192	0.95213	-1.01188	-0.769489	1.04586	1.00526	0.763782
REACTOME_APOPTOTIC_EXECUTION_PHASE	1.26446	0.917646	0.795085	1.00195	1.14918	-0.820263	1.93259	1.32858	-0.683079	1.07837	1.66449	0.863129	0.821581	1.13483	1.37512	-1.20967	-1.14232	0.809535	1.24326	-0.87452	0.680328	1.40033	1.52355	0.798426	1.62565	1.07682	-0.985157	1.25799	1.74963	-0.996824	-0.737563	1.06329	-1.13187	-1.17113	1.04619	-1.42204	1.05618	0.893761	-0.699889	0.796015	1.18198	0.78694	1.08103	1.04641	-1.0138	1.04363	0.759575	-0.845921	0.769554
BIOCARTA_FAS_PATHWAY	1.26365	1.02426	-0.827953	-0.995592	1.90746	-1.48448	1.65941	1.27732	-0.941302	1.22921	1.51187	0.839295	0.814887	0.888439	-1.2413	0.831615	1.0015	-1.00281	1.72975	1.53954	1.05577	1.20721	1.7216	-1.70757	1.13228	1.32948	-1.44597	0.809874	1.97551	-2.0308	1.19302	0.950915	-0.928094	-1.13658	1.23277	-1.295	-1.19197	-1.86784	-1.16669	1.6732	1.04683	1.23685	1.77746	-0.814988	1.20742	1.55731	1.07299	-0.776328	0.761388
BIOCARTA_CTCF_PATHWAY	1.26042	1.34298	0.929755	-0.838536	0.74807	-0.803631	0.893052	-0.570677	1.20601	1.01753	-0.966718	1.59164	1.47191	0.879474	0.710246	1.38124	1.31133	0.843789	0.890048	1.18419	1.30186	-1.24391	-0.987314	-1.20107	-1.2877	-1.49692	-1.34558	-0.911553	0.994764	-1.62135	-0.994204	1.01722	0.481437	-1.44154	-0.937844	-1.07708	0.785165	-0.845822	0.912404	1.23701	-0.837892	1.27931	0.72238	0.561765	-1.18316	0.748987	1.19239	-0.961558	0.76417
KEGG_PRIMARY_IMMUNODEFICIENCY	1.25942	0.71525	1.31613	0.925401	0.679372	1.19604	1.54118	1.23798	-1.16308	1.17153	1.66215	-0.817347	1.67981	-0.724792	-0.782954	1.49242	1.45506	0.919922	0.706019	-1.41423	-1.30806	1.01569	1.59761	-1.41762	1.12796	-0.987497	-1.46744	1.31789	1.6561	-0.977409	0.674115	-1.22513	-0.563269	1.22815	0.680848	1.33349	1.2231	1.02114	1.44006	0.873077	-1.15673	1.10853	1.28205	0.84273	-0.774436	0.807324	-1.02457	-0.508223	0.756089
REACTOME_CYTOKINE_SIGNALING_IN_IMMUNE_SYSTEM	1.2543	-1.10337	-0.847487	1.45551	1.19299	0.84774	1.71172	0.769736	1.14374	1.73377	1.19494	1.32747	1.96286	1.20035	1.50937	1.57701	0.83559	1.14452	1.33433	-1.14974	0.94234	1.63281	1.16006	0.906115	1.46436	-1.18505	-1.3175	1.79963	1.85412	-0.828925	1.53536	0.952729	-0.761292	1.43164	1.54911	-0.952248	1.4524	-1.23056	1.03505	1.79397	0.986134	1.77646	2.36271	1.51613	1.59935	1.58247	1.61794	0.769426	0.763775
PID_WNT_SIGNALING_PATHWAY	1.25271	1.05155	0.773425	0.661054	1.09164	-0.920418	1.73989	1.35954	1.53123	-0.887275	0.721842	-0.859186	-0.674208	-1.15769	-1.03453	1.5342	1.23984	1.12739	-1.51349	-0.988259	-1.20638	-1.413	-0.831005	0.522497	-1.05655	-1.05012	0.81861	0.82473	-1.57884	1.20355	1.08892	-0.819741	0.795104	1.27617	0.99144	0.878624	-0.841261	-1.1512	-0.908485	1.24448	0.777188	-1.02964	-0.905988	0.632308	0.657251	-1.09563	-0.865884	1.35536	0.759084
PID_IL3_PATHWAY	1.25003	0.880379	1.06406	1.00966	0.957329	0.865922	1.50575	1.4734	1.13144	-0.624137	-0.62014	-0.836655	1.03387	1.28356	1.74986	-0.923803	-1.31577	1.03681	1.25983	1.2001	-0.975028	-1.09554	1.93548	-1.41775	1.7487	1.07219	0.929703	1.59533	1.23961	-0.777371	1.0154	0.881998	1.07649	0.871019	-0.939427	1.1833	0.981346	0.939446	0.668723	0.806146	0.847875	-0.944704	1.31298	1.70818	1.36349	-0.728787	0.866646	0.591219	0.759235
REACTOME_IL1_SIGNALING	1.24774	0.961101	0.881056	-0.62072	-0.638477	0.584991	1.20935	0.698139	1.02617	0.886241	-0.817722	-0.804988	-0.862428	-0.755435	-1.1089	-0.987033	1.01646	-0.968714	-1.02455	-1.40726	-1.5482	0.852178	0.978871	-1.139	-1.29244	-1.27272	-1.72286	1.18844	1.11967	0.757357	1.00533	-1.07637	-0.853385	1.43364	0.604967	0.637935	-0.83527	-1.21201	-0.469742	1.34486	0.7422	1.45315	1.78754	1.50577	1.42089	1.10563	1.10862	-1.03291	0.758384
REACTOME_SRP_DEPENDENT_COTRANSLATIONAL_PROTEIN_TARGETING_TO_MEMBRANE	1.24484	0.841343	1.64959	1.03361	-1.45073	1.41693	-1.94139	-2.30562	-1.14204	1.49289	-1.18417	1.77891	-1.05685	1.89525	1.46129	-2.49352	-1.54044	-1.34906	1.10544	0.834316	1.1489	1.27417	-1.00922	1.15452	-1.7339	-1.36328	-1.64786	-0.958416	-0.521544	-0.605712	-0.971839	-1.45977	-1.6478	1.56676	1.0508	0.855312	2.09902	0.675307	2.2523	1.8737	-0.837637	2.60076	-1.82123	0.970072	-2.14361	-1.62541	0.723865	-1.7678	0.757789
BIOCARTA_NTHI_PATHWAY	1.23744	1.39735	1.5454	0.546209	-1.248	0.771033	1.39602	0.642944	1.85306	1.51309	-0.947814	1.66084	1.67749	-0.896186	-1.14967	1.51867	1.2267	0.967327	1.03955	-0.757938	-1.15236	1.17753	1.44096	-1.01444	-0.855525	-0.92336	-0.650064	0.945812	0.797365	-0.52985	1.02277	0.846761	0.953014	1.12402	-0.657937	0.841708	0.990735	-1.26099	0.668285	1.37566	0.787488	1.1357	1.85468	1.23136	2.12466	1.33896	0.938584	1.09156	0.777114
REACTOME_G2_M_CHECKPOINTS	1.23512	0.607653	1.39296	1.29715	-1.20768	1.39373	-1.26171	-1.23226	-1.39705	-0.670874	1.02452	-0.714174	1.89414	2.25616	1.1149	-2.04259	-0.798046	-2.05838	-0.815979	-1.40974	-0.550694	0.965447	-1.22868	0.973347	1.20893	-0.892221	-0.872228	1.58494	1.16033	-0.872833	-1.23496	0.793854	-1.09937	-1.39317	-1.0965	-1.12639	0.970768	-1.46747	1.02202	1.53747	-1.04667	1.53892	-0.801005	0.980588	-0.936632	-1.37627	1.29727	-1.11872	0.77695
REACTOME_INTERFERON_SIGNALING	1.23499	-1.43406	0.947818	1.81338	1.11386	1.23754	1.60615	-1.11354	1.13299	2.0365	1.19826	1.54384	2.42326	1.00447	1.5328	2.04431	0.700738	1.28949	1.38715	-1.26102	1.08771	1.76253	0.968164	1.26108	1.59787	-0.97807	0.752164	1.80143	1.69106	0.890108	1.55654	0.944018	-0.777435	1.47021	1.56463	-0.972707	1.72694	-1.17993	1.38885	2.0009	0.920123	1.99006	2.52905	0.895977	1.36453	1.97393	1.77003	0.844473	0.766862
KEGG_HEMATOPOIETIC_CELL_LINEAGE	1.23356	1.30023	1.11435	-0.749123	1.26142	-0.928203	0.943444	1.03311	-1.00755	-0.955761	1.27209	-1.20488	1.1111	-0.995084	-0.947634	0.916005	1.27995	-1.07334	-1.21728	-1.66796	-1.76939	1.41926	1.29785	-0.99777	1.50623	-1.00885	-1.33222	1.5544	1.85883	-0.727424	-1.25224	-1.32441	-0.921732	1.12355	-0.982355	1.41083	0.79176	-0.643448	0.844794	0.679235	1.0861	1.10509	0.962965	1.13935	0.875255	0.979996	-0.890108	0.76797	0.762299
KEGG_UBIQUITIN_MEDIATED_PROTEOLYSIS	1.2202	1.14176	-1.28176	0.703806	1.14491	-1.08971	0.888262	-0.81878	0.892879	0.900724	0.784491	1.24841	0.967109	1.22861	-1.05629	-1.26603	1.43991	-1.81576	1.03406	1.2195	0.748388	-0.84369	0.867893	-1.23548	-0.832398	-0.871047	-1.26234	0.909282	1.3485	-1.10093	-1.10135	0.976147	-1.23932	-0.920391	1.36435	-1.11164	1.13974	1.38287	0.85765	0.940066	-1.02715	1.3297	1.14838	1.15527	0.887101	1.20432	1.1629	-0.905473	0.806989
BIOCARTA_RACCYCD_PATHWAY	1.21941	0.977117	1.24023	0.764232	1.0105	1.07182	1.20757	-0.781543	1.48587	1.52507	0.871418	1.30604	1.65071	0.992719	1.17254	1.49925	1.1128	0.837121	1.14653	0.834454	1.20127	1.06004	0.864848	0.76197	1.07798	-0.934763	-1.17499	1.13852	1.45832	-1.19085	1.71752	1.53447	0.90781	-0.707155	1.36812	-1.4127	1.30178	-0.894045	0.867323	1.38297	1.2716	1.21881	1.03328	-1.01882	0.840177	1.6097	1.32031	0.822313	0.8001
BIOCARTA_G2_PATHWAY	1.21884	1.1197	0.747969	0.87397	1.4917	0.935137	1.28344	0.792374	-1.31184	1.1081	1.09395	-0.647547	1.5765	1.6944	1.21363	-0.849321	-0.88661	-1.0164	1.09828	0.786689	-0.779089	1.52749	1.58723	-1.40749	1.71762	0.998186	-0.733372	1.43168	1.64294	-1.07805	-0.836279	-1.18699	-1.2145	1.22226	1.08468	-0.93413	-0.787623	-1.53997	0.604765	1.52317	1.04443	1.04372	-0.83929	1.45218	-1.1828	-1.45863	0.708366	-1.24674	0.792286
REACTOME_PI3K_EVENTS_IN_ERBB4_SIGNALING	1.20809	1.05404	0.799791	0.553165	1.25449	-0.809974	1.27387	-0.769665	0.803279	1.47815	1.58008	1.1653	-1.64914	-1.98223	-1.68753	1.4963	1.35666	0.948381	1.09527	1.13031	-0.836739	-0.763075	1.01941	-0.947343	-0.822741	-1.23828	-1.29669	-0.71414	1.01446	-0.73662	1.48449	0.887692	1.10387	0.940023	1.2286	1.00361	1.17857	1.20136	1.51607	0.673176	-1.02248	1.1398	-1.15289	-0.796854	-1.4951	-0.919882	0.899546	-0.940085	0.828228
REACTOME_TERMINATION_OF_O_GLYCAN_BIOSYNTHESIS	1.2077	0.90208	1.07663	0.860431	1.17814	-0.571815	1.35372	1.68468	1.12011	-1.51425	1.49828	-1.77077	-0.680497	-0.957057	0.917739	1.10241	-0.85975	1.37703	1.01036	0.655545	0.804628	0.897464	0.728479	1.12576	0.972854	0.812947	1.24204	1.07748	-1.42037	1.27625	-0.944132	-0.601363	0.820924	-0.565005	-0.917526	0.932159	-1.14772	1.13356	0.936222	-0.90454	-1.49286	-0.840505	-1.17331	0.735527	-0.75097	-1.28661	-1.62502	0.845939	0.819743
BIOCARTA_P53_PATHWAY	1.20765	0.940365	-0.876708	1.10301	1.39332	-0.8858	0.89539	-0.937495	1.32488	1.66029	-1.01503	1.54997	1.8081	1.71781	1.15589	0.926358	1.29584	-1.21242	1.46372	1.24908	1.34341	1.01471	0.797909	-0.936452	1.02716	0.829788	-1.20838	1.03755	1.39934	-0.960256	-0.755049	1.07329	1.44437	-1.37714	-1.50932	-0.705488	-0.647538	-0.918636	0.874387	0.812868	-0.804481	1.25884	-0.78022	-0.826998	-1.12332	-0.608662	-0.812184	-0.559352	0.809547
REACTOME_INTERFERON_GAMMA_SIGNALING	1.20363	-1.53966	1.10707	1.84245	0.862959	1.35191	2.05967	-1.0006	1.56353	2.3134	1.08917	1.55159	2.46294	-0.754557	1.54739	2.33794	0.828116	1.4994	1.45618	-1.48211	1.10513	1.82443	1.29827	1.06583	2.21204	0.916155	0.962383	1.98816	2.0111	0.850759	1.80488	0.621206	-0.53565	1.78899	1.70302	0.939495	1.79358	-0.863416	1.51043	1.68136	0.621419	1.63653	2.41777	0.565038	1.35968	2.0892	1.53054	1.21861	0.817049
KEGG_HEDGEHOG_SIGNALING_PATHWAY	1.1936	1.55448	-0.822763	-0.975324	1.14596	-1.40967	-0.809201	1.09673	-0.926546	-1.06213	-0.548483	-0.816913	0.874585	-1.07405	-1.06904	1.68313	1.77075	0.965549	1.08044	1.12536	-1.02814	0.740915	1.53781	-1.47434	1.28405	1.09094	1.00393	0.983992	0.820492	-0.934347	-0.809954	-1.1445	0.910507	1.19249	-1.00918	1.13642	1.05814	1.26274	-1.00327	-0.815082	0.995332	-1.58076	-1.48441	-1.23769	-0.785642	-1.17445	-1.13362	1.44932	0.851281
REACTOME_G_ALPHA_I_SIGNALLING_EVENTS	1.1921	-1.2315	0.973781	1.49668	1.44988	0.931079	1.77401	1.66466	1.00209	0.931428	1.64262	-1.33034	1.2281	-0.940591	-1.14385	1.47818	1.39548	0.984816	1.13347	1.1793	-1.34706	1.02217	1.87028	-1.07538	1.26208	1.22712	1.10544	1.29521	1.11387	0.898846	1.21417	0.973717	1.43009	0.898285	-1.41299	0.979201	0.870507	-0.878598	1.0191	-0.86078	1.24381	-1.16512	-1.71916	-1.34388	-1.26918	-1.02894	-1.2553	1.1758	0.846148
PID_ERBB4_PATHWAY	1.1857	0.973367	0.861997	0.902796	0.914374	-0.922618	1.28687	1.22405	1.16205	-0.775694	0.939488	0.567599	0.87075	-0.613874	0.968829	0.601766	0.851193	0.709807	1.25579	1.33903	0.700863	-0.843007	1.08569	-1.33703	1.24401	-0.90389	1.06912	1.16898	0.864972	-0.782093	1.1306	0.922973	1.07162	-0.931605	-0.905687	0.881755	0.63757	-0.773172	-1.10373	0.70152	0.940062	-0.733313	1.38405	1.17567	1.38407	-0.683533	-0.736648	0.824593	0.86331
KEGG_METABOLISM_OF_XENOBIOTICS_BY_CYTOCHROME_P450	1.18485	0.858868	0.895264	0.939726	1.33606	-0.743098	0.822294	0.841253	-1.03054	-0.9972	-0.82701	0.942533	1.19875	-1.0365	0.995059	1.5009	0.999156	0.855599	0.95092	-1.20222	-0.877961	1.33456	0.83931	1.1004	1.16074	0.782298	1.0711	1.24542	0.87193	-0.910333	1.29058	1.07514	1.23327	-0.855495	-0.716384	0.50626	-0.779209	-1.49794	-1.09231	0.924128	1.26909	-0.85851	-0.784009	-1.39616	-0.837236	1.2832	0.983273	1.35427	0.856822
REACTOME_CHEMOKINE_RECEPTORS_BIND_CHEMOKINES	1.1799	-1.19265	0.985132	1.30895	1.5792	-0.771157	1.93356	1.56188	-0.909483	0.886843	1.95455	-1.16079	1.05182	-0.77276	-1.44428	1.23026	1.28572	1.0209	1.40884	1.08081	-0.950675	1.32115	1.89264	-0.921606	1.05199	1.22319	0.973415	0.896689	0.925599	0.897954	-1.36396	-0.901005	0.874934	-0.967705	-1.49394	1.14191	0.93306	-1.37793	-0.962338	1.13356	1.04183	-0.899343	-1.24017	-1.16174	-0.89738	-0.649323	-1.05797	0.971394	0.866399
PID_HIVNEFPATHWAY	1.1795	1.5977	1.3237	-1.24305	0.72279	-1.0727	1.66408	1.37322	1.50213	0.998379	0.829379	1.12768	0.942877	-0.836562	1.04171	1.16882	-1.25562	1.12093	2.14975	1.8249	1.70759	1.31145	1.45371	-1.14948	1.28903	1.5979	-1.19137	-1.26135	1.77596	-1.9013	1.31024	1.79572	-0.823576	-1.26503	1.45725	-1.46069	-0.939458	-0.794739	1.15609	-0.974888	-1.77707	1.46612	1.37306	1.28282	1.37549	0.959473	1.12242	-0.584322	0.858162
KEGG_BASAL_CELL_CARCINOMA	1.17781	1.39057	-0.809836	-1.02018	1.23322	-1.50081	-0.631308	0.94955	-0.800333	-1.03136	0.645146	-0.882927	-0.598044	-1.23885	-1.03107	1.51702	1.49554	1.06551	-0.933383	-0.901242	-1.10171	0.70986	0.814503	-0.859075	0.794755	0.925916	-0.853508	0.873709	-0.647229	-0.760171	1.00538	-1.01503	0.976534	1.27773	-0.959501	0.873008	-0.926478	-1.13074	-1.18468	1.10821	1.11257	-1.25031	-1.33972	-0.90679	-0.472022	-1.14401	-1.36997	1.40198	0.856233
REACTOME_SHC_MEDIATED_CASCADE	1.16902	1.04059	0.695358	0.968582	1.18775	-1.0847	1.39854	1.48486	1.13862	-0.860037	1.1541	-0.892176	0.65796	-0.920801	-1.34921	0.892227	1.06509	-0.731109	1.29032	1.32947	1.15178	0.955168	1.28834	0.911528	1.67007	1.2723	1.33993	0.653485	0.856317	1.00486	1.95892	1.31959	1.39174	0.998385	0.596842	0.457187	0.743395	-0.621537	-1.44611	0.807446	1.41074	-1.69726	-1.16565	1.28878	-1.10015	-1.38241	-0.944311	-0.783119	0.885512
REACTOME_DEGRADATION_OF_THE_EXTRACELLULAR_MATRIX	1.16837	1.38429	1.05168	-1.01852	1.12003	-0.832418	1.54261	1.70063	0.916823	1.27056	0.93894	-1.18943	1.53228	1.24155	-0.613364	1.04756	0.975238	0.972358	1.21689	1.11247	0.901854	0.935772	1.12241	0.941212	1.05298	0.874942	1.79471	0.745889	-1.45457	1.21497	1.63434	1.16856	1.88757	1.08533	-1.10707	1.11863	1.68409	1.02457	0.932035	1.42413	1.11216	-0.581075	-1.08282	-0.880608	-0.824504	-0.790669	-1.21382	1.05549	0.878688
PID_TAP63PATHWAY	1.16722	-1.25551	1.08798	1.698	1.48536	1.16399	1.24581	0.909138	-0.995279	1.20353	1.32648	-0.767914	1.3309	-0.981419	-0.815433	1.89349	1.13263	1.22346	1.80014	-0.86335	-0.901584	1.43286	1.71187	-1.08051	1.24793	-1.24429	-1.10348	1.84137	1.64512	0.811828	0.949662	-0.934059	0.956913	1.19378	-0.814425	0.942865	1.09001	-0.798865	-0.606536	1.11146	1.2005	0.639832	0.840623	-0.667896	-1.24874	0.974314	1.12935	-0.797827	0.873704
REACTOME_SIGNALING_BY_FGFR_MUTANTS	1.16	1.25411	-0.762333	0.609129	1.16362	-1.31513	1.62786	1.39043	1.13085	0.886639	1.38001	-0.808424	0.993077	-0.856446	-1.34312	1.00444	1.06465	0.786738	1.04411	1.26772	0.832239	0.966798	1.135	0.848893	1.28681	-0.88715	1.37788	1.15853	-0.849321	1.48755	1.51176	1.0372	1.15428	0.902131	-0.898947	-0.92015	1.06405	-0.733833	-1.22437	0.920741	1.22686	-1.21847	-0.884108	1.28155	1.20125	-1.3577	-1.23685	-0.80753	0.893565
REACTOME_PHASE_II_CONJUGATION	1.15965	-0.962774	0.796614	0.977703	1.0175	0.954965	1.03464	-0.771315	0.794643	0.847069	0.876328	0.915779	-0.945739	1.15921	1.54049	-1.03024	-0.741673	-0.906739	0.745757	-1.01631	-1.10378	1.27699	0.904361	1.0966	0.973336	1.12256	1.32424	-1.05144	-1.06159	-0.866791	1.47823	1.56542	1.16997	-0.821322	1.17289	-0.922107	-1.38247	0.86681	-0.713035	-1.53523	-1.13389	-0.858772	-1.08455	1.11452	-0.851994	-1.23854	-0.976811	-1.08482	0.885611
PID_FASPATHWAY	1.15733	0.933609	-0.688174	-1.26415	1.01982	-1.39929	1.04164	1.09184	1.00979	0.679791	-0.989845	1.22772	1.12744	0.665158	-1.01972	1.05727	-0.944423	0.752413	1.76652	1.34054	1.04683	1.22979	1.21179	-1.32973	1.31767	1.32126	0.88653	-0.980004	1.66433	-1.38442	1.46507	1.35849	0.768907	-0.72903	1.12392	-0.895856	1.19873	-0.555261	0.74823	1.11794	-0.83611	0.771861	1.26035	-1.12742	0.857605	1.00646	1.08341	0.48434	0.886226
PID_INSULIN_GLUCOSE_PATHWAY	1.15669	0.935552	0.75211	-0.790031	0.855024	-0.866839	-0.546699	-0.760159	0.840131	0.946606	0.774783	0.981085	0.717352	-0.661186	-0.791172	0.630195	0.945268	-1.25664	1.21115	1.02357	0.887162	0.939807	0.877802	0.994107	1.52104	1.44266	-0.796222	0.878117	1.69769	-1.2809	1.56154	1.1503	0.924455	0.937033	1.30562	-0.733145	-0.871048	0.941732	0.46655	-1.0652	-0.794522	-0.801665	-0.890353	-1.18524	-0.869435	-0.711465	0.772157	1.11545	0.879668
REACTOME_TOLL_RECEPTOR_CASCADES	1.15605	0.932342	1.05601	0.816588	0.920445	1.06787	0.926875	0.686878	1.06853	1.06725	-1.07136	1.31885	1.22262	-0.79726	-0.861769	1.12478	1.08023	-0.843963	1.33954	-1.39099	-1.38942	1.78802	1.74186	-1.15034	1.61454	1.26772	-0.97684	1.2564	1.96874	-1.09944	1.45377	0.989105	-0.798597	1.13016	1.89365	-0.898649	1.03879	-0.82912	1.3462	0.914412	-0.723124	1.16609	1.97188	1.79635	1.47566	-0.974613	1.58553	-1.45633	0.873373
KEGG_OOCYTE_MEIOSIS	1.1528	0.947536	-1.06572	1.29232	0.998011	-0.807553	1.10896	0.754869	0.873685	1.20189	0.896395	0.981725	1.05524	1.49933	-1.09341	-1.34717	1.3869	-1.63289	1.46727	1.1001	-0.802455	1.17555	1.3197	-1.01098	1.41022	0.989652	-0.90412	1.20859	1.36591	-0.834697	1.09438	-0.838511	-0.847333	1.40679	1.3205	-1.07536	-0.908121	0.930632	0.963018	-0.827766	-1.16506	0.957811	-1.01472	-1.16423	-1.31767	1.15313	-1.04637	1.26404	0.877102
REACTOME_KINESINS	1.14235	0.879126	-0.9187	1.43783	1.73913	0.822004	-0.863131	-0.724145	-1.09286	-1.10953	-1.08768	-1.23025	1.04982	1.6611	1.063	-1.44849	-0.918758	-0.922683	1.53247	0.796499	1.48742	1.37774	1.48685	1.12815	1.59769	1.35693	-1.12885	1.49201	2.0037	-0.953477	-0.870561	-1.50554	-1.28671	0.978061	1.10646	-1.04505	0.633757	-0.821324	1.00993	0.749924	-0.955762	1.15583	-1.2472	0.978986	-1.41067	-1.57924	0.688478	-1.21327	0.913644
REACTOME_POST_NMDA_RECEPTOR_ACTIVATION_EVENTS	1.14071	1.2171	-1.13978	-0.791857	1.46768	-1.73437	1.26258	1.02855	-0.800239	0.978954	1.19279	-0.893925	0.942009	-1.34354	-1.23561	1.56927	1.49369	0.763741	1.41009	0.921812	0.884699	0.779916	1.33415	-1.01797	0.956236	0.758351	-0.625764	-0.762974	1.32294	-0.829131	0.973906	-0.535639	0.372312	0.879545	1.0684	-0.89075	-1.37263	0.657042	-1.29831	-1.22246	0.780333	-1.21525	-1.04807	0.847825	-0.751457	-0.750659	0.654807	-0.83663	0.911409
KEGG_P53_SIGNALING_PATHWAY	1.13806	0.817941	-1.04203	1.10073	1.33744	0.88779	1.10653	1.16721	0.965386	-0.627154	0.985006	0.798967	1.25361	1.40184	1.11175	0.712301	-0.853741	-1.02803	1.57549	1.42957	0.684147	1.0823	1.41461	-1.24137	0.977805	0.91593	-0.961507	-0.878724	1.31918	-1.24695	-0.839448	1.05825	0.824545	-1.22589	-0.969891	-1.05769	-1.13469	-1.35035	-0.816035	1.29386	-1.15799	1.3378	0.810339	-0.791879	-1.1196	-0.880847	1.18951	-0.92696	0.912904
PID_BCR_5PATHWAY	1.13583	1.00785	1.53326	0.802194	0.926699	0.887088	1.51205	1.17965	1.31075	1.22239	1.17781	0.842498	1.54232	0.753275	0.935189	1.32622	1.36593	-0.794268	0.805194	-0.857723	-1.07659	0.834162	1.17289	-0.905692	1.44937	1.26654	-1.12076	1.1217	1.84271	-1.55051	0.950098	1.20863	-0.835456	-1.23879	1.46424	-1.65699	1.18943	1.01835	1.37481	1.02451	-0.831652	1.33533	2.06099	1.16196	1.57963	1.13399	1.33711	0.765803	0.913367
REACTOME_APOPTOTIC_CLEAVAGE_OF_CELLULAR_PROTEINS	1.13413	-0.884888	0.845521	1.0611	1.12668	0.902021	1.69875	1.24886	0.752936	1.0675	1.41748	-0.776079	0.80652	1.04073	0.899869	-0.941307	-0.887629	0.942713	1.10281	0.85316	0.675943	1.14381	1.43519	-0.827294	1.62197	1.36909	-1.05535	1.35053	1.59779	-1.12206	-0.957558	1.11418	1.00911	-1.2328	0.602617	-1.0654	-0.910128	-0.898336	-0.736558	0.717913	0.980296	0.971039	0.997769	-0.743347	-0.950664	1.23374	-0.760828	-0.799993	0.911638
REACTOME_NCAM1_INTERACTIONS	1.13411	1.00623	0.860779	-0.789346	1.24415	-1.03255	1.12681	-0.883597	1.3744	1.45582	-0.630558	0.883623	1.31664	-0.894399	-1.12593	1.51999	1.27575	0.721618	1.01613	1.33363	-0.981596	-1.26263	1.28692	-1.24933	-0.981929	-0.793155	-1.11515	0.775021	-1.03763	-0.878306	1.15331	-1.04656	0.894108	1.32814	-0.707532	0.842716	-0.751097	0.55536	0.970497	0.837768	1.05396	0.768071	-1.3184	-1.21565	0.638361	0.68959	-1.17846	1.31655	0.902905
REACTOME_ACTIVATION_OF_NMDA_RECEPTOR_UPON_GLUTAMATE_BINDING_AND_POSTSYNAPTIC_EVENTS	1.13288	1.35318	-1.11803	-0.749002	1.60881	-1.84857	1.23017	0.991785	0.722221	0.91147	1.20434	-0.824177	0.974	-1.16967	-1.30274	1.46855	1.55017	0.778509	1.6376	1.00589	1.08884	1.02156	1.27452	-0.861134	1.17968	0.900708	0.55871	0.723345	1.19254	-0.81958	1.04909	-0.516046	-0.417512	0.731691	1.11657	-0.946983	-1.36024	-0.917031	-1.42427	-0.860379	0.792976	-1.20228	-1.10892	0.853036	-0.687888	-0.928707	-0.770452	-0.939428	0.899596
REACTOME_DOWNSTREAM_TCR_SIGNALING	1.13278	0.709559	0.924058	0.603138	-1.12947	-1.23151	0.778104	1.01775	1.02708	-0.8877	0.832172	0.665945	1.06056	-1.37129	0.748464	1.49113	1.33734	1.07563	0.590549	-0.964524	-1.07442	0.88925	1.13735	-0.959894	1.56082	1.06951	-0.871338	1.19878	1.69355	-1.17176	1.04294	0.937349	-0.549487	-0.708302	0.924239	-0.70852	1.2864	-0.861841	1.71727	0.861303	-1.29942	1.49343	1.32777	-0.895155	1.03683	1.566	-0.975518	1.02723	0.891376
REACTOME_ACYL_CHAIN_REMODELLING_OF_PE	1.13269	-0.909365	-1.06986	1.00622	1.08651	1.21772	-0.725391	1.51337	-0.875234	-1.53531	1.11573	-1.74353	0.518737	-0.790992	-0.71319	0.68536	-0.946573	0.968708	-1.25241	-1.27689	-0.777363	0.882144	-0.92509	1.62272	1.05422	0.815256	0.871722	1.18976	1.23166	0.902673	-0.78359	-0.867038	1.04492	0.941626	-0.848064	0.920993	0.741802	1.28429	1.53094	-0.878872	-1.64573	1.28954	1.00559	0.643955	0.653612	0.949958	0.680545	-1.04652	0.883234
KEGG_CYTOKINE_CYTOKINE_RECEPTOR_INTERACTION	1.13049	-1.18994	1.20456	1.33467	1.32777	1.22517	1.7251	1.66795	1.18745	-1.00529	1.31527	-1.16988	1.32265	-0.902223	-1.04384	1.47538	1.42618	1.00761	1.10722	1.27635	-1.13753	1.10906	1.67528	-1.07071	1.45609	1.19068	1.04081	1.10104	1.189	0.839746	1.0298	-0.888059	1.2949	1.0583	-0.975942	1.28287	0.996226	-1.30018	-0.820381	1.20192	1.02515	0.799575	-0.851089	1.05012	-1.15071	-0.91487	1.00707	-0.965541	0.883759
BIOCARTA_CXCR4_PATHWAY	1.12862	1.39842	1.06286	-1.11239	0.781975	-0.982055	0.991599	1.02411	0.837879	0.980376	1.12538	0.957495	1.14068	0.4244	0.902422	0.990263	0.587167	0.922042	-1.3209	0.841832	-1.21002	-1.02954	1.15568	-1.63846	1.09705	1.16614	0.660093	-0.61225	1.29586	-1.69646	1.07668	0.741041	-0.865622	1.25387	1.38979	-1.33874	0.655676	0.847718	-0.812762	-0.803901	0.832918	-0.837509	-0.841146	-0.892366	1.11359	1.0215	-1.18217	1.64657	0.883525
REACTOME_VOLTAGE_GATED_POTASSIUM_CHANNELS	1.12726	-0.772309	0.733628	1.17186	1.07809	0.84283	1.02651	1.3587	-1.33322	-0.906693	1.59119	-1.60663	-1.02136	-1.48714	-0.919294	1.79454	0.742412	1.6014	0.727376	-0.992129	-1.00195	0.859708	1.07717	1.07983	0.797454	-0.80576	1.3383	1.24686	-1.41862	1.62391	-1.52229	-1.05574	0.756247	-0.709341	-1.20816	1.16351	-0.816599	-0.688607	0.863432	-0.795572	-0.836614	-1.01794	-0.636171	-0.860215	1.16885	0.611264	-1.32904	1.67101	0.880768
REACTOME_3_UTR_MEDIATED_TRANSLATIONAL_REGULATION	1.12675	-0.65185	1.29088	1.12378	-1.13382	1.18781	-1.85529	-2.46953	-1.20148	1.87433	-1.4279	2.32347	0.668926	2.29558	2.05782	-2.15324	-1.54535	-1.14913	1.07661	0.952084	1.36474	0.95692	-1.26278	1.07681	-2.18583	-1.97087	-1.96683	-0.773032	-0.674886	1.01333	-1.16189	-1.15809	-2.06569	0.922929	1.11988	-1.14745	2.37072	-1.05504	2.46858	2.43225	-0.824142	2.93324	-1.77985	1.21161	-2.10836	-1.80709	-0.72095	-1.87957	0.874565
REACTOME_SYNTHESIS_AND_INTERCONVERSION_OF_NUCLEOTIDE_DI_AND_TRIPHOSPHATES	1.12573	1.39344	0.4408	-0.683424	-0.919557	-0.628334	-0.844942	-0.940392	-0.704479	0.696046	-0.739676	-0.797578	1.54848	1.71842	1.94486	-1.4033	0.789139	-1.20726	1.18679	-0.776328	0.893147	1.80531	-0.893641	1.27828	1.22719	-1.17846	-0.979596	1.4176	1.00953	-0.537306	0.933014	-1.53878	-1.40729	1.53662	0.834871	1.28994	-1.07255	-0.785552	1.00012	1.29033	-1.02923	1.78649	-0.696409	-0.62195	-1.10264	0.82791	0.991684	0.48762	0.870735
BIOCARTA_ALK_PATHWAY	1.12534	0.927063	-1.17121	1.10583	1.44429	-1.46672	0.89411	1.00233	0.961566	-0.965511	-0.75737	1.23744	1.27972	0.760312	-1.07436	1.1449	1.30137	-0.962975	-1.11075	-0.917116	-0.987287	-1.01918	-0.90138	-0.757856	1.01682	-0.788503	-0.752169	0.992656	1.24913	-0.899054	1.13563	1.07549	-0.827516	-0.980115	1.13618	-0.734103	-1.49216	-1.29755	-1.37892	1.1016	0.738409	-1.18943	-0.806492	-0.812761	-0.904257	1.04542	-0.891224	1.39851	0.864588
REACTOME_GRB2_EVENTS_IN_ERBB2_SIGNALING	1.12347	0.928658	0.668314	0.832358	0.908217	0.585989	1.13408	0.833905	1.16496	1.12369	0.892949	0.710473	-0.905573	-0.861046	-0.733445	-1.00128	0.946209	-0.751562	1.57257	1.43254	1.19794	0.939958	0.801227	0.704387	1.68806	1.43764	1.11227	0.877291	1.04257	-0.903384	1.36255	-0.79235	0.793821	1.04643	1.46628	0.936117	-0.772511	0.787872	-1.15576	-0.637137	0.814219	0.481101	-0.564783	1.3748	0.971618	-1.3114	1.09149	-0.710189	0.864569
BIOCARTA_IL7_PATHWAY	1.12333	0.817646	-1.13035	-0.729044	1.32133	-1.43977	1.77384	0.807312	0.858636	1.90352	1.78036	1.06886	1.6489	-0.770135	1.13678	1.38217	0.727972	1.34656	-0.53247	1.0151	1.06922	-1.07083	0.907897	-1.57425	1.37498	-1.58226	-1.39729	1.75501	1.88977	-0.94295	0.653142	1.2912	-1.53656	-0.861742	1.94729	-1.95947	-0.89835	1.24207	1.64366	-1.30786	-1.74882	1.56705	1.45702	1.42193	1.20513	0.684765	-0.449543	-0.673774	0.857625
PID_IL23PATHWAY	1.121	-0.933374	1.48077	1.43939	-0.889611	1.40882	1.51313	0.81136	1.14105	1.44045	1.23217	0.821474	1.51902	1.07189	0.949049	1.34208	0.828441	1.13776	0.816323	-0.876422	-0.944832	1.32894	0.945183	0.944198	-0.993659	-1.52386	-1.07404	1.11718	0.791442	0.9547	1.13797	0.788391	0.786063	1.27891	1.2749	0.569941	-0.800667	-1.08078	1.06885	1.22851	-1.06528	1.24275	1.80105	1.19357	1.40457	1.21792	0.487207	0.991336	0.859392
PID_AP1_PATHWAY	1.12003	0.81767	-1.03465	1.27788	1.32722	-0.930766	1.81936	1.36777	1.6333	1.26461	0.843475	0.835062	1.20021	-0.88636	-1.29977	1.26669	1.36448	-1.06086	0.973012	-1.14325	0.834632	1.52108	1.11833	1.05018	1.11504	0.952601	1.1916	0.995091	0.902595	0.877448	1.32239	-0.909296	0.942834	1.27024	0.965302	1.10414	-0.810627	-1.25339	-0.799607	0.979818	-0.927474	-0.769558	-0.965632	-1.15684	-1.08834	1.00154	0.983812	1.08855	0.855754
REACTOME_SIGNALING_BY_NODAL	1.11883	1.22051	-1.45197	-0.995249	1.97362	-1.943	-0.738118	-1.06196	-0.758016	1.04575	0.672249	1.39172	-0.685243	-0.91249	0.827325	0.761193	-0.773736	1.09786	1.28947	1.07604	0.704838	1.02242	1.25291	-1.13383	1.01231	0.955265	0.862525	-1.26827	-0.956284	0.732444	-1.00847	-0.352852	-0.955735	-1.25922	1.26409	-1.16935	1.41007	0.85518	0.802087	1.49289	1.14132	1.18909	0.760185	1.26688	0.873762	-1.37615	-1.08033	0.718639	0.853631
BIOCARTA_TOLL_PATHWAY	1.11118	0.88495	1.09365	1.01591	0.923275	0.902905	1.10802	0.707639	1.22677	1.30642	-1.16627	1.57504	1.28148	-0.852994	-0.801452	1.41603	0.857554	0.69081	1.10754	-0.980339	-1.2615	1.29497	1.56978	-1.18021	1.48937	1.34401	-0.948146	0.925824	1.35402	-1.03861	0.866006	0.835323	-0.719983	0.883521	1.09137	0.731863	0.93068	-1.20489	1.09702	1.6309	-0.591425	1.41224	1.97075	1.42332	1.43824	1.1058	1.75524	-1.10309	0.875737
REACTOME_ACTIVATION_OF_GENES_BY_ATF4	1.11101	-1.00853	1.13368	1.54144	-1.15311	1.31491	-1.09821	-1.20183	0.992652	1.0103	-0.894417	1.19384	-0.953126	-1.23887	-0.914355	1.21902	-0.94511	0.612846	0.728619	-1.08739	0.980871	1.20846	0.524879	1.47461	-0.651308	-1.08963	1.01422	0.967328	-1.82094	1.62689	1.08366	0.761831	1.25551	1.38961	-0.980001	1.15646	0.696064	0.841666	0.900056	-0.610459	-1.06381	0.859771	0.892897	0.724365	0.770408	0.590334	1.00738	0.693809	0.86916
REACTOME_GLUTATHIONE_CONJUGATION	1.11051	-0.827852	-0.727559	0.935844	1.06821	1.05303	1.12902	-0.855827	1.01704	0.882501	0.980086	1.19541	1.26091	1.2811	1.80005	-0.858095	1.07187	-0.835267	1.16621	-1.35457	0.873689	1.77361	0.93065	1.59022	1.31528	1.0692	0.726681	0.869868	1.04415	-1.15736	1.79407	1.10813	1.53871	0.879892	1.16125	1.07797	-1.14179	0.748217	1.16686	-1.33869	-1.17954	0.713586	0.86522	0.990606	0.841277	1.05221	0.926943	-0.800644	0.863638
REACTOME_PI3K_EVENTS_IN_ERBB2_SIGNALING	1.10732	-1.07243	-0.868546	0.619747	1.10913	0.956965	1.25735	-0.720273	0.962128	1.46431	1.38671	1.21291	-1.71362	-2.00262	-1.61257	1.48647	1.19806	0.996287	1.03239	1.09109	-0.923212	-0.736712	1.03174	-0.853367	-0.816042	-1.22595	-1.22805	0.865662	0.867024	0.803739	1.46631	-0.939477	0.874966	1.25665	1.14281	1.01745	1.21821	1.40244	1.30934	0.767997	-0.873953	0.968186	-1.1425	-0.690606	-1.42856	-0.951815	0.705635	-0.867989	0.869284
KEGG_NEUROACTIVE_LIGAND_RECEPTOR_INTERACTION	1.1035	-0.946425	-0.961118	1.28121	1.42152	-0.859792	1.37747	1.8674	0.984555	-1.22499	1.13759	-1.47346	0.834504	-1.27952	-1.19714	1.54638	1.27743	1.42578	0.870692	1.27903	-1.47249	-0.985393	1.42007	-1.07727	1.65402	1.38134	1.74387	1.24661	-1.08928	1.26889	1.18521	-0.80366	1.77705	1.01367	-1.10467	1.10018	-1.16319	-1.15949	-1.43861	0.740228	1.08031	-1.36364	-1.76808	-1.40487	-0.958835	-1.07336	-1.37028	1.34545	0.878057
REACTOME_L1CAM_INTERACTIONS	1.10107	1.24628	-0.934134	-0.776897	1.49624	-1.16204	1.74063	1.62494	1.16612	0.927208	1.55147	-0.97375	-1.56961	-1.11064	-1.41184	-1.13295	0.879483	-1.21169	1.11455	0.873763	-1.00262	1.09604	1.86568	-1.15245	1.48303	1.2341	-1.11295	1.22256	2.01028	-1.68673	1.25301	1.25367	1.07778	0.741455	1.22914	-1.00693	0.995058	1.19114	0.91774	0.917585	1.14448	-0.863047	-0.951672	-1.02941	-0.964591	0.931182	0.939745	1.27107	0.880762
KEGG_COMPLEMENT_AND_COAGULATION_CASCADES	1.09978	1.30683	0.997995	-1.34033	1.00764	-1.04398	1.69422	1.46656	1.07363	0.990083	1.06908	-1.17163	1.11232	0.848106	0.96099	0.874311	0.961253	0.866389	1.14705	1.24966	-1.15176	0.832754	1.45331	-1.38831	0.78226	0.869057	1.03555	0.9784	-1.07773	1.4303	1.0856	0.847455	1.44611	0.696244	-1.16851	1.09353	-0.792926	0.785061	1.11265	-0.997706	-1.30972	1.16794	0.85292	-0.947294	0.724884	-0.893861	-1.04054	1.00264	0.878916
KEGG_B_CELL_RECEPTOR_SIGNALING_PATHWAY	1.09702	1.14258	1.16206	-1.31592	1.48078	-1.04126	1.46076	0.642968	1.1866	1.43787	1.36374	1.1193	1.2784	-1.07121	1.11396	1.48024	1.19924	1.22576	1.12114	0.975182	-1.03269	-1.10323	0.989365	-1.42207	1.70733	1.34316	-0.804852	1.20828	1.83302	-1.74007	1.22755	1.50066	-0.746161	-1.36394	1.51797	-1.52362	1.06903	1.07326	1.14996	0.966999	-0.882906	1.23173	1.99772	1.18382	1.65076	1.45603	1.10286	1.16441	0.883158
PID_HDAC_CLASSIII_PATHWAY	1.09516	1.02154	-0.50585	0.867895	1.39831	0.924424	1.64771	-0.95047	0.649864	1.80275	1.44253	0.79978	-1.32416	-1.33544	-1.26274	1.39118	-0.742667	0.787097	0.966176	-0.915815	1.19116	1.301	1.00829	1.65033	0.640297	-1.03068	-1.09408	1.07547	1.2075	0.880647	-1.35908	-1.12263	-0.885977	-1.22631	-0.962	-0.928145	1.7925	1.48524	1.63916	-1.00601	1.16048	1.30115	0.814919	1.68475	-1.50868	-1.37524	1.46884	-1.80252	0.883605
PID_AVB3_OPN_PATHWAY	1.09418	1.10115	0.879678	-0.948502	1.23385	-1.0637	2.16693	1.47397	1.14382	1.49583	1.6571	1.08323	1.25629	0.942456	-0.928962	0.8199	-0.860413	-1.15742	0.821192	-0.720437	-0.882432	1.04092	1.03776	-0.61638	0.866743	-0.738815	-1.22607	0.853054	1.4877	-1.66901	1.69034	1.68233	0.78526	0.754684	1.78093	-1.28307	1.16327	-0.86636	0.538893	1.62838	0.999069	1.22252	1.47824	1.48921	1.17048	0.762316	1.60389	-0.667606	0.880952
BIOCARTA_NFAT_PATHWAY	1.08897	0.95537	-0.831894	-0.871487	1.39949	-1.29688	0.891306	1.07319	-0.657336	-0.896121	1.03704	-0.840127	-0.912942	-0.962156	-1.28993	0.85811	1.1515	-1.07825	-0.768425	-0.659163	0.738397	-0.682543	0.676455	1.01932	1.1718	0.923929	0.787379	-0.649503	1.2292	-1.08078	1.50382	1.46876	1.29447	-0.999657	0.833139	-1.27165	-1.01517	1.2714	-0.825956	-1.13694	-0.727278	-0.986388	-1.14077	-1.07518	0.823888	0.826979	-1.29609	1.4628	0.89653
KEGG_MAPK_SIGNALING_PATHWAY	1.08882	1.35143	-1.01191	-1.16406	1.41538	-1.4141	1.49444	1.1885	1.11084	1.03442	1.18404	0.944701	1.06494	-0.924607	-0.937036	1.16125	1.1137	0.790963	1.38804	1.01076	-1.12587	1.39473	1.61563	-1.13363	1.44047	1.62428	-0.687961	-0.973027	1.54132	-1.41964	1.26951	-0.766001	1.10936	1.16481	1.18635	-0.769162	1.06311	0.961603	0.925482	1.20706	1.11107	-1.0383	0.980778	1.32444	-0.90424	-1.09644	0.976498	-0.88871	0.890145
REACTOME_POTASSIUM_CHANNELS	1.08484	0.860514	1.04325	0.994763	1.02094	1.00843	0.85735	1.5172	-1.38284	-1.36404	1.20482	-1.79387	-0.890908	-1.24964	-0.759079	1.64224	0.813761	1.45708	0.83238	0.752473	-1.19425	0.958747	1.56997	0.813817	1.14598	-0.869889	1.36471	1.52292	-1.15599	1.58784	-1.06332	-0.785273	1.2808	-0.781164	-1.12597	1.17981	-1.05202	-0.865462	-0.84151	-0.912847	0.72357	-1.07521	-1.22786	-1.15943	0.844232	-1.05384	-1.42584	1.22551	0.899215
REACTOME_G0_AND_EARLY_G1	1.08153	1.15662	-0.698352	1.0108	-0.648381	-0.851575	-1.17572	-1.17614	-0.88745	0.73316	-1.00975	1.33772	1.46698	1.57498	-0.736943	-0.894245	-0.96801	-1.26211	-0.927987	-0.907633	-0.77003	-1.04359	-1.06349	-1.005	0.734637	1.57311	-0.822278	-0.967127	-0.536798	-1.22478	-0.536479	1.03205	0.561363	-1.4752	-0.688116	0.675921	1.02069	-0.894661	0.907055	1.32683	1.3336	1.20101	1.13281	1.4992	1.61741	-1.35582	-0.744696	0.886554	0.9049
PID_IL4_2PATHWAY	1.08047	1.1414	0.887218	0.97786	1.26619	-1.07747	1.50872	1.11937	0.990281	-0.767981	1.31264	-0.595737	1.75001	1.35053	1.65749	1.01966	-0.716637	1.11101	0.947855	1.03266	0.886172	0.882691	1.15982	-0.823624	1.47732	1.06282	-0.910453	1.38544	1.18172	0.893017	-1.05565	-0.916474	0.829625	1.02049	-0.988366	0.902901	1.71143	0.892907	1.41936	1.08181	1.01167	1.10997	1.21988	1.00937	0.986699	1.11068	1.15184	0.773187	0.902554
REACTOME_MYOGENESIS	1.08018	0.887445	-0.805425	0.917355	1.14874	0.596718	0.74336	1.29317	-0.925861	-1.05441	0.846962	-0.916197	1.38606	1.03458	0.993454	1.13181	0.995951	0.804625	1.01673	-0.938593	-1.13001	0.960988	1.37106	-1.21915	0.976243	-0.898768	-0.961797	0.948511	0.918409	0.926274	1.5295	0.895885	1.67987	1.3933	-1.04566	1.1259	-1.24698	1.06775	1.2029	-1.63941	-1.42775	-1.10932	0.861488	1.24013	-1.05856	-1.05375	0.829577	-1.25055	0.896651
REACTOME_RIP_MEDIATED_NFKB_ACTIVATION_VIA_DAI	1.0779	1.27647	1.98297	-1.08758	-1.15937	1.47118	1.32106	1.44222	1.29778	1.01119	0.522268	-0.776131	1.60536	1.07222	0.937758	1.31063	-0.710242	0.752206	1.28035	1.21188	1.08398	0.896365	0.910664	-0.875242	1.12471	0.501008	0.809723	1.32714	1.41811	-0.877949	1.50897	0.999048	-0.79174	0.864966	1.64039	-0.888495	1.37872	1.32411	1.31234	0.722697	1.02548	1.08341	1.56267	-0.836322	1.37269	1.43385	1.49795	-1.06029	0.898541
REACTOME_INSULIN_SYNTHESIS_AND_PROCESSING	1.07614	1.59675	-0.945169	-1.31633	-1.01935	-1.68082	1.21166	1.36759	0.625545	-0.478926	-0.754829	0.882447	-1.08781	-0.913954	-0.864892	-0.365866	0.657926	0.920114	1.08369	0.578642	0.686301	0.712312	-0.776388	-0.634357	-0.787411	-0.814342	-0.553095	1.13038	0.736515	0.724283	1.49764	1.36745	0.922195	0.807449	0.872887	-0.797391	0.607139	-0.791601	-1.08871	0.836706	0.914902	0.758777	1.21407	1.21546	-1.03626	-0.818546	1.20666	-1.06392	0.898814
REACTOME_ACTIVATED_TLR4_SIGNALLING	1.07611	0.982717	0.826508	0.740784	0.954598	0.687887	1.01618	0.764628	1.1462	1.00062	-1.1445	1.36141	1.07375	0.816211	-1.08067	0.961704	0.944971	-1.08388	1.47885	-1.06959	-1.16418	1.70473	1.68384	-1.26755	1.53376	1.56286	-1.06316	0.951748	1.96214	-1.41584	1.47858	0.921206	-0.88275	0.952704	1.76068	-0.981294	1.01217	0.867575	1.35433	0.928285	0.784225	1.24473	2.07579	1.72205	1.49221	-0.89951	1.49743	-1.25207	0.892295
REACTOME_INFLUENZA_VIRAL_RNA_TRANSCRIPTION_AND_REPLICATION	1.07562	1.05856	1.31038	0.561248	-1.09903	0.836901	-1.63475	-2.27697	-1.65586	1.69313	-0.744218	1.5612	-1.06482	1.89701	1.78325	-2.31287	-1.89488	-0.93999	1.32747	1.08702	1.39042	1.0155	-0.999266	1.12498	-1.98153	-1.88232	-1.78323	-0.784147	-0.859816	0.981568	-1.55974	-1.421	-1.90522	0.773935	-0.848242	-1.09874	2.56683	-0.918214	2.37973	2.3421	0.850546	2.64474	-1.89894	1.02065	-2.15941	-1.64108	-0.58726	-1.66636	0.887614
REACTOME_BIOLOGICAL_OXIDATIONS	1.07368	-0.911631	-0.690867	0.926616	1.14484	0.885318	0.855095	1.10417	-0.910944	-1.0923	0.872255	-1.06968	-0.994419	-0.974612	1.19596	0.93277	0.704463	0.79568	0.869423	-0.969843	-1.08851	1.06828	0.91014	1.01229	1.12101	0.996819	1.50398	0.966561	-1.31384	1.27525	1.26513	1.38999	0.951664	-0.784002	1.28903	-1.12715	-1.19123	-1.04577	-1.61119	-1.00138	1.24326	-1.18699	-1.13283	-0.981201	-1.01237	-1.06954	-0.890478	0.917424	0.888606
REACTOME_PERK_REGULATED_GENE_EXPRESSION	1.07355	-1.02425	1.22425	1.47598	-1.21722	1.28213	-1.25256	-1.2536	0.988508	0.95708	-1.16763	1.11502	-0.840666	-0.982724	0.704129	0.930555	-0.910561	-0.577382	0.823324	0.933324	1.12831	1.05221	0.524187	1.23103	-0.699644	-0.955784	0.918132	0.853912	-1.68159	1.52552	0.952795	-0.837485	1.26012	1.50843	-1.03426	1.38273	-0.70678	0.786759	1.02337	-0.634237	-1.23364	0.933386	1.02481	1.01695	0.767482	0.511426	1.10232	0.605026	0.882533
SIG_IL4RECEPTOR_IN_B_LYPHOCYTES	1.07218	-0.741999	0.909562	-0.803263	1.0994	-0.66923	0.995217	1.21058	0.918397	0.703823	0.58968	0.870266	-1.15445	-1.00022	0.845049	0.789052	-1.08984	1.18786	1.57008	0.950251	1.62342	1.26666	0.913091	1.14023	1.2185	-1.0773	-0.786522	1.33752	1.32904	0.766543	1.4151	1.45008	0.895715	-0.713927	1.54648	-1.17373	1.25942	1.16318	1.05679	-0.661404	0.687327	0.823106	1.45077	1.4275	1.34603	-0.865037	0.884046	0.648568	0.88132
REACTOME_METABOLISM_OF_VITAMINS_AND_COFACTORS	1.06552	-0.910854	1.05176	-0.994811	0.867321	1.07316	1.1089	-0.948446	0.962534	0.814341	-0.984906	1.39388	-1.23047	-1.18735	-0.799466	-1.0574	-1.22142	0.97758	1.44673	1.20967	1.48895	1.23264	-0.709897	0.998039	-1.0719	-0.877933	-1.25024	-0.888976	1.22077	-1.2579	-1.0771	0.932142	0.731566	-1.35178	-1.11809	0.848349	1.06255	-0.781247	0.892656	0.91013	-0.852404	0.798918	1.05806	0.964733	-0.975465	-1.02036	1.35508	-1.35047	0.900025
REACTOME_MITOTIC_G1_G1_S_PHASES	1.06135	0.650961	0.85349	1.13623	0.830784	-0.896134	-1.1053	-1.91714	0.780519	1.89887	0.866817	1.74775	1.37777	1.95817	1.59715	-1.57631	-1.67365	-1.00151	1.59559	0.920261	1.89423	1.38699	-1.03207	1.35729	1.17086	-0.976197	-1.53181	1.63571	1.36441	-0.952089	-0.774204	-0.788254	-1.28588	-0.887488	1.21522	-1.03691	1.17129	-0.720545	1.56492	1.07671	-0.907738	1.78149	-1.0276	1.10105	-1.47348	-1.27272	1.56961	-1.41688	0.910939
PID_MYC_ACTIVPATHWAY	1.059	-0.779052	-1.3668	1.37555	1.50844	-1.10823	-1.21067	-1.82806	-1.10763	1.78373	-1.01275	1.81466	1.14838	1.63239	1.49574	-1.40073	-0.814839	-1.32617	1.9427	0.994949	1.46641	1.55863	1.07395	0.744956	1.24164	-1.05971	-1.6012	1.32136	1.70112	-0.967814	1.14012	-1.43448	-1.04863	1.15532	1.55118	-0.789219	1.01286	-0.926759	1.05714	1.52576	-1.1773	1.73286	1.18102	1.42893	-0.720011	-1.10893	0.877335	-1.31452	0.913291
BIOCARTA_P53HYPOXIA_PATHWAY	1.05564	-1.16653	-1.15276	0.891812	1.76899	-1.37841	1.30379	-0.649127	-1.01502	1.39688	1.14942	0.897804	1.12226	0.829104	-0.9048	1.42239	1.18604	-0.783076	1.6156	1.16971	0.978243	1.33974	1.411	-1.33271	1.25506	1.03697	-0.941815	0.612974	1.46826	-1.37478	-0.883948	0.64139	1.28714	-0.937663	-1.21138	0.842003	1.84772	1.34863	1.43278	-0.70412	0.995027	-0.883725	1.65978	1.31989	-1.10082	-0.889754	1.57017	-1.38388	0.919293
BIOCARTA_CTLA4_PATHWAY	1.05503	-0.687295	0.794515	1.28645	1.07294	-0.82111	-0.674684	-1.3343	-1.12759	1.12398	1.16495	0.895848	1.15991	-0.584066	0.580559	1.07791	1.3922	0.655233	-0.580923	-1.47281	-0.875129	1.52674	1.22225	1.17328	1.94998	0.790695	0.921031	1.77465	1.74443	0.59548	0.862794	-1.03672	-0.510502	0.949494	-0.709789	-0.801757	1.35152	0.596925	1.76322	0.762008	-1.12735	1.8604	1.00527	-0.573371	-0.614863	1.64163	-1.16838	1.13177	0.915299
REACTOME_ADHERENS_JUNCTIONS_INTERACTIONS	1.05493	-1.03381	0.608957	1.06083	-0.876925	1.09751	1.20057	1.66544	-0.662678	-1.40966	1.13797	-1.23676	-1.0443	-1.14281	-1.19007	-0.893608	0.873997	0.969021	1.29184	1.10415	0.696043	1.05503	1.44192	-0.994161	1.43836	0.919463	1.66985	1.30408	0.910773	1.22713	-0.891595	-0.996441	1.08411	0.854867	-1.20217	0.863869	-1.79365	-1.56824	-1.8979	-0.801037	1.03744	-1.41359	-1.09313	-0.769894	-0.605028	-1.3588	-0.905183	0.885768	0.909501
REACTOME_INTRINSIC_PATHWAY_FOR_APOPTOSIS	1.05282	1.241	-1.23785	-0.851506	1.56629	-1.40618	-0.739131	-1.01134	-1.01289	1.22992	-0.86599	1.32118	-1.41579	-1.04416	-1.30858	0.593812	-0.961415	-0.874004	2.15683	1.25703	1.45805	1.82709	1.48102	0.788395	1.38511	1.19099	-1.1155	0.87423	1.69329	-1.50183	-0.738943	0.640241	-0.769081	-0.966222	-0.938568	-0.979146	1.11307	-1.03965	1.27569	1.39149	-0.94975	1.91762	1.36895	-0.909766	-1.12977	1.54349	1.62964	0.613196	0.911027
REACTOME_ACTIVATION_OF_ATR_IN_RESPONSE_TO_REPLICATION_STRESS	1.05141	-0.656465	1.52417	1.13681	-1.31894	1.49204	-1.36886	-1.11521	-1.12481	-0.848325	0.896128	-0.727746	1.74574	2.21731	1.18297	-1.91418	-0.787345	-2.02052	-0.785911	-1.58824	-0.588217	0.866488	-1.19338	0.844582	0.867311	-1.17059	-1.02927	1.6868	0.950441	0.84129	-1.16894	0.946577	-1.15422	-1.32077	-1.02401	-1.22204	1.0631	-1.48844	1.11894	1.57515	-0.954284	1.66505	-0.741823	0.696351	-1.07423	-0.996577	1.52158	-1.21442	0.909769
KEGG_LEISHMANIA_INFECTION	1.05001	1.05797	1.18188	0.818731	0.770358	1.00105	1.507	0.893743	1.1358	1.23447	0.828112	0.999753	1.707	1.22476	1.3656	0.743158	-0.848582	0.713532	0.719903	-1.11054	-1.18665	0.838322	1.22165	-1.61051	1.9244	1.20043	-1.10571	1.76941	2.03121	-1.41508	1.2514	0.999848	-1.02145	0.795727	1.33829	-1.08103	1.64546	-1.04849	1.1577	1.62957	1.13182	1.463	2.475	1.43534	1.54248	1.62938	1.59644	0.88622	0.908527
REACTOME_NEURONAL_SYSTEM	1.04788	0.907265	0.947922	0.854283	1.19833	-0.911138	1.06941	1.30159	-1.00112	-1.10163	1.08685	-1.37821	-0.795745	-1.40789	-1.027	1.55989	1.17838	1.37415	1.09038	1.03229	-1.09688	0.998625	1.6377	-1.03686	1.55561	0.94324	1.15168	1.42271	1.08123	1.01816	1.05256	-1.00445	1.10182	0.880594	-0.851967	0.962196	-0.93238	-0.970996	-1.3787	0.895875	1.24967	-1.32678	-1.48995	-1.16937	0.826293	-1.17521	-1.37591	1.28936	0.910272
REACTOME_MHC_CLASS_II_ANTIGEN_PRESENTATION	1.04707	-0.878032	-0.973593	0.983962	1.30485	0.846287	-0.966354	-1.34609	-0.864101	1.25774	-1.13629	1.43441	-1.10059	-0.946417	0.945531	-1.04102	-1.26683	0.956537	1.6974	1.21672	1.43848	1.55025	1.26803	0.914016	2.04739	1.2526	-1.062	1.92545	2.17643	-1.10557	0.918374	-1.18942	-1.47622	1.11358	1.38718	-1.35901	1.40614	0.819482	1.34121	1.20609	0.757856	1.63879	1.00339	-0.813313	-1.24716	1.17372	1.29498	-0.998037	0.907408
KEGG_MELANOMA	1.047	0.983789	-1.20144	-0.78725	1.39798	-1.23737	1.07049	0.991358	1.09604	0.73567	1.13161	-0.696418	0.874523	-0.820414	-0.958694	0.605839	1.093	-0.687804	1.51166	1.12858	1.03401	1.14107	1.34086	-0.915666	1.66055	1.37594	1.11061	0.990816	1.12958	-1.0644	1.52708	1.23669	1.53703	0.946996	0.930424	-1.06228	0.901956	-0.953638	-0.927439	1.25113	0.986847	-1.0233	-1.18444	0.847428	-1.46546	-1.17008	0.965558	-1.11221	0.901678
REACTOME_CIRCADIAN_CLOCK	1.04373	-0.751798	-1.3282	0.688275	1.03585	-1.29041	1.12616	-0.759784	1.56105	1.20181	-0.925231	1.55441	-1.03635	-1.23948	-1.59822	0.775074	1.68783	-1.47609	0.939813	0.997887	0.909999	-1.02858	0.937116	-1.10084	-1.44727	-1.37865	-1.53399	0.845243	1.31075	-1.04878	-0.747995	1.04971	-0.735141	-1.18079	0.734928	-1.13636	1.05505	0.834794	1.26492	-1.17331	-1.12005	1.39258	1.22686	1.14646	1.79318	0.823382	-1.03209	0.999214	0.909282
REACTOME_FRS2_MEDIATED_CASCADE	1.03755	1.09294	0.812502	0.797483	0.986229	-0.867509	1.27566	1.15369	1.16057	0.567876	0.943619	-0.706368	-0.760543	-0.933274	-1.406	0.648751	0.820691	-0.845341	1.28524	1.30094	1.28654	1.1395	0.999825	1.163	1.68262	1.27304	1.16905	0.74593	1.16467	0.927351	2.00269	1.11513	1.36805	1.11048	0.728854	0.695734	0.7411	-0.886299	-1.45616	0.688291	1.30428	-1.5665	-1.14561	1.31744	-1.23098	-1.39852	-0.69768	-0.695135	0.927568
REACTOME_TAK1_ACTIVATES_NFKB_BY_PHOSPHORYLATION_AND_ACTIVATION_OF_IKKS_COMPLEX	1.03675	0.853569	1.77254	-0.715257	-1.26327	1.1341	1.08349	1.54247	1.28439	-0.922721	-1.16472	-0.52348	1.13212	1.21358	1.01774	0.855224	-1.03197	0.784478	1.21203	-0.850722	-1.02201	1.29334	1.17335	-0.710461	0.963912	0.668293	0.671084	0.845691	0.954538	-0.737981	1.07156	1.18229	-0.529673	-1.03245	0.956024	-0.936816	1.27014	1.17023	1.04949	0.770553	1.26228	0.868622	1.90001	1.27553	1.88481	1.48523	0.718868	-1.0126	0.924353
PID_GLYPICAN_1PATHWAY	1.03512	1.26099	1.01091	-1.06895	-0.896777	-0.891688	1.74383	1.22846	1.51398	1.23488	0.715273	1.26312	1.52427	0.935079	1.05344	1.22686	1.21934	1.18983	-1.36338	-1.1453	-1.37962	-0.782015	1.27691	-1.05212	-1.19421	-1.06117	-1.37855	-0.859659	1.17989	-1.25413	1.03906	1.01281	1.30519	0.919129	-0.89087	1.35411	-0.721467	1.04231	0.71719	-0.977285	-0.841067	0.646103	1.38321	0.965332	1.45101	0.904102	0.54509	1.05836	0.924709
REACTOME_CLASS_A1_RHODOPSIN_LIKE_RECEPTORS	1.03317	-1.11923	-1.05638	1.20709	1.586	-0.851467	1.76481	1.82638	1.09294	-0.927705	1.53368	-1.43755	1.06181	-1.1074	-1.11572	1.49806	1.25403	1.27066	1.04179	1.35554	-1.4501	0.723366	1.81205	-1.11159	1.60022	1.72157	1.70734	1.04405	-1.01442	1.06895	1.10494	-0.778771	1.7353	0.922896	-1.2474	1.08982	-1.19864	-1.03547	-1.07582	-1.08742	1.00714	-1.3955	-1.7256	-1.48681	-1.17298	-0.996908	-1.28614	1.27089	0.926686
KEGG_PATHWAYS_IN_CANCER	1.03041	1.12461	-1.26667	-1.06036	1.42647	-1.45053	1.41218	1.10908	0.996292	1.16621	1.2325	0.961627	0.901444	-0.917396	-1.00142	1.03121	1.22762	0.881105	1.20794	0.963978	-1.00055	1.07635	1.28902	-1.17263	1.35492	1.24126	-1.03398	0.89644	1.30146	-1.24329	1.14405	-0.895648	0.910617	0.933299	1.40182	-1.04091	0.897286	-1.03468	0.922717	1.15813	-0.877361	1.00077	-0.903774	1.12284	-0.91491	-1.07842	0.900935	0.892873	0.931636
KEGG_TOLL_LIKE_RECEPTOR_SIGNALING_PATHWAY	1.03039	0.983078	1.30402	-0.84581	1.06746	0.958988	1.41121	0.715818	1.66552	1.31412	-1.03225	1.40886	1.32134	-0.851447	-0.946162	1.5014	1.20203	0.90209	1.43914	-1.04969	-1.12477	1.75497	1.7494	-1.11765	1.78608	1.1839	0.80613	1.28409	1.65369	-1.03042	1.91445	1.60989	0.968348	1.1296	1.3303	-0.910691	-0.934313	-1.39466	-0.94457	1.30537	0.809394	1.22854	2.09614	1.36338	1.51195	0.95911	1.54049	-1.15667	0.925827
BIOCARTA_TH1TH2_PATHWAY	1.02992	-1.20976	0.935886	1.72795	1.00358	1.37984	-1.1608	-1.6493	-0.819505	1.02129	-0.711832	1.63285	1.26204	1.41415	1.29539	-0.843072	0.891718	-1.19315	1.01197	-1.28151	0.91868	1.5695	1.06927	1.10817	1.71724	0.976107	-1.11754	1.84714	1.8079	0.619583	0.996155	-1.07987	-0.684919	1.13665	0.858151	1.19002	1.19882	-0.880257	1.0084	1.02834	0.627259	1.26242	1.64493	1.32879	-0.865162	1.3688	1.34052	-1.12305	0.921787
PID_E2F_PATHWAY	1.02794	0.986259	-1.08533	1.00477	1.05315	-1.05987	0.866531	0.68961	1.09124	0.95225	-0.857561	1.18682	1.45296	1.62408	0.811305	-0.846786	-1.03552	0.714777	0.616023	0.476006	0.698403	-0.972999	1.1847	-0.898765	1.20799	1.29078	-0.767624	-0.916028	0.83731	-1.11252	-1.1332	-0.920234	-0.600098	-1.39641	0.972683	-1.21031	0.924267	0.879833	1.02219	0.760308	-0.906446	1.07513	0.860701	1.48904	-0.766859	-1.42983	0.88228	-1.29916	0.922752
ST_INTERLEUKIN_4_PATHWAY	1.02751	0.805614	1.08018	0.794288	0.952725	0.935116	1.39822	1.48568	0.818018	-1.03953	1.15919	-1.06365	1.34621	1.2535	1.15265	0.785183	0.613905	0.92593	1.28696	0.940556	1.05296	0.989769	1.03479	-0.878442	1.63496	0.915131	-0.937109	2.03567	1.9568	0.699622	1.94575	1.25677	1.0608	1.07323	1.47017	-0.756904	1.70202	1.40369	1.00499	0.968336	1.11011	-0.885267	1.44335	1.192	1.42505	0.792165	0.996237	0.813366	0.918806
ST_GA13_PATHWAY	1.0261	1.07171	1.3572	-0.941852	-0.735632	0.885654	1.87558	1.14549	-0.545604	1.63883	1.48929	1.07012	1.41473	0.894026	0.845467	1.19463	0.870823	-0.81307	0.930687	0.754161	0.682104	0.895402	0.909897	0.723184	1.00169	-0.762154	-0.913954	1.10756	1.02967	0.873597	1.51475	1.27708	1.09111	0.628323	1.25983	-0.80361	1.10101	1.19407	1.33281	-1.23543	-1.18644	-0.884933	1.64886	1.26504	1.30324	1.04548	-0.83194	0.870497	0.918038
REACTOME_GPCR_LIGAND_BINDING	1.02365	-1.07207	-0.984724	1.19086	1.56412	-0.912713	1.66906	1.80396	1.00891	-0.931362	1.48453	-1.44862	0.960677	-1.26324	-1.26477	1.60496	1.52434	1.22025	0.997037	1.21164	-1.53684	0.86192	1.70154	-1.05866	1.61067	1.57236	1.63008	1.23899	-1.04443	1.15648	1.22485	0.88786	1.70496	1.01872	-1.35716	1.17028	-1.119	-1.03295	-1.10332	-1.13547	1.08535	-1.51876	-1.73127	-1.40721	-1.23198	-1.10722	-1.24339	1.2976	0.921674
REACTOME_TCR_SIGNALING	1.02356	1.1638	0.881706	-1.09946	-1.27001	-1.43521	0.934211	1.41342	1.08342	-1.05675	0.840239	-1.02772	1.35601	-1.19948	0.928044	1.7133	1.29322	1.34408	0.650291	-0.873896	-0.805096	1.16994	0.994038	-1.06348	1.43184	1.04712	-1.09174	1.32056	1.46057	-1.2413	-1.16054	1.04329	0.67753	-1.27936	-0.842519	-0.909169	1.02535	-0.986652	1.37288	1.09118	-1.39512	1.69141	1.59202	-0.94151	1.48643	1.65918	-0.819438	1.21994	0.916555
KEGG_NOD_LIKE_RECEPTOR_SIGNALING_PATHWAY	1.02325	0.872887	0.863492	0.994753	0.94403	-0.937725	1.51464	1.07182	1.54769	1.30312	-0.864556	1.40523	1.4791	1.05461	1.4777	1.36996	1.0491	1.15363	1.38607	0.902409	-0.875757	1.24297	1.37193	-0.950287	1.415	1.30032	-0.79512	1.03965	1.38975	-0.828962	2.01205	1.66191	0.91791	-0.852697	1.5273	-1.07962	0.94976	-1.16139	-0.833386	1.50747	1.05905	0.941147	1.86343	1.68832	1.66045	0.961916	1.25296	-0.965919	0.912424
BIOCARTA_STRESS_PATHWAY	1.02047	1.59843	1.33727	-1.00778	-0.667953	0.736554	1.79172	1.50967	1.78939	1.34215	-0.875089	1.19056	1.04674	1.01684	-0.952784	0.887362	-0.871033	0.570168	1.67555	1.2356	1.1149	1.3582	1.35366	-0.724341	0.889354	1.07567	-0.923855	-0.698167	1.23007	-1.35053	1.68001	1.43745	0.773465	1.05255	1.3295	0.830942	1.13776	1.12272	1.56873	0.835719	-1.06028	1.15712	1.2216	1.39981	1.33784	-1.03197	0.864751	-1.01669	0.917604
REACTOME_ERK_MAPK_TARGETS	1.01947	0.780652	-1.45008	0.775683	1.3999	-0.902745	0.974501	0.683087	-0.889491	1.00217	0.713843	0.725695	-0.932521	-0.812308	-0.774202	0.399722	1.18093	-0.749317	1.03523	-0.863414	-1.04609	0.803406	1.20219	-1.40562	1.53084	1.77879	-1.08807	-1.28865	1.90097	-1.89957	1.45017	1.19165	-1.22647	-0.850244	2.02433	-1.17936	-0.626699	1.0005	0.915822	-1.18677	-0.809365	0.604729	1.437	1.23904	0.833921	0.893495	1.32079	0.605491	0.91583
REACTOME_CYCLIN_E_ASSOCIATED_EVENTS_DURING_G1_S_TRANSITION_	1.01877	0.790547	0.777349	0.770296	0.851064	-1.11576	0.747962	-2.00543	0.833356	2.29134	0.887992	1.9289	-1.30673	1.24782	1.65587	-1.23451	-1.85399	0.948329	1.91633	1.27407	2.13247	1.41146	-0.795642	1.21547	0.779954	-1.42198	-1.8388	1.7233	1.516	-0.953278	0.66895	-1.29235	-1.42337	1.31618	1.29422	-0.992445	0.679598	-0.691151	1.37103	-0.591767	-1.0132	1.62764	-1.20276	-0.805588	-1.64009	-1.01535	1.40142	-1.4092	0.912903
PID_FANCONI_PATHWAY	1.01706	0.662641	0.574535	0.997851	0.643848	0.852489	-0.894808	-0.737109	-1.20652	0.728253	0.927102	0.81033	1.59613	1.95225	1.48986	-1.11795	1.06612	-1.61991	-1.1392	-1.73172	0.821331	0.727351	-1.29501	1.00219	-0.578345	0.654847	-0.935493	0.798023	0.785671	-0.949407	-1.44604	0.760431	-1.30102	-1.35085	-1.20045	-1.03704	1.07766	1.09999	1.36897	1.26651	-1.29736	1.07169	1.01413	0.990379	0.826987	1.13658	1.14969	0.873047	0.913607
PID_P53REGULATIONPATHWAY	1.01539	1.25924	-0.717865	-0.629993	-0.71929	-1.02635	-0.977805	-1.34881	-0.937138	1.14756	-0.968303	1.3524	-0.889345	1.17006	-0.789691	-1.08793	-0.979364	-1.05164	1.025	0.99107	1.12788	-0.663073	-1.02401	-1.08597	-1.22975	-1.55985	-1.95106	0.905518	1.67377	-1.31404	-1.56801	0.745676	-1.35353	-1.71968	-0.854814	-1.32335	1.07399	-1.07423	1.21666	1.26236	-1.16671	1.75825	1.56476	1.20398	-1.012	0.80554	2.00085	-1.23206	0.913971
KEGG_TGF_BETA_SIGNALING_PATHWAY	1.01486	0.866941	-0.99129	0.886242	1.06643	-1.16246	1.39552	0.904331	1.15155	1.2707	0.895252	1.38174	1.33004	0.826167	-0.949991	1.20356	1.40598	0.925838	-1.03705	0.767167	-0.965888	-0.972705	1.1099	-1.37827	1.08139	0.86734	-0.876354	0.858328	1.14669	-1.48724	1.18648	0.999433	0.721835	1.05254	1.36519	-1.00084	1.34369	1.46956	1.25149	-1.04274	0.816373	-0.786761	-0.777231	1.11763	-0.938383	-1.13287	-0.816265	0.919468	0.911035
KEGG_APOPTOSIS	1.01258	1.48696	1.15372	-1.2771	1.10438	-1.29917	1.46029	1.29768	1.48527	0.818032	-0.833567	1.13542	1.33998	0.9668	1.19297	1.18557	1.00062	0.803137	1.72537	1.48296	1.26622	1.25345	1.41948	-1.19464	1.53432	1.18808	-0.885903	0.780222	1.55879	-1.47229	1.33723	1.7095	1.2586	-1.10726	0.910556	-1.0398	1.17378	1.393	0.812062	-0.960984	-1.01707	1.05558	1.78352	1.06895	1.28488	1.42538	1.09675	0.782877	0.91464
REACTOME_TRIGLYCERIDE_BIOSYNTHESIS	1.01111	1.12613	0.867341	-1.15548	1.17485	-1.16992	1.45201	-0.883775	1.13722	1.13417	1.41306	0.85024	1.0349	0.953316	0.928501	0.722855	-0.749599	0.861777	1.49228	1.58808	0.917997	0.676428	1.37503	-1.81433	0.988051	-0.866879	-1.17052	0.907643	1.506	-0.881539	1.47699	1.00565	1.40284	0.856321	-1.05525	1.24516	0.622062	0.904208	0.790007	0.972911	-0.996745	1.2639	0.72727	1.76489	0.784289	-1.62525	-1.00722	-1.56571	0.915015
REACTOME_NCAM_SIGNALING_FOR_NEURITE_OUT_GROWTH	1.00822	1.05162	-0.946971	-0.815599	1.54456	-1.46005	1.32359	-0.633356	1.20526	1.48643	1.1096	-0.450497	1.06859	-0.987753	-1.41728	1.09387	1.37665	0.634031	1.32387	1.26415	-0.84447	0.892746	1.45927	-1.1297	1.2768	0.865789	-0.977901	1.21435	1.48193	-1.07858	1.40616	-0.797586	1.15134	1.22265	0.915291	-0.977309	0.717263	0.912024	0.86031	-0.998488	1.1352	0.632124	-1.28692	0.87876	0.999245	-1.10501	-1.20913	1.19612	0.920916
REACTOME_SIGNALING_BY_FGFR1_MUTANTS	1.00794	1.32764	-0.932015	-0.748207	1.14818	-1.41732	1.3794	0.999701	1.01585	0.870668	1.3231	-0.801879	0.928699	-0.573733	-1.01578	0.922931	0.886372	1.02421	0.746258	0.996282	-0.61397	0.875669	0.870324	0.806568	0.988599	-1.13374	1.27219	1.21898	-0.72304	1.59245	1.57552	1.52306	1.35422	0.937154	-1.02704	-1.01182	0.798622	-0.819709	-0.901194	1.09629	1.14891	0.902431	0.838566	1.15665	1.50025	-1.33306	-1.0947	0.955088	0.916581
BIOCARTA_41BB_PATHWAY	1.00266	0.987493	1.17293	-0.69627	0.741611	0.911602	1.82074	1.03512	2.0414	1.41827	-0.947908	1.56259	1.38192	1.24155	1.14499	0.794313	-0.968515	0.690896	1.14114	-0.943967	0.985115	1.49336	0.910524	0.963922	1.45016	1.13784	0.650034	1.37133	1.36158	-1.3686	0.969414	0.942776	-0.72529	0.637892	1.29124	-1.21366	1.31754	-1.05371	0.898459	1.08184	-0.866951	1.14067	1.24822	1.22406	1.48563	0.897573	0.670911	-0.721086	0.929063
REACTOME_MYD88_MAL_CASCADE_INITIATED_ON_PLASMA_MEMBRANE	0.9992	0.854402	0.773675	0.689147	0.890746	-0.7188	0.976129	0.844106	1.20914	0.866993	-0.982598	1.17521	0.961203	-0.849177	-1.14539	0.920934	0.842135	-0.988915	1.34196	-1.12185	-1.19545	1.65209	1.57937	-1.07918	1.33324	1.41751	-1.04369	-0.901186	1.89385	-1.40828	1.35301	0.778848	-0.880707	0.917209	1.62777	-0.788348	1.03377	0.881999	1.39126	0.908882	-0.783971	1.30661	1.89709	1.72987	1.53818	-0.962686	1.2696	-1.10795	0.935878
PID_IL1PATHWAY	0.998688	0.908414	0.809965	0.607999	0.829615	-0.883538	1.25165	0.672511	1.29504	1.27994	-0.907443	1.3245	1.04419	-0.772994	0.969849	0.983978	-0.879082	-0.77293	-0.97272	-1.32721	-1.47788	1.10574	1.1019	-0.663187	-1.18813	-1.04725	-1.48923	0.747293	1.00988	-0.785069	1.36849	1.07683	-0.813172	1.15433	1.09878	-0.794768	1.44855	-1.05248	0.688529	1.5886	0.721604	1.28984	2.07167	1.16994	1.69019	1.27737	1.44009	1.17763	0.932776
PID_TOLL_ENDOGENOUS_PATHWAY	0.998545	0.940991	1.82476	0.46759	-0.904568	1.32136	1.6445	1.60451	1.91582	0.800694	-1.28261	1.3158	1.44827	1.04948	0.927298	1.25851	0.995183	0.737203	1.53272	-0.913184	-1.56578	1.60808	1.49617	-0.919662	0.91858	-0.710338	-1.46792	0.983127	1.014	-0.666726	1.18454	0.818172	0.859201	1.12011	0.970378	1.33084	0.861222	-1.11495	0.939643	1.328	0.867176	1.7596	1.80668	1.21959	1.41504	0.85385	1.69808	-1.45529	0.928066
PID_BARD1PATHWAY	0.998467	0.995852	-1.20381	0.825506	1.21053	-1.31811	-0.764471	-0.687752	-1.06867	1.37541	1.28687	0.775966	1.41503	1.92861	1.1431	-1.32728	0.909629	-1.74506	-1.11353	-1.15065	0.840028	-0.940502	-1.15125	-0.905008	1.01073	1.29955	-0.733601	-1.0318	-0.792628	-0.703442	-1.34466	-0.719212	-1.00164	-1.28219	-1.12094	-0.778159	-1.28669	0.802761	1.10745	-1.02804	-1.36344	1.28551	1.30261	1.60605	1.15933	-1.29427	-1.00672	-0.937981	0.92314
REACTOME_CHOLESTEROL_BIOSYNTHESIS	0.997898	0.723157	0.694858	1.17091	0.81678	1.19339	1.95038	0.892868	-0.825553	1.98007	1.72446	0.926081	1.23892	1.71726	0.992312	-1.36843	0.722225	-1.45465	1.51922	1.14873	1.32598	1.3034	0.733495	0.979014	1.7095	1.36945	1.41669	1.24902	0.931881	-0.761639	2.22088	1.53859	0.947072	1.59274	2.00702	-0.804096	1.18802	-0.760141	1.45537	0.844958	0.608919	0.8079	-0.978745	-0.757602	-0.760471	0.896648	-0.866704	1.17125	0.919981
PID_ANTHRAXPATHWAY	0.997544	0.877647	0.930297	1.21731	0.826645	1.02577	1.2036	-0.412269	0.664953	1.18994	1.20096	1.67825	0.908633	1.44793	0.853451	-0.878693	-0.667212	-1.21499	1.19457	0.739429	0.826234	0.964195	1.06306	-0.72596	1.44001	1.21859	-1.13451	0.888932	1.90044	-1.54153	1.7654	1.54164	-0.85792	0.960602	1.92977	-1.3864	-0.717329	-1.05579	-0.658286	0.904022	0.358017	0.799756	1.23282	1.51739	-1.19433	-1.25004	1.39249	-1.23829	0.916282
PID_HIF2PATHWAY	0.997036	0.987458	-0.515349	0.711148	1.06108	-0.718122	1.18784	1.15672	1.15424	-1.00749	-0.838333	0.862257	0.786957	0.719243	-0.713186	0.629851	1.42961	-1.24461	0.831755	0.692802	-1.10819	0.931833	1.39888	-0.879266	-0.855712	1.09608	0.87744	-1.16169	0.968551	-0.841203	-0.872542	-1.22076	-0.727067	1.35383	0.913048	1.05966	0.753077	-0.552451	-0.835154	0.931932	0.731168	0.863183	0.968855	1.10421	-0.619353	0.615655	-0.809014	-0.753071	0.913019
REACTOME_HS_GAG_BIOSYNTHESIS	0.996824	1.20595	0.786483	1.41879	1.21525	-0.812071	1.22175	1.12548	1.2054	-0.975707	0.861596	0.956364	1.04745	-0.871172	1.05562	1.03461	-0.773319	0.706375	-0.664303	1.00347	-1.34011	-1.14426	1.18319	-1.3315	-0.733708	0.688453	0.806628	-0.942525	-1.27948	0.902098	0.553214	-1.02505	1.10974	1.06476	-1.27228	1.20201	-1.20882	1.05056	-0.958306	-0.725438	1.14477	-1.17849	-1.43435	-1.69261	-1.11457	1.05508	0.707298	0.977974	0.909134
ST_B_CELL_ANTIGEN_RECEPTOR	0.995319	0.723776	1.16967	-0.827327	1.03159	0.743631	1.48488	1.2107	-0.901788	1.26681	1.65263	0.987246	0.763675	-0.596752	1.06387	0.38446	-1.31665	1.35942	1.24242	0.968867	1.07449	-0.981955	0.998429	-0.906863	1.47925	0.920812	-0.806558	1.80349	1.67229	-0.817757	1.53406	1.12965	1.12087	0.811806	1.2783	-1.20473	1.02546	0.997886	1.21947	-0.752022	-0.796082	0.818933	1.77643	1.70492	1.38281	-0.93736	0.820844	1.07302	0.909101
REACTOME_S_PHASE	0.99529	0.72743	1.03324	0.915273	-0.924691	0.877385	-1.1518	-2.01996	-0.818663	2.08355	0.896325	1.69777	1.2562	1.88853	1.6112	-1.60047	-1.5799	-1.02441	1.52213	0.837292	1.95419	1.35014	-1.05831	1.1581	0.979451	-1.30292	-1.49943	1.71188	1.24973	-0.780481	-1.06083	-0.852149	-1.55733	-0.93921	1.17437	-1.27172	1.25585	-0.708338	1.80146	0.930408	-1.00015	1.96129	-1.10654	-0.785921	-1.54411	-0.981427	1.39016	-1.38386	0.904348
REACTOME_INFLAMMASOMES	0.993103	0.729312	-1.22749	0.927104	1.69873	-1.64282	0.638618	-1.11952	1.31998	1.82965	-0.902466	2.01059	1.0768	1.32436	1.42499	-0.722103	-0.877555	0.907436	1.40231	1.12432	1.36551	1.28916	1.73553	-0.89768	1.56429	-0.71875	-1.2879	1.71278	1.93318	-0.911229	1.14253	1.19929	-1.28217	-0.564319	1.25435	-1.22193	-0.733726	-0.596532	1.18802	0.836344	-0.984487	0.899613	1.12599	1.08574	0.747458	0.712978	-0.697381	0.624172	0.907851
KEGG_TRYPTOPHAN_METABOLISM	0.991509	1.27631	0.721044	-1.02851	1.12126	-1.01282	0.812268	-1.05309	0.970671	1.3227	-0.990169	1.05993	1.13018	1.02499	1.59111	0.956414	-1.08581	1.2717	-0.938991	-1.20199	-1.22559	0.934301	0.963107	-0.472001	0.83572	0.867522	-0.884519	0.761058	1.14489	0.71627	1.00471	1.11244	-1.20867	0.736942	1.91239	-1.69352	0.738056	-1.14355	0.936081	1.0318	1.06185	-0.996693	-0.977364	-1.06226	-1.17098	0.973623	0.8741	0.805967	0.908382
REACTOME_AMINE_LIGAND_BINDING_RECEPTORS	0.981943	-0.683591	-1.01665	-0.881536	1.77237	-1.44375	1.06164	1.54416	-0.847577	-0.965282	1.11317	-1.17976	0.578532	-1.15716	-0.997855	1.31066	1.59595	1.05791	-0.841819	1.08047	-1.35724	-1.11453	0.843615	-1.10154	1.64639	1.38072	1.94657	1.23636	-1.53151	1.32799	1.27138	-0.56553	1.33061	1.03328	-0.692306	0.622463	-1.25073	-0.75132	-0.908127	-0.924999	-1.20401	-0.832356	-1.29676	-0.787038	-0.980438	-1.03035	-1.11503	1.03937	0.935377
ST_JNK_MAPK_PATHWAY	0.977653	-0.938545	-1.18048	0.984146	1.46481	-0.993083	1.12549	0.884816	1.39468	0.821433	-1.56465	1.88444	-0.961197	0.917935	-1.24175	-0.723815	0.989568	-0.980263	1.00701	-1.03553	0.985763	1.51597	0.932887	1.05896	-1.04469	1.21787	-0.77778	-1.20562	1.21517	-1.13653	-0.815676	0.81856	-0.611669	-1.17684	-0.855089	-0.629654	0.947381	-0.784913	-0.547407	0.815863	0.777081	-1.13046	1.13177	1.23533	1.21475	-0.835824	0.818911	-0.93099	0.946126
KEGG_MATURITY_ONSET_DIABETES_OF_THE_YOUNG	0.976229	-1.40017	-0.975399	1.13547	1.57686	0.562729	0.644657	1.36703	0.988971	-1.13179	-0.494553	0.61829	1.1619	0.778063	0.990378	1.00519	1.05713	0.985109	1.03765	-0.926888	0.810737	1.06564	0.930342	1.03136	1.29942	1.41245	1.70207	0.56276	-0.848715	1.3871	1.16679	-0.767969	1.47804	0.672927	-0.701655	0.802874	-0.835448	-1.3717	-1.42963	1.13492	1.25734	-1.16826	-0.967852	-1.33313	1.22446	1.23234	-1.32475	1.71924	0.945965
REACTOME_ACTIVATION_OF_THE_PRE_REPLICATIVE_COMPLEX	0.976054	-0.552189	1.33088	1.14525	-1.21535	1.24935	-1.03828	-1.23802	0.659024	0.935455	0.852548	0.96716	1.95797	2.12541	1.59978	-1.69091	-0.83854	-1.56987	-0.922482	-1.26872	0.760675	0.844535	-1.12287	1.31633	0.915048	-0.806406	-0.832129	1.47402	0.959109	0.887961	-0.937281	1.27612	-0.904022	-1.34344	-0.931299	-1.028	1.20037	-0.834607	1.32596	1.15493	-0.87818	1.88841	-0.831706	0.941038	-0.853372	-1.04419	1.07916	-1.09223	0.941672
REACTOME_TRAF6_MEDIATED_INDUCTION_OF_NFKB_AND_MAP_KINASES_UPON_TLR7_8_OR_9_ACTIVATION	0.97553	-0.746122	0.8089	0.669384	0.816232	0.74252	1.02833	0.919856	1.10952	0.95869	-0.930955	1.05839	-0.953858	-0.802773	-1.15606	0.715099	0.865571	-0.982249	1.23329	-1.17766	-1.32346	1.47842	1.63901	-1.29036	1.18954	1.23906	-1.03606	-0.952703	1.76635	-1.67112	1.28048	0.806789	-0.739766	0.80918	1.50004	-0.880824	1.02147	0.956853	1.27683	0.776613	-0.694775	1.16092	1.64008	1.54365	1.39903	-1.04436	1.04085	-1.13896	0.938926
KEGG_AMYOTROPHIC_LATERAL_SCLEROSIS_ALS	0.972548	1.48084	-1.26995	-1.2565	1.70536	-1.77907	-0.853183	-0.772635	0.961393	1.03699	-0.89921	1.18266	0.784762	-0.830991	-0.910878	0.968384	0.947043	0.813923	1.86427	1.53943	1.21552	0.860426	1.52226	-1.13819	1.36544	1.3995	-0.789444	-0.963126	1.53881	-1.45133	1.12356	1.0507	-0.695332	0.767941	1.16002	-1.32523	-1.0642	1.25366	0.97939	-1.36418	-0.877517	-0.931755	1.14007	1.31677	1.1907	-0.982358	1.01568	-0.936863	0.94466
KEGG_NUCLEOTIDE_EXCISION_REPAIR	0.971136	-0.521611	0.792672	0.924451	-0.949004	0.555197	-1.57857	-1.82869	-1.11346	1.38743	0.910099	1.40739	-0.871184	1.22102	0.872296	-1.34454	-0.907775	-1.39368	1.25405	1.14727	1.85214	0.626918	-1.43781	0.718403	-1.2512	-1.17949	-1.06932	-0.799062	-0.595092	-0.787778	-1.59327	0.926222	-1.58587	-1.64466	0.861267	-1.63086	1.36915	1.01177	1.68722	1.19296	-0.941484	1.73968	0.788019	-0.753587	-0.923542	1.06487	0.828104	0.698468	0.944674
REACTOME_HS_GAG_DEGRADATION	0.961772	1.46638	1.10491	0.744726	1.24817	-0.770556	1.38485	1.43682	1.43752	-0.980146	0.901642	-0.755118	-0.908282	-1.30853	-1.26587	1.16003	1.15698	1.28402	1.44307	1.13772	-0.784874	1.16051	2.08462	-1.04147	1.12972	0.63433	1.14723	1.71752	-0.814888	1.44671	0.907686	-0.869954	1.47452	1.23931	-1.12407	1.34236	-0.706908	1.27664	0.736408	-0.741777	1.03447	-1.36447	-1.2958	-1.60969	-1.58977	-0.675275	1.23331	-0.78071	0.97215
REACTOME_CELL_CELL_JUNCTION_ORGANIZATION	0.961744	-1.25541	0.854377	1.17262	0.871368	1.1471	0.953446	1.48599	-0.850121	-1.13967	0.85107	-1.401	-0.668377	-1.04364	-1.22637	0.946442	1.43156	0.98199	0.776445	0.992709	-0.912609	-0.862239	0.996299	-1.20954	1.14419	1.06968	1.85926	0.93921	-1.07243	1.16194	0.842708	-1.03156	1.0901	1.24727	-1.077	0.838896	-1.62638	-1.15523	-1.71831	-1.02791	1.05687	-1.35263	-1.27745	-1.28686	0.703739	-0.956302	-1.07499	0.914177	0.967424
REACTOME_TRANSMISSION_ACROSS_CHEMICAL_SYNAPSES	0.960894	0.953207	-0.944148	0.699874	1.01799	-0.852679	1.03208	1.21137	0.927938	-0.928788	0.842474	-1.04568	-0.757569	-1.28044	-1.04574	1.44151	1.14044	1.25639	1.20311	1.08364	-0.976964	1.03396	1.48486	-1.05073	1.54419	1.03273	0.950528	1.28761	1.23401	0.805676	1.16442	-0.7988	0.891316	0.858848	1.15949	-0.918594	0.818898	-0.973736	-1.43325	0.978697	1.41982	-1.43616	-1.41581	-1.02335	0.803314	-1.15158	-1.11186	1.13267	0.965615
KEGG_ETHER_LIPID_METABOLISM	0.959184	1.19496	-1.18063	1.07239	1.41721	-0.844036	1.05082	1.16586	-1.37793	-0.908271	1.49482	-1.80796	1.25955	1.3268	0.766495	-1.10163	-0.874829	-0.797601	-1.12352	-1.15458	-1.37938	0.549097	-0.921689	0.902638	0.824665	0.837069	1.15796	-0.941202	0.954347	1.01817	1.20335	0.742599	1.32945	1.10676	0.925307	1.10742	1.01534	1.24173	0.791184	-0.753405	0.884542	-1.24087	-0.675329	-0.776406	-0.509225	0.906454	-0.816939	0.78377	0.966395
REACTOME_MITOTIC_PROMETAPHASE	0.956447	-1.29257	0.988002	1.63487	0.835774	1.09565	0.991301	0.947221	0.901236	1.0917	-0.63123	0.838671	1.26921	1.89488	-0.897527	-1.58975	1.02799	-2.0115	0.957143	-1.16145	1.11385	1.20507	-1.07265	0.984617	1.32776	1.33114	-1.19694	0.960709	1.70038	-1.24234	-1.01063	-1.37137	-0.917111	1.01568	-0.915797	1.15714	1.2519	0.968389	1.27716	0.760583	-0.994659	0.979787	-1.49752	-0.930778	-1.46032	-1.0262	-0.931659	-0.955147	0.970411
REACTOME_FORMATION_OF_FIBRIN_CLOT_CLOTTING_CASCADE	0.951083	1.47159	-1.10899	-1.59142	0.722582	-1.30985	1.46944	1.66669	1.08288	0.701832	1.02357	-1.1424	1.67389	1.08464	0.988937	1.00942	1.00323	0.533432	1.08491	1.34076	0.76345	0.884926	0.698716	-1.16252	0.938119	0.895298	1.1126	0.983194	-1.3276	1.3933	1.53446	1.3766	1.56452	0.859382	-0.924363	0.722905	0.709621	0.736896	1.06476	0.736629	-1.28324	1.50173	-0.903034	1.10638	-0.924048	-1.18915	0.821445	-0.76687	0.984229
REACTOME_G1_S_TRANSITION	0.94986	-0.798336	0.865475	1.24615	-0.901734	0.87912	-0.929254	-1.84335	0.659915	2.04403	0.895908	1.64328	1.41102	2.15138	1.6447	-1.72465	-1.60554	-1.05258	1.68	0.807502	1.86859	1.60934	-0.977937	1.45227	1.09763	-1.09986	-1.58739	1.69301	1.40009	-0.919615	-0.623824	-0.866053	-1.23472	0.918677	1.17632	-0.874527	1.19435	-0.879901	1.68734	1.1681	-1.01904	1.92643	-1.13272	1.07711	-1.65576	-1.32002	1.44276	-1.5295	0.983669
REACTOME_STRIATED_MUSCLE_CONTRACTION	0.949653	0.969541	0.808086	0.96028	1.60683	-0.848165	1.33318	1.50002	1.19252	-1.09828	1.11335	-1.22317	-0.86761	-1.36228	-0.915192	1.33543	0.829334	1.20128	1.6766	1.34459	-0.929895	1.28444	1.47999	-0.966458	1.12486	1.24007	0.8635	1.0249	1.02182	-1.05967	1.1012	0.831071	0.777628	0.830204	0.740105	-1.23429	-0.678587	0.995728	1.21336	-1.14632	-1.02093	0.740047	-1.37953	-0.972909	-1.26811	-1.17904	-0.893575	0.773176	0.979264
REACTOME_DESTABILIZATION_OF_MRNA_BY_KSRP	0.949264	-0.889361	0.712767	1.38539	-0.733555	1.17432	-1.3677	-1.2822	1.04968	-0.869632	-1.35161	1.32058	1.04617	0.832656	1.10231	0.721201	-1.25549	0.725594	1.01029	-0.695693	1.02146	1.24107	0.749723	1.40578	0.751474	-0.91136	1.17887	1.12898	-1.57754	1.39411	1.10842	-0.848575	1.03445	1.13885	-0.789588	1.20785	-0.951114	-0.722298	1.05206	-0.708111	-1.46581	1.07809	1.01738	0.813918	-1.10717	-0.580558	1.46215	-1.24369	0.975751
PID_RHODOPSIN_PATHWAY	0.947572	-0.83571	0.828634	-0.864488	1.05338	-0.920824	-0.634218	0.71033	0.752574	-0.749733	-1.26033	0.901872	-0.60365	-0.914298	-0.743168	1.29364	-0.862541	0.914976	1.26716	1.48463	0.716697	-0.911067	1.25881	-1.15872	-0.641944	1.21422	0.821798	-1.0657	-0.959983	-0.859377	-0.984662	-0.645535	-1.40968	-0.877003	1.19161	-1.49926	-0.976836	-0.645651	-0.785205	-0.947311	-1.02161	-1.61674	-1.234	-0.660366	-0.583494	-1.12648	-1.3109	1.36249	0.97642
REACTOME_TRANSPORT_OF_GLUCOSE_AND_OTHER_SUGARS_BILE_SALTS_AND_ORGANIC_ACIDS_METAL_IONS_AND_AMINE_COMPOUNDS	0.943014	0.913462	-0.779739	1.02194	0.910752	-0.938787	1.15737	1.42723	1.42969	-1.30647	-1.29942	-0.927005	-1.1181	-1.26095	-1.40087	0.796258	0.955609	-0.858784	0.826256	1.18306	-1.23866	-1.02154	1.116	-1.51679	-0.858818	0.726962	0.850895	-1.19261	-1.26501	-1.02898	0.868634	-1.07754	-1.10558	1.08237	1.17854	-0.868634	-1.1772	1.27558	-1.06194	-1.6305	-1.13867	-1.43994	-1.34816	-1.16077	-1.09078	-0.935165	-0.951843	0.992035	0.986492
KEGG_GLYCOSYLPHOSPHATIDYLINOSITOL_GPI_ANCHOR_BIOSYNTHESIS	0.939713	0.774487	-0.776815	-0.969871	-0.872995	-1.03064	-1.18552	-1.75388	-0.836377	0.948637	-0.949326	-0.70396	1.11775	1.02874	-0.657274	0.903508	1.01133	-0.836882	1.19363	-0.995699	0.928202	0.9772	-0.819942	1.13773	-1.02962	-0.842492	0.821866	-0.951869	-1.03046	1.10846	-1.2178	-1.01146	-1.65198	-0.714309	0.787395	0.818989	1.06276	1.33709	1.41343	-1.134	-0.983399	0.759668	0.748164	-1.58426	-0.799812	1.76747	0.826102	1.11523	0.992632
REACTOME_SULFUR_AMINO_ACID_METABOLISM	0.937686	1.09072	1.36717	-0.913929	-1.25236	0.868222	-1.15911	-0.694376	0.822753	-0.953159	-0.630674	-1.16277	0.728074	1.40498	0.995992	-1.47646	0.703356	-1.54328	1.12651	1.14078	1.44806	-0.793074	-0.956643	-0.671142	0.963784	1.4867	1.12933	-1.47642	-1.07333	-0.712811	1.79834	1.26653	1.24257	1.26043	1.16387	0.962564	1.05329	1.36238	-0.781252	1.08944	-1.24871	0.733107	0.664672	1.20108	-0.6893	-0.670932	-0.813285	-1.24547	0.994973
BIOCARTA_GATA3_PATHWAY	0.937676	1.5008	-1.0754	-0.681392	1.71258	-1.06719	0.8031	0.755454	1.09113	-0.646098	-1.23366	0.939933	1.52415	-0.974944	1.21484	1.61116	0.726902	1.35439	1.1697	0.69908	1.01415	1.42338	1.00061	1.08065	1.03582	0.884124	0.718861	-0.493127	1.00081	-1.19105	-1.10667	1.13991	1.46879	-1.35864	-1.24435	-0.85565	1.72456	1.60083	0.957971	-0.855423	0.815519	-1.02649	0.978725	-0.91016	-0.861403	1.43857	-0.79425	1.1918	0.990235
BIOCARTA_AGR_PATHWAY	0.935478	0.996449	-0.916316	-1.15841	1.31978	-1.02354	1.32656	0.899774	-0.549491	1.18253	1.11099	1.10601	-0.862782	-1.4235	-1.18971	1.4683	0.691595	1.09861	0.72739	-0.910864	-1.59824	0.783672	1.54961	-1.06079	1.04267	1.28105	-0.854177	-1.02645	1.26603	-1.51954	0.778959	-0.895164	0.742636	0.909678	0.718253	-0.860951	-0.751557	-1.44742	-1.17038	1.35085	1.19847	-1.01743	-0.752276	1.00023	-0.976681	-1.02434	0.877404	-0.687931	0.993142
BIOCARTA_TNFR1_PATHWAY	0.935096	1.38742	0.884139	-1.13626	1.39924	-1.21228	1.86301	1.44013	1.1479	1.23864	1.09933	0.9853	-0.883085	0.871024	-1.25808	-0.94096	-0.69079	-0.818677	1.7385	1.16616	1.12864	1.36609	1.69278	-1.28826	1.35253	1.42041	-1.37444	-0.864083	2.00888	-1.86358	1.01942	0.965779	-0.935845	-0.981507	1.53732	-1.35059	-0.933927	-1.48474	0.713733	1.42141	-0.834054	1.36311	1.3374	0.926997	1.2108	1.28012	1.21551	-0.677944	0.989985
PID_CDC42_PATHWAY	0.93498	1.25208	-1.1978	-1.26941	1.81546	-1.65685	1.36325	1.04913	0.974376	0.975742	0.779938	1.47777	-0.891151	-0.85529	0.939613	0.753331	-0.725124	0.977338	1.23328	0.818869	1.41979	0.892332	-0.687057	0.814526	-1.0559	-0.757824	-0.872584	-0.973268	1.10006	-1.14341	1.28428	1.40718	0.811773	-0.932173	1.18966	-1.41987	-1.05081	-1.22274	-1.22187	1.42786	1.02562	1.02643	1.03746	1.13	0.90477	-0.976792	1.05246	-0.864894	0.985755
REACTOME_CELL_CYCLE_MITOTIC	0.934054	-1.08068	-0.887707	1.37628	0.848639	0.923799	-0.986253	-1.50622	-0.968815	1.56578	0.93572	1.34324	1.37199	2.16073	1.44479	-1.92795	-1.34992	-1.70021	1.39075	-0.941785	1.75342	1.48615	-1.04749	1.23529	1.2416	-1.04791	-1.60957	1.48567	1.79647	-1.2913	-1.09639	-1.2313	-1.55324	0.990983	1.13062	-1.11049	1.13942	0.835121	1.44562	1.00487	-0.986118	1.6805	-1.16237	0.910664	-1.52016	-1.17247	1.32145	-1.29425	0.983893
REACTOME_SHC_RELATED_EVENTS	0.928007	0.663623	0.625835	0.973728	1.36038	-0.853831	0.934631	1.04965	0.508914	0.576776	1.24605	-0.692265	-0.842534	0.762196	-0.766925	-0.896103	0.97899	-0.695273	1.72457	1.19286	1.51831	1.42115	0.740888	1.19557	1.83724	1.12311	1.0602	1.41709	1.52848	-0.925917	1.5131	1.21703	1.13984	0.819604	1.11676	-1.16148	0.845994	0.864804	0.550962	-0.733785	0.592986	-0.863428	0.62865	1.38242	0.764502	-1.51523	0.982647	0.609955	0.999092
BIOCARTA_HDAC_PATHWAY	0.923854	1.09239	-0.979074	-1.02346	1.77069	-1.60076	-0.690288	1.18079	-0.61126	-0.85602	0.680195	-0.703754	-1.00899	-0.814374	0.93732	-0.705537	0.821783	-0.864159	-0.864629	-0.899843	-1.02234	-0.687474	0.944362	-1.03857	1.30319	1.37055	-0.810455	0.865737	1.29202	-1.01631	1.22709	1.32267	1.38168	-0.977295	1.03028	-1.02705	1.21637	1.61944	1.7123	-1.05219	-1.23603	1.07122	0.916875	-1.15636	1.05772	1.0503	-1.07832	1.38934	1
REACTOME_G1_S_SPECIFIC_TRANSCRIPTION	0.922071	-1.19063	-0.478812	1.85005	0.629465	1.48395	-1.00917	-0.751431	-0.943179	-1.08564	0.70857	-1.05224	2.24797	2.28047	1.16929	-1.84523	0.816286	-2.12885	1.32518	0.720454	-1.42306	1.71973	1.43572	-0.858078	1.69122	1.81197	1.04929	1.26653	0.650743	-0.723001	-0.483683	-1.32006	-0.8688	1.15702	0.759493	1.27408	0.840212	-1.27394	1.22138	1.29507	-0.87316	1.50452	-0.810486	1.72361	0.896849	-1.80849	0.576499	-1.25933	1
BIOCARTA_MCM_PATHWAY	0.920222	0.842377	1.09511	1.12374	-0.94691	1.42725	-0.94765	-0.958443	0.994896	-0.586983	-0.781599	0.743267	1.6447	1.70104	0.874936	-1.04893	1.34768	-1.8694	-1.22538	-1.7216	-1.0022	1.01052	-0.945462	1.39335	0.621618	-1.29646	-0.595542	1.50813	0.744757	1.49336	-0.944959	1.07365	0.716552	-1.5592	-1.15444	-0.758033	1.08066	-0.995987	1.34782	0.979756	-0.911894	1.67622	-0.488973	0.874356	0.695366	-0.72133	1.18439	-0.850725	1
REACTOME_DNA_REPLICATION	0.920205	-1.13372	1.02568	1.45157	-1.00301	1.04689	-0.804801	-1.43794	-0.79939	1.62516	0.749819	1.28486	1.46986	1.96828	1.2047	-1.8164	-1.28095	-1.59194	1.39446	-0.934146	1.90279	1.54307	-1.17227	1.34994	1.35193	0.868204	-1.5039	1.46771	1.66862	-1.21016	-1.13521	-1.21087	-1.32199	0.887967	0.873425	-0.789893	1.40346	0.935059	1.59894	1.05813	-0.856729	1.57174	-1.49277	-0.844714	-1.70925	-1.27965	1.21857	-1.44807	1
BIOCARTA_GH_PATHWAY	0.920169	0.568521	-0.778687	0.792547	0.942449	-0.826121	-0.548196	1.03203	-0.957046	-0.62446	0.606009	-0.787555	1.1087	-0.444746	1.08762	0.842346	0.950742	1.26779	1.45058	0.962012	-0.737401	1.08881	1.20861	-1.07563	1.57487	0.644121	0.95119	1.44407	1.02123	0.978187	0.831642	1.37278	-0.609372	-1.17318	0.710731	-1.65205	0.942843	0.739314	0.918311	-0.709932	0.46287	1.06585	1.08002	1.42019	1.05238	-1.06678	0.776411	0.587012	1
KEGG_STARCH_AND_SUCROSE_METABOLISM	0.919921	0.804186	1.44095	-0.761344	-0.773088	1.22179	-0.841757	-0.575564	0.832727	0.88264	-0.950251	1.06539	-1.28435	0.961933	0.803115	-1.30506	0.736726	-1.1109	0.905745	1.07616	0.674838	-0.935747	-0.825997	0.80715	0.521136	1.10321	0.678951	-1.18506	0.782804	-0.676296	-0.95861	0.864673	-1.17599	-1.23848	1.2814	-1.04068	0.754437	1.36418	-1.01189	-1.05231	0.569189	-0.860928	0.840628	0.953635	0.613898	-0.719355	1.10351	1.02621	0.999231
REACTOME_RESPIRATORY_ELECTRON_TRANSPORT	0.919777	0.548133	1.9397	0.966982	-1.83758	1.74582	-1.76147	-2.6182	-1.13357	2.21336	-1.44814	1.50485	-2.13816	0.708776	0.885211	-2.26279	-1.98363	-1.13269	2.05475	0.799542	2.44924	2.30021	-1.42207	2.29156	-0.966078	-1.18313	-0.85455	1.04036	-1.12685	1.50836	-0.936068	-1.17172	-1.08104	1.05136	-1.20219	1.11083	0.893662	-0.922449	1.78531	1.0916	-1.80582	2.42388	-1.3512	-1.42884	-2.19966	0.72253	1.94202	-1.9369	0.99515
KEGG_DILATED_CARDIOMYOPATHY	0.916634	1.17556	-1.04844	-1.09906	1.4008	-1.01901	1.09926	1.35424	-0.930425	-0.790741	1.3392	-1.16861	-0.769018	-0.80703	-0.681639	0.991121	0.882723	1.04154	1.07085	1.25149	0.924002	0.76238	1.17326	-1.01457	1.35933	1.64721	1.05693	0.749042	1.09258	-1.36632	1.51327	1.03702	1.11295	1.25138	-0.675151	0.963042	0.797727	-0.799424	-1.13191	1.05695	1.09123	-1.04785	-1.30388	-1.09883	-0.89449	-1.02089	-1.24288	1.0475	1
ST_TUMOR_NECROSIS_FACTOR_PATHWAY	0.916437	1.30087	1.23645	0.902667	0.508893	-1.01694	1.83497	1.10855	1.57927	1.55102	-0.712648	1.50105	-0.848772	-0.998244	1.12918	0.871352	-1.45677	1.34889	1.94218	1.29938	1.55019	1.33868	1.39287	-0.930076	1.61081	1.54407	0.621506	-0.736769	1.48673	-1.21076	1.60676	1.11166	-1.22387	-0.923441	1.97009	-1.48955	0.905602	0.934253	0.857156	-0.913935	-1.16927	0.904815	2.09773	1.51818	1.9609	1.09319	1.55228	-0.877156	0.996351
REACTOME_AMINE_COMPOUND_SLC_TRANSPORTERS	0.915431	-0.853592	0.728006	1.35913	0.73628	1.12031	-0.925526	1.17422	1.13423	-1.10997	-1.12371	-0.885882	-1.37806	-1.55337	-1.31497	0.907448	0.718844	-0.708708	0.638348	1.16645	-1.25288	-0.824297	1.41638	-1.27447	1.16592	1.07466	1.08409	0.648722	-0.788272	-0.859609	1.37927	-0.887532	-1.16923	1.23489	1.59116	-1.11259	1.19561	1.41854	-1.36729	-1.45587	1.13701	-1.57818	-1.67564	-1.2992	-0.829515	-1.07883	-1.69341	1.23189	0.995126
REACTOME_GLOBAL_GENOMIC_NER_GG_NER	0.915113	-0.726693	1.11769	1.02766	-0.990964	0.643925	-1.90359	-1.97887	-1.60314	1.01776	0.996548	1.00409	0.751513	1.12938	0.807736	-1.13246	0.872131	-1.50329	1.23645	1.00738	1.68474	0.669548	-1.3152	0.548569	-0.798218	-0.964027	-1.11208	0.724644	0.843985	-0.944494	-1.48946	-0.806552	-1.3824	-1.34665	0.813322	-1.11639	1.12231	1.15463	1.74859	0.973894	-1.19919	1.96237	0.716807	-0.589209	-0.655299	-0.585575	0.873843	-0.976352	0.991673
BIOCARTA_HCMV_PATHWAY	0.910822	1.33124	-0.929908	-0.50368	1.37146	-1.04735	0.952391	-0.383372	0.768336	1.14484	0.654409	1.53917	1.1828	1.12029	-0.702011	0.51654	0.950942	-0.966842	0.897993	0.604006	0.750455	1.22585	1.28385	-1.20127	1.4355	1.69228	-0.759689	-1.06507	1.63409	-1.87761	1.38453	1.59014	-0.415723	-1.11691	1.70198	-1.92174	1.22807	0.891077	1.23769	0.731015	-0.792388	1.19782	1.26731	0.966399	-0.992178	1.34049	1.21592	0.54963	0.999363
REACTOME_DOUBLE_STRAND_BREAK_REPAIR	0.91075	1.22573	-0.700471	-0.734802	-0.828904	-1.44057	-1.6043	-1.59948	-1.13031	0.971579	-0.934687	1.76096	0.782395	1.26734	1.04756	-0.877369	-0.562962	-0.802087	-0.871121	-1.40829	0.619522	-0.69205	-0.89037	-1.15811	-0.890215	-0.698097	-1.18273	-1.03773	0.740169	-1.37867	-1.25194	0.783738	-1.10953	-1.55807	-0.856564	-1.27064	-0.99953	0.667856	1.28105	-0.841062	-1.5359	1.27751	1.02377	1.53835	1.35881	-1.42266	-1.19552	-0.649809	0.995139
PID_CMYB_PATHWAY	0.910558	-1.17662	-1.17783	1.26389	1.47848	-1.21253	1.45922	1.00914	1.1941	1.41438	1.02306	1.19003	1.27622	1.25957	1.25757	-0.763224	1.04667	-0.854498	1.48845	1.02053	-1.38528	1.25083	1.74744	-1.16174	1.34552	-0.999608	-1.39	1.45377	1.60943	-0.856247	0.852268	0.918908	1.06879	-1.11467	-1.09422	0.979633	1.60824	0.871282	1.02872	1.28666	1.0957	0.995846	1.16778	-0.754866	-0.942805	0.969039	1.08171	1.13558	0.99143
REACTOME_HOMOLOGOUS_RECOMBINATION_REPAIR_OF_REPLICATION_INDEPENDENT_DOUBLE_STRAND_BREAKS	0.908989	-0.535985	-0.889209	0.882158	-0.766575	-1.13249	-1.24629	-1.24135	-0.9971	0.912572	-0.850256	1.52199	0.809551	1.02271	1.1439	0.852456	-0.536817	0.849472	-1.16806	-1.52383	0.535149	-0.664891	-0.964983	-0.705855	0.706965	0.727356	0.745481	-0.887227	0.838685	-1.32447	-1.3298	0.974814	-1.02646	-1.54902	-0.813728	-1.41322	-0.896951	-0.645348	1.11612	-0.914529	-1.35383	0.93699	0.977572	1.42658	1.28235	-1.28505	-1.15381	-0.760458	0.991715
REACTOME_TRANSLATION	0.906832	0.739567	1.35182	0.837508	-1.40035	1.35659	-2.24477	-2.63508	-1.16174	1.59777	-1.71951	2.11276	-0.994021	1.77286	1.44043	-2.32068	-1.51382	-1.3856	1.11542	0.931398	1.31905	1.25497	-1.18067	1.31445	-1.9686	-1.6443	-1.77865	-0.919024	-0.49577	0.563822	-0.937865	-1.13978	-1.86278	1.43769	1.33535	-0.862655	2.03475	0.684725	2.35029	1.75716	-0.859524	2.66846	-1.554	0.884964	-2.02427	-1.3904	0.661546	-1.71195	0.99382
BIOCARTA_CERAMIDE_PATHWAY	0.905906	1.47877	0.78676	-1.60329	0.939795	-0.816182	1.42735	1.23094	0.864127	1.36241	1.02817	1.0106	-1.02217	-0.712659	-1.41737	-0.753773	0.898955	-1.07577	1.62349	0.952126	1.40943	1.24445	1.03634	0.645152	-0.98804	-1.14852	-1.55611	-0.763848	1.5584	-1.17624	0.863602	1.49129	-0.880303	-1.19105	1.44512	-1.6805	0.92873	-1.24988	0.995803	0.927875	-0.695198	1.443	1.25176	1.34588	1.16055	-0.933396	1.14526	-0.929274	0.991945
PID_HNF3BPATHWAY	0.905103	-0.884947	1.04452	0.88597	0.761792	0.7949	-0.877817	1.15899	1.23921	-1.26282	-1.4412	0.802333	0.840996	-0.91573	-0.900476	0.799934	1.05164	0.787317	0.887053	0.777479	-0.828469	1.19532	1.29195	-0.756136	1.30095	1.30301	1.71194	1.16316	-0.894478	1.29668	-0.837702	0.968082	0.946531	-0.943969	0.897905	-0.737475	0.938052	0.729108	0.778937	0.938889	1.04341	0.876259	-0.805904	-1.2295	0.917531	1.10999	1.05873	1.11593	0.99019
KEGG_PROTEIN_EXPORT	0.901882	1.3091	1.30384	-1.09489	-1.38461	1.1433	-1.82238	-1.46041	-0.739281	0.850987	-1.55822	1.57933	-0.961096	1.37878	-0.90306	-1.62321	0.771015	-1.59796	0.84671	0.7659	0.667326	-1.00264	-0.932634	0.932869	-1.17589	0.907348	0.919702	-1.4257	-1.20814	-0.935646	-0.540014	-1.07012	-1.1643	1.34338	1.00028	1.19667	-0.677878	0.952142	0.655416	-0.853886	1.08149	1.16748	-0.54546	-0.739811	-0.985433	-0.801368	0.995343	-1.08241	0.995805
KEGG_NITROGEN_METABOLISM	0.901359	1.05388	1.07383	-1.02552	-0.932377	1.02513	1.48372	0.988	1.29756	1.18852	1.0732	0.650716	1.05242	0.815996	0.829591	-0.864838	-0.889488	-0.928268	-1.07882	-0.773235	-0.915882	-1.06014	-0.830896	-0.892539	-0.960156	-1.30243	0.853055	1.33082	-0.833464	1.66849	1.1069	1.02057	-0.911942	0.572637	1.10541	-0.779836	1.36956	1.65097	-0.512473	-0.914053	1.15513	-0.867937	1.07974	1.22801	1.07947	-1.15477	-0.824051	0.917979	0.993187
REACTOME_APOPTOSIS	0.901053	0.959253	-0.787372	-0.892887	1.03155	-1.2607	1.07021	-1.12837	0.907954	1.64911	0.867657	1.47543	-1.22831	-0.728876	1.19614	-1.13349	-1.79299	1.04791	2.1059	1.3419	1.80747	1.78153	1.46632	0.987269	1.69929	1.06903	-1.2667	1.31728	1.89554	-1.3646	0.914724	-0.730208	-1.02857	0.76795	1.16614	-1.00954	1.2501	0.837278	1.01818	0.964433	1.0496	1.56097	1.16319	1.10001	-1.60437	0.988905	1.53854	-1.13256	0.989819
KEGG_THYROID_CANCER	0.895163	0.895987	-1.03826	-0.790041	1.1726	-0.803762	1.36019	-0.793838	1.45843	1.75962	-0.774734	1.71506	-0.710747	0.769268	-1.12514	0.723553	1.06659	0.948273	1.06482	0.843623	1.50149	0.775955	-1.18965	1.15413	1.02418	1.00532	-1.1278	-0.960976	1.10187	-1.43386	1.06077	-0.987798	1.16952	0.958156	0.889067	0.914603	-1.16124	-0.993351	1.07765	0.661813	-0.736892	0.524558	-1.10223	1.08377	-0.976839	-1.36629	-1.23681	-1.07795	1
REACTOME_SIGNALING_BY_FGFR1_FUSION_MUTANTS	0.894035	1.34464	-1.01322	-0.904519	0.772659	-1.41983	1.20877	0.918671	-0.786589	0.948662	1.36725	-0.811101	1.07156	0.978151	-0.87045	0.599735	1.13218	-0.584442	-0.955232	-0.801491	-0.501562	0.988554	-0.780434	0.826041	0.828197	-1.17406	1.06669	1.61509	-0.705143	1.6343	-0.948597	1.01333	0.635957	-1.00448	-1.05016	-1.18015	0.796707	0.910454	0.874946	0.659545	0.578912	1.33357	1.2178	1.12999	1.723	-1.00805	-0.96776	0.766001	1
PID_LYSOPHOSPHOLIPID_PATHWAY	0.891808	0.867325	0.769234	-0.907941	1.10301	-0.666115	2.02127	0.771936	1.28757	1.68102	0.956694	1.37225	1.21195	0.69036	0.936302	1.14124	0.883965	1.05204	1.0919	0.835887	-1.16268	1.03088	1.6429	-1.15908	1.49539	1.31849	-0.884679	0.69235	1.75712	-1.38098	1.43884	-0.879955	-0.950523	1.459	1.82327	-0.952054	0.863622	0.590923	0.898932	1.08391	-1.18097	1.05525	-0.980207	-0.887602	0.805449	-0.857644	-0.909674	0.915474	1
REACTOME_PROLONGED_ERK_ACTIVATION_EVENTS	0.890878	1.11309	-0.934446	-0.940207	1.64625	-1.21346	1.6164	1.15924	1.10593	1.24817	0.909028	0.879392	-0.945677	0.863998	-1.414	-1.0388	1.44626	-1.01282	1.62404	1.19653	1.27793	1.30316	0.729268	1.05727	1.54915	1.29791	0.971029	0.708364	1.0737	-1.13336	1.12384	-0.99944	-0.900027	1.01392	1.46108	-1.22755	-0.928614	0.81537	0.668271	-0.87388	-0.944657	-0.807946	-0.535483	1.27724	-1.22717	-1.05539	1.30889	-1.06806	1
REACTOME_REGULATION_OF_IFNA_SIGNALING	0.889187	0.659304	1.35898	0.992539	-0.908311	0.897024	1.03537	1.33091	1.28899	-1.00919	1.13743	-0.682248	1.16921	0.566744	0.960213	1.12734	0.773747	1.12715	0.89453	0.646581	1.31797	1.26805	0.691742	1.45098	1.28067	0.798805	0.858823	1.0867	0.651106	0.856513	0.98339	1.58324	1.06791	-0.874631	-0.73415	0.870855	-0.786357	-1.07047	-0.722521	1.03391	0.704734	0.834355	1.45332	-0.669237	0.964857	0.988189	1.51909	-1.18289	1
REACTOME_ION_TRANSPORT_BY_P_TYPE_ATPASES	0.886731	0.998159	-1.12937	0.960226	1.2313	-1.43563	1.4188	1.46028	1.30226	0.74321	0.625782	0.828037	0.809716	1.13707	0.791386	-1.19924	-0.674072	-0.6585	1.06169	-0.807629	0.890003	0.987227	1.01344	-0.941454	0.995188	1.44849	0.846192	-0.937567	1.10531	-1.17277	-0.920868	-0.970047	0.726111	-0.797975	-1.13835	-0.859601	0.981374	1.46645	0.909097	-1.17412	-1.0189	-1.35627	1.11841	1.55544	0.832729	-1.02688	1.21343	-1.2196	1
PID_P75NTRPATHWAY	0.884072	-0.935431	0.724077	0.737569	1.29878	-1.05005	0.768184	-0.74985	0.985601	1.20231	-1.05415	1.62654	1.09452	0.628852	-1.01595	1.04365	0.778015	-0.731787	1.36117	0.881237	1.44185	1.29669	-0.852865	1.10237	1.079	0.954081	0.90349	-0.879728	1.30157	-1.03947	-1.00411	-0.801249	-0.948993	-1.0998	1.10969	-0.864935	1.07841	0.863068	0.766674	0.998615	0.768814	0.926041	1.14108	-1.13317	-0.837142	0.887688	1.62033	-0.72957	1
BIOCARTA_IL1R_PATHWAY	0.883397	1.01842	1.15313	0.596746	-0.661531	0.712443	1.48909	0.969488	1.8425	1.46875	-1.14178	1.17319	1.63283	1.18971	1.21489	1.15898	-0.932213	0.87146	-0.728607	-1.30941	-1.566	1.4639	1.36036	-0.645436	-1.34878	0.947878	-0.926523	-0.92609	-0.663033	-0.946671	1.58368	1.2245	0.839365	0.934075	1.05519	0.715902	0.596231	-1.12561	-0.736712	1.5469	0.923598	0.959413	1.95266	1.53205	1.54481	1.04325	1.70771	-1.07526	1
REACTOME_ARMS_MEDIATED_ACTIVATION	0.882626	0.842616	-0.893393	0.678036	1.71123	-1.20534	1.46194	1.01966	0.977016	1.27617	0.915624	0.883886	-1.02709	0.872961	-1.35018	-1.13915	1.24823	-1.0105	1.64145	1.27367	1.65646	1.15897	-0.506518	1.22241	1.66685	1.3308	0.630436	0.750776	1.49817	-1.52868	1.38354	-0.782641	0.682456	1.08173	1.38352	-1.02635	-0.777203	0.946748	0.853355	-1.17117	-0.946503	-0.944619	-0.670546	1.12076	-1.18616	-1.003	1.2549	-1.16134	1
REACTOME_CLASS_B_2_SECRETIN_FAMILY_RECEPTORS	0.879842	0.94992	1.13921	0.794842	1.34103	-0.943855	1.0667	1.31582	0.774066	-0.888768	0.955594	-1.11208	-0.919418	-1.5744	-1.35892	1.64606	1.74053	1.17201	0.689639	-0.743445	-1.23328	1.14747	1.25959	-0.913351	1.46246	0.888818	1.20575	1.5845	0.806762	0.919027	1.499	1.21037	1.28001	1.00536	0.964997	0.939952	0.695325	1.13089	-0.90213	-1.14142	1.11593	-1.56187	-1.49314	-1.03956	-1.00666	-1.02678	-0.932607	1.50645	1
PID_P38_MKK3_6PATHWAY	0.876869	1.02732	-1.26611	-0.618402	1.38764	-1.18942	0.933769	1.29558	1.08381	-1.10964	-1.25071	-0.934166	0.713301	1.05999	1.3738	-0.97973	-1.72549	1.26913	1.67795	1.09203	-0.8588	1.63744	1.34786	-1.26413	1.21345	1.25293	-0.760622	-0.676711	1.89745	-1.719	0.640598	0.882719	1.11965	-0.66523	-1.03433	0.843489	-0.562785	-0.790384	1.03544	0.699553	-1.04589	1.00557	0.953444	1.33736	1.08435	-1.12449	-0.622477	-0.813491	1
KEGG_LONG_TERM_POTENTIATION	0.875489	0.900503	-1.00262	0.726114	1.04868	-1.36246	0.851009	0.991633	-1.04045	1.12901	-0.669828	-0.711548	-0.930596	-1.27471	-1.6716	1.00451	1.58199	-0.704442	1.23642	0.818967	-0.904689	1.23007	1.51183	-0.941323	1.60798	1.42029	1.06828	-0.850399	1.40149	-1.02583	1.23497	0.826146	0.709773	1.1436	1.41969	-0.874697	-0.809511	-0.826064	-1.18681	-0.871459	0.922221	-0.822926	-0.830294	-1.26311	-0.806296	0.872285	-0.688061	1.09678	1
PID_DELTANP63PATHWAY	0.875325	-1.05939	-0.88309	1.03003	1.06509	0.7804	1.34903	1.15644	1.23332	-0.631505	-1.19806	-0.940522	0.882256	0.97058	-1.14361	0.712342	0.886906	-0.859223	-0.945875	-1.1151	-1.16023	0.89802	1.01909	0.781261	1.21892	-1.19599	-0.873291	0.959047	1.16278	-0.954143	1.48563	1.01416	1.61045	1.08904	-0.971604	1.21972	0.847174	-1.03614	-1.1847	1.38838	1.18726	-1.23462	0.784807	0.743415	-0.896728	0.71589	0.815553	1.07787	1
KEGG_ABC_TRANSPORTERS	0.874989	1.4798	1.18707	-1.60249	-1.26545	1.02255	0.806995	0.845312	-0.535958	-0.894624	0.849148	-1.26505	-1.05734	-1.32344	-0.781323	1.26447	1.06277	1.24286	-0.983639	-0.953118	-1.18961	-1.07959	-0.900258	-0.857864	-0.805576	0.688066	-1.18864	0.843246	0.779372	0.690823	-1.22449	-1.80337	-1.20799	1.39627	0.867384	1.14651	0.822117	-1.09279	-0.728253	0.777494	0.855105	0.717832	1.13467	1.10715	0.904494	-1.10733	0.842278	-0.992573	1
PID_FRA_PATHWAY	0.873785	-0.974044	0.666147	1.15835	0.945491	-0.844162	1.52488	1.07317	1.22911	1.08276	0.921583	-0.80194	0.870482	-0.838384	-0.779496	1.08071	0.951086	0.960777	-1.28937	-1.81566	-1.52016	1.18597	0.9854	0.846254	1.09016	0.939471	1.12567	0.84044	-0.942944	0.970588	0.966916	-0.86708	-0.828373	0.965549	0.84167	-1.08086	0.965026	0.744391	1.04453	-0.803754	-0.794283	-1.02466	-0.853282	-1.09431	-0.88373	0.809469	1.36792	0.875835	1
PID_VEGFR1_PATHWAY	0.870511	-0.927082	-1.17214	0.709407	1.58393	-1.61754	1.34889	1.30076	1.18437	0.827574	1.09576	-0.624241	-0.714367	0.815005	-0.764758	-0.800187	0.944345	-0.963423	-1.02191	-0.865237	-1.48971	-0.968184	1.11514	-1.58813	-0.923888	-0.604224	0.720843	0.794059	0.903294	-0.66993	0.968334	0.826169	-1.07302	0.888854	1.20895	-1.17792	-0.535896	1.20226	0.539314	-1.21425	-0.748544	-0.839875	-0.876175	0.721891	0.770024	-1.17172	1.11294	-0.973103	1
REACTOME_CREB_PHOSPHORYLATION_THROUGH_THE_ACTIVATION_OF_RAS	0.867643	1.17011	-1.26228	-0.840571	1.54769	-1.64595	1.11295	0.492119	-0.775834	1.20372	1.14128	0.573664	0.930542	-1.27346	-1.28547	1.40169	1.4717	0.83776	1.49231	1.0679	1.09008	0.86604	1.3935	-0.752125	0.871025	0.65633	-0.774469	0.752138	1.35908	-0.873419	1.16089	0.601651	-0.393818	1.10078	1.2041	-0.830616	-1.63902	-0.714162	-1.71546	-1.09913	0.982337	-1.33114	-0.883901	-0.899917	-0.870484	0.597128	0.673919	-0.56722	1
REACTOME_NONSENSE_MEDIATED_DECAY_ENHANCED_BY_THE_EXON_JUNCTION_COMPLEX	0.864487	0.776599	-1.06226	0.541115	-0.742314	-0.958688	-1.77046	-2.23696	-1.49213	1.68756	-0.503814	1.81474	-0.935493	1.84651	1.58038	-1.96008	-1.40347	-0.90614	0.975073	0.820326	1.89421	0.65371	-1.63142	1.24126	-1.97672	-1.73347	-1.94587	-0.684581	0.756422	-0.682575	-1.64401	-1.34784	-1.76834	0.786798	-0.795135	-0.821115	2.1362	-0.857792	2.32477	2.0541	-1.02451	2.65615	-1.72201	1.13939	-2.16031	-1.63688	0.944941	-1.68439	1
PID_ARF6_TRAFFICKINGPATHWAY	0.863062	0.910166	-0.991124	-0.94783	1.14153	-0.852831	1.13849	1.53036	-0.673756	-0.807413	1.08264	-1.09431	-1.13558	-1.16317	-1.28193	-1.07313	1.01793	-1.61632	1.26232	0.996148	0.817933	0.911131	1.08355	-0.922376	0.943424	-0.607601	-1.08137	0.803572	1.61233	-1.29578	1.42799	1.56651	1.27265	-0.919705	0.899416	-1.11401	0.848374	1.18994	0.682223	-1.24371	0.997163	-0.841391	-0.69633	-0.839153	-1.18802	0.85333	1.15296	-1.04631	1
REACTOME_ACYL_CHAIN_REMODELLING_OF_PC	0.860441	0.927717	-1.12596	-0.859897	0.785963	1.10456	0.836852	1.8067	-0.848154	-1.53329	1.24673	-1.91867	-0.657041	0.866561	0.783896	0.568783	-1.1688	1.03194	-1.41297	-1.42305	-1.04762	0.883119	-1.02489	1.63007	1.15542	0.872947	0.715281	1.14335	1.27624	0.899732	-0.648591	-1.00624	1.24762	1.11226	-0.813422	1.26363	0.72922	1.33275	1.54784	-0.92814	-1.81203	1.27642	0.790173	0.62916	0.73046	-0.965139	-0.628853	-1.13929	1
BIOCARTA_BAD_PATHWAY	0.85917	0.803704	-1.16274	-1.03386	1.64817	-1.17473	1.13673	0.914916	-0.833533	1.01306	1.05345	0.815389	-0.707916	-0.819911	-0.853727	0.946569	1.17361	-1.01559	1.36572	0.871402	-0.837301	0.864736	1.60602	-1.05791	-0.990316	-0.956922	-1.04056	-0.678459	1.27517	-1.02924	1.18777	1.69055	1.03728	-1.24254	1.01421	-1.13554	1.19513	1.43668	-0.855705	-0.905712	1.13867	-1.08423	-0.631293	-1.24256	0.844977	1.1527	-1.1551	1.35231	1
ST_ERK1_ERK2_MAPK_PATHWAY	0.858837	1.1937	0.813644	-0.980289	0.959258	-0.661919	1.43165	0.605118	-1.00264	1.23902	1.04097	1.18559	1.02125	0.823543	-0.819444	0.977805	1.05184	0.727072	1.26504	-0.861352	0.93512	1.46385	1.49496	0.895989	1.54471	1.56461	-0.733816	0.940654	2.09228	-1.5073	1.75651	1.33034	0.855732	1.44402	1.65928	-0.937936	1.00668	1.17631	1.04837	1.06696	-0.789386	-0.828867	1.737	1.60873	1.1562	0.788264	1.66173	-0.694532	1
REACTOME_HEPARAN_SULFATE_HEPARIN_HS_GAG_METABOLISM	0.857021	1.3092	0.812013	0.899405	1.2856	-0.743289	1.03528	1.21145	1.02514	-1.39222	0.838224	-0.929329	-0.811506	-1.00021	0.798164	1.05479	-0.9491	1.17876	0.993614	1.0136	-0.954127	-0.933031	1.34504	-1.27628	0.929714	0.985864	1.02425	0.885498	-0.646884	0.841569	-0.735672	-1.02962	0.962989	0.764622	-0.913481	0.948474	-1.04919	1.09749	-1.07382	-0.879777	1.31608	-1.40603	-1.34599	-1.66172	-1.12799	0.880485	0.905252	0.98443	1
REACTOME_DNA_STRAND_ELONGATION	0.85638	0.555213	1.39727	-0.819618	-1.24345	1.0626	-1.41592	-1.65755	-1.28538	1.28741	0.903775	0.849268	1.17039	1.84562	1.45163	-1.84132	-0.738806	-1.44297	0.58146	-0.949042	1.17538	0.926279	-1.01226	0.708661	1.07616	-0.76368	-1.06404	1.32221	1.0011	-0.777552	-1.78323	0.659891	-1.6518	-1.7862	1.00618	-1.32652	1.11786	0.935143	1.76989	0.845266	-1.23589	1.87513	-1.13153	-1.24939	-1.26158	0.799705	0.841219	-0.817925	1
REACTOME_CELL_CYCLE	0.856255	-1.19315	-1.02973	1.4266	0.87227	0.91106	-0.956715	-1.55937	-1.16688	1.58527	1.23356	1.23402	-1.06957	2.03796	1.3013	-1.90777	-1.37089	-1.50118	1.32417	-0.930748	1.65655	1.38829	-1.00669	1.11767	1.16596	-1.12037	-1.64485	1.51266	1.70782	-1.2418	-1.16877	-1.33088	-1.73838	0.996075	1.46544	-1.24461	1.04161	-1.03355	1.3574	1.14177	-0.97795	1.68711	-1.20548	-0.84312	-1.55175	-1.20256	1.34947	-1.27886	1
KEGG_RIBOFLAVIN_METABOLISM	0.855618	-0.945071	1.24099	1.00911	-1.1662	1.38208	-1.50409	-1.59956	-1.27322	-0.830787	-1.19246	0.755718	-1.83145	-0.935632	-1.20911	-1.51039	-1.43659	-0.52825	0.839254	0.587257	-1.07754	0.690754	1.05274	-0.780985	-1.54065	-1.0178	-0.92108	-1.37307	-1.01698	0.917524	-0.579531	-0.581923	-0.860156	-0.767381	-0.823806	1.02477	-0.911307	0.781867	0.849614	-0.915015	-0.828992	0.99301	0.765382	0.796864	0.472749	-0.725273	-0.680879	0.727161	1
PID_RB_1PATHWAY	0.854762	-0.95202	-1.33584	0.987923	1.47887	-0.8973	0.793333	-0.928842	1.11371	1.38068	-0.711053	1.46783	1.10268	1.12009	0.749708	0.87764	-0.795511	0.889481	-0.876638	0.657544	0.787893	-1.10899	-0.916496	-0.99012	0.934735	0.847714	-1.1456	1.26706	1.47218	-0.973981	1.0424	1.00956	0.755432	-0.995058	1.1363	-1.05533	1.01647	-0.884648	1.26788	0.955126	0.842359	0.928543	-0.837465	-0.706683	-1.25385	-0.800396	1.43057	-0.914957	1
SIG_CD40PATHWAYMAP	0.85317	1.44886	1.61912	-1.36757	-0.994865	1.02189	1.52638	0.742931	0.995217	1.52588	0.873348	1.06182	0.862741	-0.653893	-1.04604	0.902329	-0.965606	0.878406	1.11264	1.0636	1.52719	0.639061	-0.94755	0.786106	-1.11872	-1.31913	-1.06653	1.09052	0.980593	-0.612735	1.01001	1.31425	-1.02663	-0.924197	1.3264	-1.88711	-0.745503	-0.917176	0.87916	-0.714796	-0.983323	0.811994	1.38496	1.71441	1.29213	-1.40719	0.973587	-0.85555	1
REACTOME_TIE2_SIGNALING	0.850793	1.13921	-1.10841	-0.718578	1.77671	-1.74166	1.5083	1.46961	1.34705	0.979234	1.24504	-0.501445	1.04563	1.00777	-1.03619	0.44198	1.60719	-1.31708	1.32831	1.42787	0.737652	-0.713331	1.59978	-1.17752	1.32001	0.856646	1.62716	0.9456	-1.26886	0.840542	1.08219	1.14937	0.902781	0.859585	0.609256	-1.31562	0.998314	1.63127	0.900119	-1.6359	-1.2239	-0.865738	0.962012	1.30296	0.960396	-1.29488	0.774289	-0.931164	1
REACTOME_G_ALPHA_S_SIGNALLING_EVENTS	0.848026	0.885548	-0.982216	0.882978	1.07904	-0.856096	1.20082	1.53704	1.15292	-0.932444	-0.687348	-0.931988	-0.829481	-1.50772	-1.27588	1.48836	1.36841	1.40066	0.895076	1.07904	-1.16464	-0.914357	1.1263	-1.05545	1.25145	1.06325	1.43078	1.09263	-1.02803	1.0984	0.877197	0.866998	0.891827	-0.750852	0.844805	-1.23974	-1.22033	0.782057	-0.967407	-1.11371	-0.954322	-1.47077	-1.56903	-1.23318	-1.10825	-0.913652	-1.16072	1.05693	1
REACTOME_CELL_CYCLE_CHECKPOINTS	0.847717	-0.61711	0.966191	0.897461	-0.999862	1.05222	-1.09112	-1.75489	-0.875941	1.66718	-0.734772	1.38788	1.31342	1.95762	1.45536	-1.71621	-1.41606	-1.35468	1.35368	0.829143	1.55379	1.26763	-0.928323	1.1448	1.18671	-1.28634	-1.47279	1.78674	1.46915	-1.02656	-0.75402	-1.12249	-1.19265	1.13497	1.0067	0.750947	1.0754	-1.30671	1.17436	1.38589	-1.13998	1.86602	-0.890609	0.956051	-1.48033	-1.18377	1.49255	-1.38458	1
BIOCARTA_TEL_PATHWAY	0.84748	0.88719	-1.46108	0.600618	0.796952	-1.6258	1.20528	0.488124	1.20179	1.81852	-1.02325	1.58944	-1.39645	-1.14294	-1.10224	0.668673	0.915995	0.877085	0.737276	1.1088	0.992768	-0.8787	-0.978519	-1.11503	-1.27417	0.755265	-0.836659	-1.37131	-0.81022	-0.952078	-0.632436	0.949339	-0.820642	-1.18363	0.771555	-1.67974	0.726191	-0.68514	1.36861	0.614808	-0.979405	1.41976	-1.23433	-0.865179	-1.28102	-1.07065	-1.09585	-0.946209	1
REACTOME_PRE_NOTCH_TRANSCRIPTION_AND_TRANSLATION	0.845145	-1.08009	-1.30093	1.01796	1.13306	-1.10149	0.801356	-0.559632	1.23366	1.2787	-1.1588	1.69057	-0.689693	-0.931061	-1.34869	0.922648	0.962804	-1.17742	-1.03429	-1.67667	0.787215	0.970471	-1.01635	1.30403	1.32567	0.989839	-0.839074	1.70835	1.43671	-1.11339	-0.8556	-0.735258	0.748723	1.15956	0.91635	0.518234	1.64126	0.990987	1.33219	0.860743	0.873774	0.787702	1.75433	1.5504	1.37855	-0.656327	1.00701	-0.617881	1
REACTOME_INFLUENZA_LIFE_CYCLE	0.842059	0.741531	1.05155	0.597912	-0.972611	0.717829	-1.97206	-2.23149	-1.41018	1.48661	-1.16186	1.88542	-0.993415	1.8859	1.76962	-2.21324	-1.74237	-0.890999	0.878525	0.737683	1.26685	0.888324	-1.55867	1.26403	-1.88203	-1.74036	-1.54947	-1.03505	-1.02605	0.815681	-1.58308	-1.17795	-1.79632	-1.04415	-1.0325	-1.04854	2.57347	-1.00095	2.40922	2.41799	0.902317	2.76491	-1.60197	1.01569	-1.65704	-1.29654	0.892926	-1.38523	1
SIG_BCR_SIGNALING_PATHWAY	0.841855	1.24326	1.12938	-1.01994	1.45397	-0.776566	1.22643	1.75983	0.955612	0.832038	1.02188	0.90149	-0.744269	-0.699318	0.899256	0.523447	-0.745887	0.941705	1.20529	0.955119	1.17955	-1.24545	0.861645	-0.856983	1.64255	-0.798545	-1.38142	1.70366	2.04352	-1.34519	-1.21015	1.63829	0.75864	-1.62552	0.993073	-1.51898	-0.684864	0.972314	1.21116	-1.11764	-0.965349	1.35834	1.56139	1.19915	1.16385	1.0576	1.1883	0.86831	1
BIOCARTA_PROTEASOME_PATHWAY	0.841282	0.902196	1.21731	0.869678	-0.676048	-1.10973	0.842592	-1.92007	0.618598	2.31084	1.00767	1.57067	-1.48487	-0.917668	1.61107	-1.32162	-2.01941	1.27451	2.00258	1.76334	2.22158	1.32318	-1.0334	1.27376	1.0545	0.723665	-1.59894	1.14965	1.63039	-1.62029	0.531923	-1.5505	-1.40246	1.63583	1.29436	-0.712817	1.35989	1.58208	1.82197	-1.30278	-1.1862	1.43799	-0.786851	-1.25256	-1.87484	-0.964694	1.9907	-1.70333	1
KEGG_AXON_GUIDANCE	0.840948	0.946427	-1.16254	-1.02607	1.43585	-1.36366	1.17794	1.2598	-1.04007	-0.963553	1.12372	-1.04333	-0.704961	-1.50583	-0.985795	1.45753	0.964368	1.24489	1.29428	0.78165	-1.05767	1.09419	1.21513	-1.3531	1.40756	1.41245	1.0215	-0.84154	1.37672	-1.26519	-0.824713	-1.19091	1.21997	1.11798	-0.927584	0.829193	-0.964352	-0.785267	-1.07222	-0.976821	0.907708	-0.988429	-1.19749	-0.964564	0.89584	-0.99714	-1.23318	1.15791	1
PID_INTEGRIN1_PATHWAY	0.840206	1.21358	0.773425	-0.972379	0.753196	0.927509	0.708187	1.1794	-0.943998	-0.773169	1.15174	-1.11219	0.734837	-0.847607	-0.593439	1.22131	0.991758	1.39741	-1.24013	-1.34028	-1.25095	1.34947	0.848267	1.01295	0.814245	0.815229	0.912037	0.921272	0.938434	-0.731365	0.890653	1.01672	0.881522	0.957761	0.798662	-0.839629	0.533386	-0.929998	-0.614681	1.12927	1.14805	0.873274	-1.0257	-1.14885	-0.781121	1.15696	-0.986922	1.39409	0.999131
KEGG_MELANOGENESIS	0.839766	0.994679	-1.28517	-0.961984	1.00702	-1.48291	0.870272	-0.792266	0.912574	0.93968	-0.621591	0.988117	-0.766097	-1.21292	-1.18033	1.05478	1.37064	1.12676	0.928939	-1.0069	-1.18245	1.19103	1.24173	1.02356	-0.858206	-0.884096	-0.82689	0.809528	-0.791427	1.02081	1.43067	1.1124	1.0634	0.965828	1.16596	-0.899719	-1.03324	-1.01748	-1.58099	1.01747	1.33044	-1.08712	-1.53137	-1.35535	-0.8121	-0.889503	-1.08618	1.30613	0.996411
BIOCARTA_MCALPAIN_PATHWAY	0.838786	1.15145	-0.901715	-0.93689	1.14209	-0.704365	1.46975	-0.72585	0.556029	1.58555	0.866468	1.09	1.4912	0.817839	1.30684	1.05436	0.989333	0.818291	1.68627	1.43525	-0.654519	1.25214	1.56188	-0.675355	1.72409	1.33156	1.15546	0.917163	1.43348	-1.24946	1.60313	1.59122	1.15977	0.816974	0.947401	-1.21739	1.18846	1.99176	1.08942	-1.82112	-0.811463	-1.69843	-0.638041	0.823433	0.672565	0.892299	-1.26799	0.869985	0.994913
BIOCARTA_ERK5_PATHWAY	0.838367	-0.825704	-0.835347	-0.749862	1.1424	-0.735229	0.794926	0.758557	-0.775465	-0.786837	0.71809	0.634707	0.793064	-0.585505	-0.7398	0.820891	1.37742	0.792776	1.16757	-0.892394	-0.846716	0.915421	1.33917	-1.06311	1.31502	1.08765	-0.844578	-0.788445	1.46	-1.38057	1.26549	1.72014	0.855914	-1.25736	1.40697	-1.64292	0.989337	1.18741	1.44102	-1.08518	-1.36178	1.26898	0.918663	1.0347	0.774694	-0.797991	1.04168	-0.713206	0.992257
REACTOME_REGULATION_OF_MITOTIC_CELL_CYCLE	0.834515	-0.644924	0.753402	0.968124	-0.750921	-0.850121	-1.14408	-1.88368	0.810298	1.78379	-0.795477	1.48428	-1.19072	1.65069	1.50436	-1.65805	-1.80263	-1.0788	1.6758	0.976669	1.95013	1.47937	-0.724994	1.40378	0.927636	-1.30349	-1.79365	1.5774	1.5228	-1.07437	-0.579862	-1.79321	-1.34332	1.82531	0.91542	0.83338	0.865527	-0.83096	1.15344	0.847131	-1.0249	1.67982	-0.910752	-0.952471	-1.58959	-1.09389	1.37754	-1.28367	0.996713
BIOCARTA_PML_PATHWAY	0.832347	0.747108	0.958251	-0.799675	0.707418	-0.873892	1.31892	0.483752	0.924287	1.29283	1.16134	0.668456	0.969484	-0.886398	-0.722913	1.52619	0.908951	1.45323	1.6938	1.23335	1.10579	-0.713991	1.4472	-1.50105	1.31219	1.31584	0.859066	-0.751274	1.43339	-1.22339	0.866699	1.54897	0.882892	-0.922221	1.19104	-1.18923	0.855133	0.740721	1.43344	0.786651	-1.1518	1.00988	1.09334	0.651026	0.792244	-0.795892	1.01936	-1.11796	0.998192
REACTOME_PHOSPHOLIPASE_C_MEDIATED_CASCADE	0.831364	-0.853139	-1.03805	0.536804	0.949325	-1.12072	1.22864	1.32523	0.801678	-0.835447	1.06453	-1.06766	-0.686079	-1.25889	-1.42749	1.28637	1.12801	-1.11894	0.868994	1.18476	0.81335	0.881056	1.01729	0.698974	1.1381	1.06746	1.13095	-0.603551	0.787198	1.07787	1.50676	1.17491	1.00906	0.799314	1.08991	-1.3466	-0.792004	0.922503	-1.56063	-1.07119	1.09847	-1.58678	-1.27872	0.795573	-1.07857	-1.01923	-1.03608	-0.650863	0.996796
REACTOME_MITOTIC_M_M_G1_PHASES	0.831229	-1.0974	0.98428	1.33155	-0.969654	0.948567	-0.865115	-1.53534	0.825397	1.67468	-0.76694	1.31852	1.38967	1.92716	1.21585	-1.82343	-1.37768	-1.49447	1.43157	-0.948476	1.83626	1.45239	-1.1165	1.48352	1.36367	0.836496	-1.48511	1.50892	1.6987	-1.16952	-1.01418	-1.18106	-1.24233	0.959565	0.890544	0.843831	1.36449	0.86457	1.51689	1.04587	-0.847884	1.58646	-1.47992	-0.764868	-1.66172	-1.29405	1.22542	-1.38905	0.993551
KEGG_GLUTATHIONE_METABOLISM	0.829267	-0.882696	0.591707	1.04183	1.04771	1.17869	1.25285	-1.37283	0.797639	1.67196	1.19065	1.32684	1.03381	0.897469	1.12174	0.934622	0.920533	0.814761	1.58959	-0.998235	0.870577	1.90762	1.29864	1.36633	1.44403	-0.856567	-1.20381	1.65907	1.73302	-1.02145	1.63415	-1.19	1.23936	1.21694	1.05436	1.29251	-0.954312	0.938904	1.31539	-1.30631	-1.2221	0.858597	0.888911	-0.979811	-1.04522	1.35177	1.32998	0.807061	0.994192
BIOCARTA_CALCINEURIN_PATHWAY	0.827942	1.24669	-1.20426	-0.902465	1.80373	-1.74924	1.17698	0.999215	0.721173	1.12258	1.08783	-0.573189	0.697677	-1.47537	-1.04464	1.14491	1.32025	-0.949377	-0.717045	-1.0438	-1.47606	-0.876551	1.58915	-1.63315	1.49796	1.36195	-1.13352	0.737126	1.55307	-1.37856	1.01697	0.787032	-1.24678	-0.840338	1.01514	-1.20689	1.21926	1.34399	1.34335	-0.841666	-0.62674	1.13492	1.09266	-1.02098	-0.898435	1.66803	0.908375	1.50993	0.99324
REACTOME_GLYCOSAMINOGLYCAN_METABOLISM	0.827186	1.21294	1.06915	-0.847559	1.18869	-0.825321	1.08248	1.30098	1.32825	-1.25181	-1.10477	-1.0611	0.863425	1.02832	0.947524	0.776458	-0.844998	0.859376	1.04623	1.08761	-1.00873	-1.12184	1.35845	-1.16523	1.29476	1.20331	-0.976616	1.03624	1.33472	-1.06234	-0.926492	-1.22333	0.964814	0.981019	-1.00921	1.22	-1.21208	0.941506	-0.944554	-0.973111	0.823619	-1.02123	-1.38834	-1.13773	-0.93248	-1.25776	0.766443	0.821196	0.991425
BIOCARTA_CARDIACEGF_PATHWAY	0.826487	-1.16724	-0.797054	1.10628	0.771961	0.705982	1.4577	0.970659	0.739687	1.27518	1.03082	1.39585	1.00883	0.603385	-0.649182	0.758679	0.920041	0.767306	0.911467	-0.867683	-1.38345	1.0956	1.45343	-1.03433	-0.782975	0.695375	0.844797	-0.769629	0.852881	-1.02499	1.64036	0.815399	0.788123	0.87133	1.3956	-1.14494	0.800724	-0.825932	-0.990191	0.966594	0.965722	-0.911118	0.89803	0.892217	-1.09366	0.784643	1.12893	-1.05079	0.989396
PID_PI3KCIAKTPATHWAY	0.825017	-1.04901	-1.21684	-0.959293	1.24037	-1.18881	1.36753	1.01915	-0.711953	1.20792	1.56645	1.1343	-1.38696	-1.66341	-1.69299	1.36805	1.41921	0.98812	1.59234	1.17068	1.18449	-0.687268	0.894071	0.893157	0.729763	-0.996226	-1.03513	0.795796	1.1254	-0.842864	1.58969	1.56525	1.5119	-0.743775	1.0002	0.625951	1.06004	1.43613	1.30158	-0.926084	-1.16926	0.945968	1.04732	1.21854	-1.22595	-1.03165	1.17519	-1.10854	0.988825
REACTOME_TIGHT_JUNCTION_INTERACTIONS	0.823411	-1.21583	0.814228	1.08035	0.781099	0.877695	-0.809236	1.02709	-0.940864	-0.757326	-0.719755	-1.37921	0.867351	-0.795726	-1.09163	1.04979	1.56507	0.761538	-0.997759	0.629326	-1.19643	-1.27062	-1.22329	-1.17095	-0.490919	1.04842	1.54085	-1.21536	-1.29273	0.787919	1.00517	-0.688594	1.09333	1.27062	-0.744829	0.724619	-0.910194	0.859766	-1.13996	-0.94843	0.862606	-1.13803	-1.14266	-1.59707	0.872519	0.842778	-0.947671	0.721626	0.988667
REACTOME_AMINO_ACID_SYNTHESIS_AND_INTERCONVERSION_TRANSAMINATION	0.823204	0.89444	1.20822	0.764841	-1.44813	1.16445	-1.04775	-1.11249	-0.998945	0.850522	0.964174	-0.722421	1.39042	1.18064	0.770399	0.632709	1.33	-1.13473	1.15253	1.48538	0.662772	1.12651	-0.783802	-0.798568	-0.720299	-1.15935	0.756323	0.847426	-1.218	1.46486	1.08808	-1.23416	-0.677438	1.72225	0.795523	1.54257	1.19761	-1.16493	-0.809606	1.51531	1.51888	1.31986	-1.01829	-0.724758	1.29131	-0.908958	-1.25041	0.833897	0.985557
REACTOME_PHASE1_FUNCTIONALIZATION_OF_COMPOUNDS	0.822822	-0.871191	-0.844228	-0.850203	1.16189	-0.926001	-0.86748	1.25394	-0.943385	-1.13409	0.822651	-1.11874	-0.838856	-1.12023	-0.773622	1.24008	0.758586	1.19965	0.999036	0.920222	-0.889114	-1.05003	0.94323	0.827954	1.09377	0.899275	1.37866	1.02696	-1.32595	1.43768	-0.958468	0.987471	0.710011	-0.648899	1.13931	-1.12526	-0.85121	-1.07906	-1.86227	0.942387	1.69406	-1.34279	-0.967534	-1.03534	-1.00363	0.806024	0.741942	0.87575	0.98296
REACTOME_EXTENSION_OF_TELOMERES	0.821865	-1.06493	0.826754	0.868882	-0.626541	-0.708475	-1.41314	-1.65623	-1.57058	1.26675	1.08373	0.865538	-0.885553	1.44734	1.25507	-1.61883	-1.2177	-1.2368	0.983885	-0.762194	1.71046	1.04078	-1.49418	1.15791	0.885805	-1.115	-1.17501	1.20775	0.818559	-0.628595	-1.46428	-0.81423	-1.71872	-1.33785	1.25902	-1.37724	0.854416	-0.77307	1.41602	1.14604	-1.2578	1.63553	-1.39844	-1.4757	-1.14917	-0.553857	-0.885663	-0.476512	0.981316
BIOCARTA_MAL_PATHWAY	0.819459	0.777802	-0.69062	-0.849581	1.1735	-0.728694	1.20105	0.649042	0.608173	1.16714	0.902239	1.01424	-0.905193	-0.97166	-1.26886	0.493035	1.02484	-0.865863	1.69723	1.31792	1.18366	1.33003	1.22286	0.750805	1.15597	0.986558	-0.67006	0.54545	1.36352	-1.16901	1.78832	0.866585	0.526805	0.744272	1.21313	-1.50858	0.937879	1.36606	1.16781	-1.11942	-0.970524	-0.742026	0.701592	0.718964	-0.854026	0.92105	1.12759	0.76674	0.982883
REACTOME_SCFSKP2_MEDIATED_DEGRADATION_OF_P27_P21	0.816154	0.741492	0.80708	0.776646	-0.792067	-1.03821	-0.788809	-2.12356	0.895523	2.35922	-0.766792	1.88311	-1.38856	0.915999	1.54739	-1.16358	-1.8491	1.15524	1.82094	1.32189	2.31763	1.3732	-0.868211	1.29911	0.652618	-1.69598	-2.07559	1.88336	1.57126	-0.798798	0.651656	-1.39895	-1.42256	1.55559	1.30638	-0.706364	0.778363	0.825865	1.20023	-0.781746	-0.78998	1.30665	-0.959717	-0.881498	-1.74384	-1.06943	1.69523	-1.63608	0.986298
BIOCARTA_ATM_PATHWAY	0.809803	-1.07744	-1.01118	0.943197	0.890583	1.002	1.58845	-0.610739	1.19197	1.79007	0.972231	1.67513	1.28602	1.30813	1.60455	1.08114	-1.33852	1.45888	0.747131	0.980695	1.00117	0.79417	0.940363	-1.15182	1.06096	0.858666	-0.671329	-0.603683	1.07403	-1.24599	-0.853582	-0.795554	0.544644	1.00634	-1.01647	0.897447	1.26389	-1.11835	0.937681	1.80819	-0.819368	1.43344	1.39278	1.31603	1.72684	-1.09565	-1.20432	0.652955	0.995881
PID_ATR_PATHWAY	0.804613	0.82367	-0.811119	-0.693868	0.509735	-0.573981	-1.2139	-1.01687	-1.77519	-0.768233	0.982211	-0.62738	1.25906	1.82312	-0.834612	-1.63725	1.23086	-1.77925	-0.835949	-1.03034	0.820046	-0.710911	-1.13909	-1.13305	0.80749	-0.763468	-1.24114	1.0384	1.16909	-1.02348	-1.64865	-0.631258	-0.952042	-1.2412	-0.901333	-0.782647	-1.07129	-1.17413	-1.09809	1.30579	0.763372	0.650124	-0.884766	0.895548	-1.01226	-1.14336	1.09949	-1.17206	1
PID_INSULIN_PATHWAY	0.797919	1.26954	0.821391	-1.15001	0.918983	-1.49345	1.10192	0.695611	-0.772257	1.10208	1.50067	0.726352	-1.45461	-1.01303	-0.645524	-0.740952	-0.961001	1.0621	0.986284	1.10878	1.15373	0.704967	-0.815339	0.743005	0.984233	0.77367	-0.993875	0.858713	1.28634	-1.41394	1.3706	1.07689	0.728285	0.814443	1.15962	-1.312	1.08106	0.94311	0.49923	-0.702046	0.900718	-0.945773	0.781826	1.06764	1.14248	-1.08945	0.892412	0.798932	1
KEGG_ECM_RECEPTOR_INTERACTION	0.796026	1.31571	-0.87597	-0.898305	0.828028	-1.15472	1.41389	1.94899	1.19015	-1.03428	1.15513	-1.12936	1.0571	-0.782277	-1.01242	1.34098	1.43126	0.943986	-0.903219	-1.25214	-1.02411	1.40099	1.03148	1.01188	0.704437	0.965901	0.984637	0.647978	-1.18275	0.753361	1.18957	-0.897009	1.16794	1.40253	0.793388	1.22427	0.568012	0.969561	-0.894039	-0.894983	1.37203	-1.23109	-1.21542	-1.14312	-0.892854	0.889033	-1.64516	1.28351	1
PID_KITPATHWAY	0.794342	-1.1273	-0.935791	1.14419	1.44229	0.910051	1.1736	-0.595859	-0.713647	1.42951	1.25004	0.871471	-1.38929	-1.24882	-1.11514	0.806774	-0.875691	1.09935	1.12443	1.0965	0.9401	0.80438	1.01584	-1.20577	-0.886033	-1.04252	-1.37289	1.00556	1.53582	-1.55612	0.970428	0.960989	0.784112	-0.77365	0.685737	-1.18711	1.15249	1.11285	1.19449	-0.828294	-1.09516	1.04618	1.18239	1.31018	1.56167	-1.21205	1.03715	0.532949	1
BIOCARTA_GLEEVEC_PATHWAY	0.793183	-0.949743	-0.890644	0.88354	0.787929	-0.738197	1.43701	0.626711	0.791494	1.54152	0.780981	0.671776	-1.03955	-0.75597	-1.13851	-0.397323	0.347623	-0.837141	0.987964	-0.691129	1.10294	0.972831	0.813958	0.898784	1.28697	0.99343	0.640766	1.03215	1.07699	-0.886328	1.45977	1.11158	-0.487608	1.16918	1.2885	-1.55307	1.00347	-0.777665	0.762037	1.04703	-0.584264	1.35806	1.44685	1.39832	1.31832	-0.886037	0.920904	-1.28446	1
BIOCARTA_ARF_PATHWAY	0.791475	-0.545043	-1.29782	0.949265	1.63429	-1.00417	-1.04373	-1.26751	-0.921114	0.545434	-1.04638	1.06838	-0.629994	-1.11021	-0.696443	1.02872	0.512374	0.993752	1.20865	0.629061	1.43555	0.927188	0.735029	-0.87883	1.09972	1.00805	-1.07714	0.809875	1.23881	-1.36466	-0.681668	-0.773817	-0.681947	-0.658302	-0.857685	-1.11059	0.949646	-0.877928	-0.720469	1.07001	1.1948	1.00708	-0.878004	-1.1844	-1.2391	0.792313	-0.786103	-0.637076	1
KEGG_RETINOL_METABOLISM	0.784095	-0.794552	1.40767	-1.22183	-1.12768	0.935833	-0.903265	0.768612	-0.831002	-1.04621	-0.992262	-0.799678	-1.0169	-1.28168	0.861006	1.45131	-0.992065	1.51255	0.749909	-0.785025	-1.50178	0.817629	1.01625	-1.04898	1.17699	1.11419	1.52127	0.718465	-1.23725	1.1412	-0.927275	-0.975438	-0.850426	0.731199	-0.801519	0.545845	-1.14242	-1.24585	-1.78651	0.800606	1.41992	-1.54534	-0.868434	-1.03839	-0.950259	0.713953	0.691894	1.1759	1
REACTOME_CYTOCHROME_P450_ARRANGED_BY_SUBSTRATE_TYPE	0.781654	-0.917183	-0.99449	0.788403	1.22862	-0.975603	1.02872	1.22928	0.824429	-0.634697	1.03959	-0.880015	-1.0138	-1.17969	-0.844716	1.16737	-0.677184	1.16101	1.3571	1.233	-0.644285	-1.10376	0.949611	-0.833262	0.781792	-0.78586	1.21107	1.00541	-1.40013	1.34841	1.17677	1.04309	1.0808	1.01796	1.09466	-0.649398	-0.987041	-1.07971	-1.93011	0.803413	1.67198	-1.52096	-1.21063	-1.07298	-0.840238	-0.611008	-1.07146	1.06697	1
REACTOME_RAS_ACTIVATION_UOPN_CA2_INFUX_THROUGH_NMDA_RECEPTOR	0.781619	0.968705	-0.849337	0.794633	1.33928	-1.13665	0.965678	0.663264	0.729749	0.926943	0.842893	-0.643619	0.927096	-1.4918	-1.05294	1.35518	1.06924	1.25175	1.30477	0.936055	0.869847	-0.585463	1.32157	-0.800138	-0.594525	0.611886	-0.655353	0.619888	-0.672846	0.965661	0.94051	-1.08574	0.872284	1.4422	-0.55256	1.27071	-1.50867	-0.887066	-2.01777	-1.05143	1.38612	-1.50383	-1.11849	-0.710506	-1.30599	0.507813	0.682135	-0.77048	1
KEGG_FRUCTOSE_AND_MANNOSE_METABOLISM	0.780911	-0.933713	1.55825	1.00584	-0.878618	1.65257	-0.98449	-1.41969	-1.24668	1.32484	0.675266	1.21002	0.877579	-0.70132	1.26483	0.907181	-1.1033	1.43826	1.35247	1.05287	1.42007	0.814196	-0.826494	1.10713	-1.19894	-0.891141	0.964455	-0.904743	-0.949173	1.04228	-0.823822	0.918935	0.779389	-1.34914	0.908408	-1.16917	-0.79148	-0.939537	1.09222	-1.16876	-0.897491	1.12909	1.16354	-0.927459	-0.824317	1.39856	1.8128	-0.994923	1
BIOCARTA_INFLAM_PATHWAY	0.780065	-0.760115	-1.35142	1.166	1.66426	-0.867234	-1.01092	-1.20218	1.05224	-0.778604	-1.06069	0.939004	-0.937476	-1.03968	-0.914756	-0.768814	-0.527357	0.680673	0.856053	-1.03909	0.943605	1.49105	1.00793	1.38932	1.91042	1.34643	1.09801	1.2611	1.56492	-1.04284	1.26925	1.31148	0.792181	0.670011	1.1724	1.27601	0.974673	0.630616	-0.992503	0.623988	1.17706	-0.921526	-0.998393	0.798803	-1.35876	0.809581	0.784667	-0.897274	1
REACTOME_DESTABILIZATION_OF_MRNA_BY_TRISTETRAPROLIN_TTP	0.779259	-1.12594	0.996383	1.41266	0.795172	1.33044	-0.915349	-1.01664	1.40337	0.922408	-1.11006	1.49737	1.14854	-0.766897	0.994986	1.01813	-0.768584	0.689295	1.04305	-1.17004	1.25655	1.66495	0.672935	1.46461	0.707878	-1.17101	1.13377	1.20596	-1.67128	1.38614	1.34881	-0.722553	1.17304	1.4563	-0.662	1.3848	0.952019	0.960719	1.3231	-0.802472	-1.42136	1.01511	0.869801	-0.557684	-0.790595	0.793016	0.802334	-0.943577	1
KEGG_CYTOSOLIC_DNA_SENSING_PATHWAY	0.774398	-1.00131	1.32635	1.18121	-0.977671	1.45861	1.15045	-1.17862	1.16745	1.14864	-1.1983	1.39875	1.59882	1.1771	1.64397	1.41881	-0.827503	0.935704	1.05254	-1.14111	1.24416	1.81511	1.11229	1.39654	1.90401	1.00737	1.19082	1.73732	1.44753	1.07213	1.87941	1.36763	-1.07498	1.09486	1.32079	-0.949856	-0.910054	-1.63165	-0.822302	1.51686	-0.847371	1.29727	1.76069	-0.887818	0.982664	1.42899	1.5219	0.661672	1
KEGG_HYPERTROPHIC_CARDIOMYOPATHY_HCM	0.773159	1.17677	-1.12821	-1.23733	1.48861	-1.11067	1.23975	1.49482	-1.04577	0.787469	1.65861	-1.17123	-0.871832	-0.868857	-0.85038	0.976732	0.848604	0.979276	0.973066	1.05258	-0.829291	0.907242	1.27353	-0.963856	1.33481	1.49625	-0.81111	0.885252	1.37836	-1.53469	1.68889	1.20572	1.05108	1.28419	0.945248	0.872059	0.847651	-0.887021	-1.02305	1.20239	1.37047	-0.833013	-1.29514	-1.1048	-0.925238	-0.942708	-0.97233	0.970239	1
REACTOME_SYNTHESIS_OF_PC	0.770612	0.705664	-1.35434	1.10058	2.02077	-1.19131	0.763509	-1.08753	1.23727	1.17545	0.939355	1.3051	-0.901198	-1.06062	-0.919881	0.851455	-0.718176	-1.1155	0.935233	-0.726301	0.894896	0.876255	-0.756729	0.630374	-0.820036	-0.93365	0.912291	-0.61241	-0.641276	-0.885403	0.790873	-0.898304	-0.965583	1.06614	1.31406	-0.845677	1.04649	1.13779	1.29144	-0.916193	-1.22652	1.02785	1.09127	1.57978	-1.03238	-0.900219	1.29461	-1.01608	1
KEGG_RNA_DEGRADATION	0.767612	-1.01595	-0.654343	1.20897	-0.918051	0.942138	-0.862758	-1.61833	0.774986	1.66179	-0.705234	1.77384	0.845576	0.743614	0.671834	0.949037	0.814514	-1.33039	0.843685	-1.02559	1.36975	0.891608	-1.13345	1.27118	-0.94258	-0.878483	-0.944661	0.795676	-0.985234	1.05766	-0.811429	-0.897623	-1.10778	-0.754759	0.909765	0.850536	1.15659	0.944414	1.99175	0.651166	-1.74979	1.87864	1.0184	-1.07385	-1.28929	1.45106	1.05041	-0.704453	1
BIOCARTA_BCR_PATHWAY	0.764095	1.00508	0.750188	-1.12382	1.78452	-1.25266	1.12919	0.957428	-0.654056	-0.920141	1.01483	-0.895082	-0.82311	-1.23777	-1.13618	0.750999	1.02144	-1.00021	-0.881468	-1.14082	-1.36841	-0.830501	1.30048	-1.62456	1.40943	1.44865	-1.28228	0.730608	1.89155	-1.61194	-1.01397	-0.867163	-1.06193	0.9134	0.989212	-1.25464	0.788649	0.683212	0.700757	0.986098	0.585012	1.13915	1.56478	1.24179	1.12157	0.735309	1.18856	0.707227	1
PID_ANGIOPOIETINRECEPTOR_PATHWAY	0.762872	1.03633	-0.828768	-1.03599	1.37302	-1.38332	1.75264	0.714865	1.05694	1.68388	1.71867	0.980624	1.64279	0.89375	0.903216	1.46212	1.2844	0.768804	0.939824	1.20395	0.817579	-0.520851	1.00922	-0.859948	1.08297	-0.79222	-0.946423	0.942279	1.10482	-0.913309	1.45972	1.61279	1.07821	-0.962824	1.06033	-1.60488	1.1911	0.96573	-0.794357	0.985405	0.750008	-0.583651	1.20247	1.3728	1.1864	-1.22576	1.0977	-1.05568	1
REACTOME_SYNTHESIS_OF_PA	0.762183	0.825378	1.07286	1.19239	1.18617	0.992023	0.84774	1.06975	-1.21212	-1.02459	1.62479	-1.52553	0.821978	0.941853	1.29673	-1.13558	-1.22098	0.928814	-0.691896	-0.72688	-1.16909	-0.60155	1.33449	-1.55181	0.841582	0.804311	-1.33528	-0.951631	1.40354	-1.14652	1.20123	1.0893	0.932064	0.884287	1.07704	-0.606668	1.0945	1.45496	0.983551	-0.832916	-0.859742	0.894626	0.580125	1.15201	0.976272	-1.30536	-1.11275	-1.05772	1
REACTOME_SPHINGOLIPID_DE_NOVO_BIOSYNTHESIS	0.761057	1.42242	-1.09262	-1.05614	0.839117	-1.26262	0.9749	0.95477	-0.829126	1.25405	0.854504	1.04998	1.07561	1.26841	0.927261	-1.07199	0.861027	-1.14967	1.01592	-0.944628	0.649288	1.28254	1.00549	-0.984809	-0.710115	-0.878284	0.775881	0.686395	-1.07616	0.770777	-1.01834	-1.12455	-1.56429	-0.774634	1.35106	-1.52874	-1.11671	0.767813	-1.15263	-0.664297	-0.958332	-0.770447	1.16734	-0.822634	1.03817	1.38841	1.36322	1.30053	1
REACTOME_GAP_JUNCTION_ASSEMBLY	0.760084	-1.24692	1.44897	1.16475	-0.783276	1.16276	-0.977902	0.929541	-1.03222	-1.43031	0.599853	-1.31056	-0.913075	-1.41536	-1.5907	1.33706	1.40112	0.614171	0.60765	1.47504	-1.14074	-1.13915	1.387	-1.00916	1.49172	1.62372	1.65837	0.537024	-1.15151	1.13231	1.1009	0.594299	1.31163	0.999631	0.687468	-0.87615	1.18011	1.18346	0.894772	0.671699	0.786402	-1.07014	-1.68867	-1.28051	-1.67455	-1.54861	0.679348	-0.889593	1
PID_INTEGRIN3_PATHWAY	0.759695	1.18484	0.852664	-1.01598	0.811025	-0.677191	1.07794	1.48756	1.0092	-1.21198	1.04184	-1.21044	-1.16051	-0.789781	-0.598637	-1.13492	-1.10062	0.923236	-1.02556	-0.958915	-0.796967	1.06246	1.14842	0.731442	0.796965	1.01218	0.687737	0.817729	-0.682492	-0.725837	-0.879509	0.99578	0.722642	-0.714911	-1.17178	-0.814908	-1.22991	-0.941084	-1.32077	0.842032	0.700679	0.983353	-1.32398	-1.04467	-0.678798	0.860973	-1.02158	1.32524	1
REACTOME_LAGGING_STRAND_SYNTHESIS	0.756017	0.55498	1.05064	-1.00753	-0.923345	-0.637764	-1.23704	-1.44942	-1.23881	1.24433	1.04244	0.949879	1.12329	1.44157	1.3933	-1.50503	-0.868419	-1.25595	0.692822	-0.966059	1.44973	0.897192	-1.33587	0.729107	0.866208	-0.938873	-0.867916	1.07095	1.00524	-0.788084	-1.4921	0.676947	-1.49183	-1.61081	1.18342	-1.11739	-0.907232	0.865683	1.35002	-1.04242	-1.39836	1.33348	-1.07724	-1.29902	-1.15317	0.48194	0.684231	-0.614287	1
KEGG_ALANINE_ASPARTATE_AND_GLUTAMATE_METABOLISM	0.754037	-1.37388	1.18898	1.49095	-1.6116	2.03951	-0.794223	-1.10592	1.36084	0.916647	-1.31156	0.94728	0.929734	-0.853693	-0.908992	-0.789077	0.783117	0.605551	1.05149	1.34504	0.895597	0.949081	0.85284	-1.20251	-0.432706	-0.905651	1.26079	0.913041	0.795642	1.34556	-0.916704	0.818983	0.938282	1.28767	-0.684875	1.06306	-0.952425	-0.902283	-1.25633	1.06215	1.36525	-1.09051	0.790396	-0.56539	1.35311	-0.970909	-1.02744	1.10231	1
REACTOME_METABOLISM_OF_STEROID_HORMONES_AND_VITAMINS_A_AND_D	0.753496	0.965343	-0.905801	-0.776935	0.872771	-1.10751	0.785797	1.55228	1.3362	-1.15845	-0.612865	-0.980831	0.587649	0.600012	0.836497	0.669995	0.627317	0.753824	-0.772861	1.0836	-1.22004	-1.1009	0.966536	-1.12385	-0.970293	-0.813664	-1.29266	-0.916787	0.849986	-1.30787	-0.564264	1.23513	1.11442	-1.17292	-0.859518	-0.976771	0.505529	-1.05167	-1.49182	1.03617	1.56248	-0.752586	-1.26572	-1.13168	-1.21741	-1.00522	-0.820232	0.792749	1
REACTOME_ACTIVATION_OF_THE_MRNA_UPON_BINDING_OF_THE_CAP_BINDING_COMPLEX_AND_EIFS_AND_SUBSEQUENT_BINDING_TO_43S	0.753451	-0.954608	1.17376	0.942005	-1.15429	1.33297	-1.89203	-2.30893	-0.675263	1.68841	-1.81161	2.17079	-0.646424	1.73379	1.64347	-1.59256	-1.38448	-1.08217	-0.906338	0.643332	1.03675	1.07243	-1.20847	1.24002	-1.88372	-1.56571	-1.626	-1.01244	-0.733353	0.83758	0.697063	-0.829052	-1.7002	1.11189	1.21816	-0.781506	1.7358	-0.733589	1.94298	1.83219	-1.40191	2.49586	-1.2858	1.24002	-1.77676	-1.50784	-0.737172	-1.90117	1
REACTOME_ION_CHANNEL_TRANSPORT	0.752914	-0.940457	-1.01249	1.32639	1.18834	-1.08331	0.865693	1.37375	1.11348	-1.05333	-0.526876	-0.695504	0.853236	0.837081	0.769274	0.921197	-0.593373	1.00531	0.963549	-0.889702	-0.833949	0.93463	1.07076	0.86941	1.18569	1.24425	1.2054	0.703981	0.764614	-0.823053	-0.901528	-1.10132	-0.745572	0.732882	-0.96406	0.833899	0.891459	1.27502	-0.903993	-1.03862	0.790046	-1.37759	1.06204	0.790031	0.849804	0.852837	0.826068	1.05143	1
PID_S1P_S1P3_PATHWAY	0.752346	1.12712	0.86092	0.746823	1.05841	-0.813155	2.0883	1.35543	1.34608	1.29397	1.29184	1.06885	1.19491	0.856882	-0.694296	0.947638	1.73	-0.895909	1.29778	1.11719	0.501141	0.677603	1.30258	-1.22052	1.22892	1.19552	-1.11325	0.63876	1.9625	-1.65311	1.33207	1.33598	1.22521	0.670704	1.0593	-0.782129	0.928691	0.985925	0.946997	0.507895	-1.05518	1.41508	0.736986	0.890462	-0.814469	0.961553	0.993219	-0.766682	0.999875
REACTOME_P53_DEPENDENT_G1_DNA_DAMAGE_RESPONSE	0.749626	1.01206	0.777661	0.799569	-0.738779	-1.24995	-0.916641	-1.95115	0.815022	2.17322	-0.995257	1.86542	-1.4022	-1.09053	1.27289	-0.966087	-1.89839	1.19891	1.81087	1.54863	2.32844	1.01372	-1.07037	1.15045	0.79111	-1.30063	-1.6649	1.51114	1.33441	-0.904079	0.751186	-0.955485	-1.13598	1.18498	1.05268	-0.777131	0.90108	-0.735988	1.13971	0.735973	-0.782996	1.56789	-0.930421	0.981861	-1.78729	-1.02059	1.66835	-1.49638	1
REACTOME_A_TETRASACCHARIDE_LINKER_SEQUENCE_IS_REQUIRED_FOR_GAG_SYNTHESIS	0.746178	1.37981	0.859322	-1.09225	1.40175	-1.06583	1.22799	1.39593	0.982345	-1.27179	0.623536	-0.47374	-0.936225	-1.30387	-0.715437	1.38525	-0.931059	1.38659	0.861453	0.842321	0.72119	1.04237	1.46053	0.675346	0.921889	0.621595	0.824305	1.33414	-0.988864	1.11628	-0.644912	-1.18013	1.09267	1.05857	-0.846621	0.980737	-0.765845	0.634555	-1.18847	-0.699013	1.55128	-1.73821	-1.62678	-1.81274	-1.28147	0.902787	-0.729848	1.12152	1
REACTOME_DOWNREGULATION_OF_SMAD2_3_SMAD4_TRANSCRIPTIONAL_ACTIVITY	0.743747	-0.799868	-1.29172	-0.599241	1.07507	-1.0424	1.45241	1.04097	1.12093	1.04491	1.11071	0.887669	1.31219	-0.751676	-0.922425	1.04371	1.35929	0.67844	-0.668318	0.930758	0.908348	-1.20809	-0.840147	-1.00129	-0.664656	0.86881	-0.915838	-1.27875	1.16991	-1.08502	-1.21452	-0.971222	-1.64779	-1.05656	1.01692	-1.06436	1.15294	-0.711828	1.18982	1.11213	0.798303	1.48624	1.81353	1.86644	1.67716	-0.875878	-1.13532	0.523764	1
KEGG_PEROXISOME	0.742992	-0.833981	1.74891	0.865349	-1.62112	1.39166	-0.97571	-1.08991	0.779267	0.985321	0.945337	-0.778584	0.815279	1.44489	1.40657	-1.43651	-1.65787	0.987047	1.41157	-0.9694	1.41918	1.38528	-1.01052	1.01274	1.0092	-0.905107	-0.996209	1.02172	1.17982	0.819999	-1.19483	-1.42063	-1.20688	1.03575	-0.96866	1.31911	-1.00337	0.637527	0.815322	-0.869948	-1.36283	0.974635	1.07266	0.884157	0.915893	1.00443	1.01867	0.869093	0.999393
PID_INTEGRIN5_PATHWAY	0.740546	0.621548	0.83592	0.732626	-0.644459	0.923286	-0.905449	1.23392	-0.829259	-1.35243	1.20667	-1.31513	0.54606	0.653602	0.821053	-0.927815	-1.02619	0.913257	0.959786	0.772573	-1.06094	1.20499	1.24984	0.584694	1.49916	1.17069	1.08629	1.04769	0.933001	0.677883	1.38629	0.660094	1.18681	1.04272	-0.588975	1.06586	-0.572664	-0.97778	-1.11655	0.891118	0.883519	-0.645599	-1.16222	-0.822885	-0.523694	0.718642	-0.609943	-0.971174	0.999333
PID_PI3KPLCTRKPATHWAY	0.740033	-1.04752	-1.00692	-0.774188	1.25169	-0.984595	1.59895	1.3866	0.763978	1.15938	1.08544	0.945381	-0.977064	0.828702	-0.91324	0.545002	1.35479	-1.07807	1.18833	-0.893207	0.922088	1.25973	0.933818	1.03082	1.35863	0.987094	1.24961	1.20954	0.707514	1.00775	1.06135	0.778812	0.861443	1.04759	1.22904	-0.734871	1.35911	1.08704	0.774837	-0.919961	-0.83747	-0.819431	0.938991	1.12097	-0.921727	-0.811224	1.01521	-0.773247	0.996884
REACTOME_PI3K_CASCADE	0.735988	-0.899676	-0.753899	-0.655088	1.0687	0.773233	-0.830348	-0.600942	0.88342	0.667727	-0.658101	0.759892	-1.65072	-1.35622	-1.25465	0.791608	-1.19231	1.20225	0.706732	1.08847	-1.15842	0.886472	1.02404	0.779311	1.13164	0.836819	0.953694	0.964769	0.946712	0.996532	1.65705	0.833265	1.20777	1.57664	-0.779335	1.02213	0.904266	-0.865304	-0.803599	0.7693	1.09842	-1.23908	-1.03271	-0.841646	-0.733542	-1.13168	-0.879292	1.10387	0.998783
PID_EPHA2_FWDPATHWAY	0.735897	-1.62553	-0.792112	1.18165	1.6713	-0.814106	1.33245	0.975237	0.53568	0.822047	1.43136	0.852722	-0.730319	-0.868354	-0.933503	1.01692	1.0195	1.25233	-1.19241	-1.10831	-0.82732	-0.611029	-0.866806	0.902562	1.05372	-0.829867	-1.15379	1.06534	1.66807	-0.751673	1.56148	1.44817	1.28935	0.808593	1.03509	0.725604	0.566454	-0.948191	-0.705894	1.3636	1.29471	0.882532	-1.08719	-0.934537	0.534766	-0.960009	-1.04446	0.73831	0.995833
REACTOME_INSULIN_RECEPTOR_SIGNALLING_CASCADE	0.73198	-0.84367	0.770619	0.743671	1.07569	-0.792022	0.895001	0.48	0.862757	0.856093	0.842657	0.775613	-1.59965	-1.18158	-1.24294	0.591305	-1.00922	1.08384	1.07254	1.1672	-0.901603	1.04344	1.0378	0.785619	1.36505	0.968879	0.963839	1.10563	1.13187	-0.968248	1.78185	0.990444	1.28739	1.53071	0.852317	0.858015	1.01294	0.864311	-0.768808	-0.708895	1.00833	-1.23349	-0.918703	1.05758	0.765994	-1.43574	-0.656388	0.967418	0.997429
BIOCARTA_FMLP_PATHWAY	0.729177	1.62552	0.767204	-1.11664	1.38251	-1.19693	1.18929	0.757998	0.971988	1.30148	0.742944	1.02313	-0.864403	-1.09821	0.945198	1.04106	-0.833165	0.72806	0.991003	0.724681	-0.97259	0.945248	1.22651	-1.08901	1.06769	1.2586	-1.8575	0.730446	2.08803	-1.81084	-0.968648	-0.953162	0.707369	0.783264	0.916836	-0.964546	0.986255	0.892629	0.934881	1.18663	1.05006	0.939207	1.41954	-1.19578	1.33288	1.60613	1.07307	1.51799	0.997523
REACTOME_SYNTHESIS_OF_DNA	0.728571	0.635931	1.2089	0.854096	-1.16965	1.01719	-1.16086	-2.06589	-0.818738	1.96348	0.739325	1.60513	-1.17451	1.57496	1.59453	-1.54324	-1.72577	0.870909	1.56393	0.953792	2.10522	1.28729	-1.12551	1.2252	0.917106	-1.19326	-1.45861	1.62732	1.26711	-0.950795	-1.06501	-0.795262	-1.49465	-1.02276	1.0146	-1.19502	1.40716	0.898982	1.80745	0.889513	-0.962715	1.89052	-1.11572	-0.856172	-1.73328	-1.1074	1.57524	-1.40734	0.995141
KEGG_ADIPOCYTOKINE_SIGNALING_PATHWAY	0.719879	1.08774	1.25546	-1.06593	0.870128	-0.846282	1.25598	-0.65527	1.01141	1.59268	1.01733	1.21445	1.31525	-0.804082	-0.865978	1.23637	-0.844509	0.80572	1.81211	1.44762	1.20306	1.33525	1.42201	-0.68359	1.17412	1.06825	0.916603	0.841715	1.11763	0.756588	1.41232	1.51014	1.50803	-0.835551	0.805902	0.867083	1.07903	-0.662261	1.02553	-0.781137	0.887697	0.92768	1.09522	1.24838	1.18505	-1.30597	0.993587	-1.16191	1
REACTOME_INHIBITION_OF_VOLTAGE_GATED_CA2_CHANNELS_VIA_GBETA_GAMMA_SUBUNITS	0.717977	0.721878	1.25279	-0.609519	0.500995	0.991801	0.93709	1.06539	0.799022	-0.976521	-0.785405	-0.672458	-0.819612	0.799462	-0.776808	0.783428	0.699644	-0.550428	0.766989	-0.791298	-1.097	1.04588	1.13321	0.827234	0.836397	-0.979876	-1.10837	1.45607	0.984033	0.94503	-0.586304	0.893292	0.956941	-0.749049	-0.99147	0.726766	0.866043	0.739264	0.780375	-0.89815	1.17592	-0.901105	-0.91676	1.08803	0.826388	-1.37748	0.871526	-1.20033	1
REACTOME_OLFACTORY_SIGNALING_PATHWAY	0.715703	-0.977193	-1.31838	1.10091	1.40939	0.684028	0.807485	1.12893	0.847048	-0.780533	-0.955562	-1.06554	0.976662	-0.675004	-1.27227	1.175	1.23313	-1.1428	1.31951	0.68268	-0.902221	1.28144	1.34019	-0.646504	1.24373	0.984419	1.44952	1.42326	-0.708853	1.23369	0.87895	1.17764	0.869282	-1.10906	0.709505	-1.18414	-1.27367	-1.11686	-1.84339	0.722162	0.906728	-1.21938	-1.4977	-1.19583	-0.926534	0.711613	-1.0448	1.30167	0.999585
REACTOME_CHONDROITIN_SULFATE_BIOSYNTHESIS	0.702745	1.04303	0.563632	-1.17296	0.979414	-0.661266	1.24061	1.82488	-0.724204	-1.52471	0.706791	-1.30023	0.780036	-0.838919	-0.690436	0.87022	0.861061	0.900246	0.783739	1.17945	-1.15782	-1.13534	1.46252	-1.3501	1.56471	1.63841	-0.824833	0.964515	1.69986	-1.20236	-0.997727	-0.830606	1.25718	-0.663572	-0.822249	0.658433	-1.15981	-0.80226	-0.908448	-0.986224	-0.809248	-1.27147	-1.072	0.822662	-0.505491	-1.13023	0.576544	0.421834	1
KEGG_DNA_REPLICATION	0.702407	0.45518	1.09865	-0.932354	-0.956886	0.875448	-1.69078	-1.78008	-0.886384	1.03918	-0.890229	0.805215	1.20631	1.74243	1.59602	-1.8015	-1.04439	-1.44628	0.791772	-0.677351	1.67329	0.808615	-1.71634	1.24165	0.965425	-0.857074	-1.09148	1.15706	0.876656	0.840226	-1.81924	0.867983	-1.82893	-1.64304	0.980959	-1.35014	1.11611	0.800465	1.53714	1.05085	-1.01751	1.72361	-0.910525	-1.37292	-1.06327	1.15523	0.910849	0.66283	1
REACTOME_STEROID_HORMONES	0.699384	0.851051	-1.02132	0.733357	0.913943	-0.955361	0.763483	1.44405	1.47985	-1.23539	-0.720717	-0.877388	0.867529	0.596807	0.778032	0.84851	0.756726	0.644725	-0.774815	1.04903	-1.19477	-0.930458	1.03367	-1.15005	-0.90707	-0.988094	-1.26034	0.782788	0.962481	-1.11644	0.734114	1.25366	1.244	-0.963279	-0.691799	-0.746486	-0.546607	-1.20118	-1.55599	0.839717	1.73863	-0.918486	-1.16597	-0.875204	-1.35378	-1.10274	-0.565182	-1.08609	1
REACTOME_INWARDLY_RECTIFYING_K_CHANNELS	0.696526	1.02011	1.1003	-0.840173	0.747347	0.628043	0.993629	1.26759	0.836479	-1.23574	-0.753449	-0.924924	-0.778017	0.848239	-0.744721	0.859318	0.743626	0.789019	0.788836	0.910568	-1.093	0.891992	1.30148	-0.585818	0.858718	-1.1363	-1.0698	1.62148	0.758093	1.22212	0.853723	0.929738	1.03322	0.69913	-0.869366	0.781099	-0.880993	-0.728167	0.680115	-1.01328	1.06562	-0.951239	-0.950484	-1.04593	0.949772	-1.12335	-0.883433	0.890973	1
KEGG_TASTE_TRANSDUCTION	0.69128	-0.865236	-1.0332	1.30157	1.21152	0.888975	-0.816094	1.18614	-1.17483	-1.27702	-0.756998	-1.32895	-0.653636	-1.05618	1.03134	1.40887	-1.19436	1.77936	1.21399	0.983095	1.25377	0.706262	-0.780922	0.876413	0.824978	-0.731722	0.870667	0.885125	-1.08192	0.974022	0.643106	0.806227	0.695629	1.10123	-0.957987	-0.667691	1.10801	-1.14703	-1.4209	1.53633	1.8718	-1.38255	-1.23489	-0.861869	-1.02131	-0.930209	-0.558112	0.679943	1
PID_MYC_PATHWAY	0.685821	-1.01095	0.852288	1.11556	0.929817	-0.830053	-1.23071	-1.48569	-0.809794	1.05395	-1.1486	1.2803	-1.27218	-0.856251	-0.899384	-0.908288	-0.696242	0.924892	0.870316	-0.704216	1.25042	0.664648	-1.14219	1.19688	-1.22463	-1.60368	-1.64107	0.842065	1.18386	-0.650669	-0.962725	-1.11241	-1.34692	-0.586047	1.65129	-1.81731	-0.742709	-0.831799	0.956106	0.944614	-0.883116	1.51149	-0.981609	-0.771431	-1.42623	-1.41282	1.39019	-1.27391	1
REACTOME_GLUCAGON_TYPE_LIGAND_RECEPTORS	0.684372	-0.888649	1.18289	1.21489	1.09836	0.913618	0.987193	0.93023	0.948637	0.940736	-0.697504	-0.590794	-1.26253	-1.94828	-1.72343	1.68885	1.29973	1.24026	0.846535	0.749921	-0.929435	1.13003	1.19374	0.761401	1.30253	-0.657034	0.974782	1.67658	1.2096	0.816248	0.745102	1.11187	-0.885332	-0.736787	-0.949511	0.736646	0.734109	1.12225	1.33756	-1.22735	-0.93272	0.99155	-1.91829	-1.16961	-1.49422	-1.18459	-1.07343	1.02662	1
ST_G_ALPHA_I_PATHWAY	0.674675	0.847689	-0.884767	-0.775594	1.38233	-1.01592	1.28767	1.39917	-0.779583	0.991651	1.3853	-0.887826	-1.08938	-1.16814	-0.789931	0.927599	0.611142	0.87714	1.07905	0.940016	0.909983	0.706341	1.11615	0.893849	1.77121	0.816128	1.00572	1.54807	1.15983	0.948093	1.45191	0.78918	1.16579	1.03561	1.48723	1.05407	0.83059	1.11586	0.69227	-0.973881	0.870984	-1.06008	0.910043	0.870076	1.03109	-0.861046	1.00663	-0.58139	1
PID_ECADHERIN_KERATINOCYTE_PATHWAY	0.674281	1.11163	-1.06772	-1.31774	1.46874	-1.51754	1.60502	1.32368	0.665537	0.972896	1.434	-1.07605	0.831448	-0.930551	-0.492285	1.00942	1.22279	1.1403	1.0068	0.745623	0.565758	0.793445	1.06429	-0.921087	1.60212	0.971363	1.10846	1.12396	1.49019	-0.673246	1.09847	1.35924	1.02944	-1.12573	1.01114	-1.26688	-0.897414	0.608543	-0.699995	0.584302	0.615641	0.612328	0.706533	-0.77763	-0.887769	0.757353	1.51569	-1.2548	1
REACTOME_ORC1_REMOVAL_FROM_CHROMATIN	0.672928	-0.621286	0.988335	0.945062	-1.14333	1.10147	-1.00299	-2.06902	0.87566	2.1148	-0.819691	1.75204	-1.31155	1.33954	1.38165	-1.31214	-1.84038	0.985906	1.80305	1.01085	2.12116	1.43489	-0.899757	1.39947	0.653904	-1.36608	-1.6732	1.54385	1.36917	-0.92411	-0.822317	-0.907299	-1.16771	-0.875537	0.924708	-0.811606	1.40012	0.80174	1.67718	0.90032	-0.774565	1.79786	-0.984791	0.881711	-1.68284	-1.15827	1.7345	-1.50592	1
BIOCARTA_VIP_PATHWAY	0.670989	1.41726	-0.77317	-1.0896	0.875015	-1.13718	1.52743	1.12927	1.04687	1.1949	-1.00317	0.996758	1.23462	-1.09128	0.831389	1.45416	1.25965	-1.04051	0.689207	0.805628	-0.979134	0.825072	1.11836	-0.858314	0.829886	0.632191	-0.577178	0.80866	-0.67405	-0.809295	-1.08662	0.796441	0.68035	-1.03269	-1.30515	-1.15728	0.89115	1.37775	-0.720245	-1.02435	0.770695	-0.805724	1.23451	-1.27749	-0.658947	1.58877	0.7261	1.0552	1
REACTOME_REGULATION_OF_MRNA_STABILITY_BY_PROTEINS_THAT_BIND_AU_RICH_ELEMENTS	0.645381	-0.683071	0.668927	0.610951	0.719897	-1.10265	-1.05767	-1.68822	1.03575	1.81619	-1.16198	1.87086	-1.36263	-0.807879	1.43588	-1.08049	-2.13778	1.10461	1.81469	1.07521	2.00813	1.56864	-0.769801	1.48581	0.907732	-1.00375	-1.26109	1.4201	-0.814208	-0.759197	1.16155	-1.08299	-1.0881	1.67205	1.26293	0.784795	1.14757	0.800403	1.41638	0.829855	-0.782211	1.67435	0.954323	0.933786	-1.64894	-0.995184	1.64927	-1.51432	1
BIOCARTA_NO1_PATHWAY	0.644046	-1.02067	-0.972619	0.707855	1.08053	-0.715523	0.929467	0.870705	0.802863	-0.763035	0.894301	-0.813605	-0.799647	-1.07643	-1.18446	0.910486	1.41744	-1.30974	-0.752098	-1.01066	-1.356	0.933588	1.09627	1.18756	-0.836971	-1.18255	1.11391	0.854614	-1.38254	1.46262	1.09912	-0.90739	0.841538	1.12695	-0.978167	1.08362	0.878373	1.58505	1.11102	-1.61586	-0.988465	-1.28046	-0.806901	-0.770058	-1.24395	0.862739	0.771178	-0.744422	1
REACTOME_M_G1_TRANSITION	0.64293	0.699688	0.955712	0.727687	-1.08243	-0.79839	-1.12666	-1.85416	0.631368	1.84689	0.775	1.55805	-1.22736	1.56407	1.57411	-1.71835	-1.90175	0.779646	1.69131	0.990253	2.06822	1.35783	-0.997779	1.54324	1.22612	-0.998624	-1.43898	1.78641	1.47387	-0.984567	-0.73165	0.753179	-1.25368	-0.822614	1.0658	-0.925002	1.43342	0.721039	1.50492	1.08326	-0.718563	1.78135	-1.06052	0.937638	-1.61095	-1.24724	1.67336	-1.57423	1
BIOCARTA_EIF4_PATHWAY	0.625585	1.09435	-0.903024	-0.806976	0.692302	-0.873503	0.547164	-0.956842	1.09755	1.15948	-0.899795	1.3267	-0.654734	-0.819437	0.802417	1.04421	-0.599004	1.25073	0.917259	0.704387	-0.970594	0.732332	1.17107	-1.17105	1.25209	1.01684	-0.660669	0.639532	1.61259	-1.41356	1.06009	1.17349	1.08282	-0.786877	1.27601	-1.08831	-0.567261	1.28388	1.26707	-1.05958	-1.47391	1.20507	1.05283	1.30511	1.07006	-0.775516	1.02862	-0.659111	1
REACTOME_RESPIRATORY_ELECTRON_TRANSPORT_ATP_SYNTHESIS_BY_CHEMIOSMOTIC_COUPLING_AND_HEAT_PRODUCTION_BY_UNCOUPLING_PROTEINS_	0.624271	-0.765113	1.79343	0.835049	-1.64774	1.70408	-1.89584	-2.58451	-0.814071	2.13775	-1.60869	1.5525	-2.18993	-0.692991	0.86897	-2.38215	-1.98721	-0.928018	1.96137	0.705958	2.34395	2.13081	-1.3872	2.18513	-0.970042	-1.32815	-0.914945	1.15046	-1.08026	1.62279	-0.812445	-1.25955	-1.14427	1.2496	-1.08086	1.11769	1.21972	-0.978548	1.85053	1.38443	-1.76741	2.46381	-1.08042	-1.21846	-2.19524	-0.78696	2.05211	-2.0614	1
REACTOME_DESTABILIZATION_OF_MRNA_BY_BRF1	0.619248	-1.20822	1.0514	1.08231	-0.845179	1.43421	-1.03384	-1.26903	1.05053	0.969464	-1.11044	1.41487	0.842016	-0.825674	0.969719	1.11198	-0.965705	0.839099	1.03211	-1.26787	1.10638	1.89251	0.840431	1.49809	0.782176	-0.864167	1.23662	1.12072	-1.45555	1.49016	1.20704	-0.783823	1.15576	1.35453	0.56642	1.48727	1.14129	0.955054	1.60283	-0.707845	-1.21898	1.13226	-0.721453	-0.98923	-1.11409	0.749716	0.877155	-0.954945	1
KEGG_DORSO_VENTRAL_AXIS_FORMATION	0.615189	-0.71114	0.99747	0.585577	-0.554637	0.890104	1.56762	0.995505	1.29122	1.53945	0.782449	1.13019	1.66055	1.73472	1.15762	0.389399	0.801746	-0.790417	1.23177	0.945756	1.04188	0.755642	0.908141	-0.760274	1.94258	1.57453	1.35906	1.30565	1.23949	-0.75226	1.4501	1.21809	1.11702	1.06721	1.42409	-1.13463	1.10577	-1.03148	-1.16934	1.45576	1.03122	-0.731725	1.54417	1.3661	1.87245	0.93028	-0.816587	1.21345	1
REACTOME_FORMATION_OF_THE_TERNARY_COMPLEX_AND_SUBSEQUENTLY_THE_43S_COMPLEX	0.61353	-0.839886	1.34529	0.870055	-1.4787	1.45057	-1.92699	-2.11523	-0.645153	1.47057	-1.97562	1.98119	-0.606311	1.82944	1.71294	-1.70529	-1.4721	-1.09282	-0.978222	0.725611	0.959776	0.962956	-1.25249	1.12629	-1.83909	-1.75692	-1.77424	-0.82675	-0.888354	0.922348	-0.889695	-0.902333	-1.96038	1.04187	1.11143	-0.962236	1.82937	-0.963694	2.0675	1.99373	-1.25264	2.33842	-1.3931	1.21137	-1.75894	-1.3992	-0.678913	-1.96874	1
REACTOME_APC_C_CDC20_MEDIATED_DEGRADATION_OF_MITOTIC_PROTEINS	0.611283	0.592089	0.812824	0.736282	-0.816075	-1.00247	-0.995226	-1.88305	0.82801	1.92064	-0.91707	1.63528	-1.2329	1.34025	1.60408	-1.54944	-2.01395	0.757282	1.90165	1.22562	2.11249	1.46885	-0.595904	1.32047	1.02409	-1.09536	-1.47315	1.50024	1.39418	-1.07551	0.738248	-1.73298	-1.25979	1.88296	1.07316	1.00601	0.94372	-0.82869	1.27227	0.899152	-1.00749	1.67011	-0.89905	1.01845	-1.5887	-1.20968	1.40208	-1.46873	1
REACTOME_APC_C_CDH1_MEDIATED_DEGRADATION_OF_CDC20_AND_OTHER_APC_C_CDH1_TARGETED_PROTEINS_IN_LATE_MITOSIS_EARLY_G1	0.609551	-0.62281	0.931943	0.584121	-0.737449	-1.04075	-1.07977	-1.94346	0.885967	1.9745	-0.807512	1.58432	-1.55712	-0.781799	1.45556	-1.29407	-1.98537	0.907777	1.83018	1.06779	2.13527	1.5701	-0.599225	1.4732	0.888847	-1.31102	-1.8911	1.55281	1.56327	-1.25707	0.699734	-1.5913	-1.40643	1.69896	1.09165	-0.4687	1.17975	0.826652	1.58334	0.769839	-1.05773	1.68264	-0.999781	-1.10254	-1.70084	1.00084	1.60521	-1.29806	1
REACTOME_MUSCLE_CONTRACTION	0.608217	0.781054	0.931912	1.04188	1.23883	0.86381	1.60531	1.70101	0.957553	-0.958842	1.52056	-1.27526	-0.920187	-1.42418	-0.904597	1.36927	-0.723357	1.36969	1.6375	1.21786	-0.998127	1.39724	1.7601	-1.05513	1.45979	1.28642	1.32227	1.19534	0.913307	0.893677	1.74007	1.04055	1.25765	1.40488	0.754735	-1.0463	-0.653511	1.31674	1.16417	-1.40075	-1.32013	1.0442	-1.30539	-1.23098	-1.287	-0.888403	-1.10089	0.993414	1
REACTOME_ACTIVATION_OF_NF_KAPPAB_IN_B_CELLS	0.607001	0.818036	1.05576	-0.745076	-1.04695	-1.00636	-0.915467	-1.77049	0.977383	2.01413	-0.804324	1.78066	-1.66186	-1.29287	1.09239	-1.01789	-1.8556	1.22415	1.83276	1.34654	2.22552	1.27151	-0.907855	1.14527	1.13752	-1.10086	-1.58279	1.54782	1.58867	-1.13287	0.732168	-1.07228	-1.42157	1.2157	1.1962	-0.745129	0.931636	1.03961	1.48009	-0.793987	-0.981227	1.66023	0.953854	-1.16047	-1.53611	1.10715	1.62453	-1.2662	1
REACTOME_REGULATION_OF_ORNITHINE_DECARBOXYLASE_ODC	0.589201	0.928149	0.940554	-0.906258	-0.857088	-1.04199	-1.20678	-2.08378	-0.730746	2.34841	-0.802921	2.06398	-1.53788	-1.00293	1.53031	-1.32488	-2.36027	1.28252	2.06349	1.67385	2.53149	1.20385	-0.940776	1.39015	0.676634	-1.17977	-1.78313	1.35554	1.58732	-1.37371	0.627963	-1.24002	-1.70048	1.34062	1.41451	-1.0867	1.26403	1.17283	1.54812	-0.875318	-0.730333	1.47017	-1.00319	0.971531	-1.92612	-1.1348	1.77295	-1.6738	1
REACTOME_GABA_SYNTHESIS_RELEASE_REUPTAKE_AND_DEGRADATION	0.565594	0.818419	1.16308	-1.08748	-1.04047	1.00283	-0.881115	1.04957	-0.602258	0.939455	-1.1105	-0.670369	-1.09357	-1.50841	-1.28415	0.966267	-0.65151	1.20071	0.725102	-0.891413	0.901514	0.697704	-1.08721	1.31427	1.04137	1.09217	-0.797698	1.13213	1.27494	-1.53122	1.22431	-0.764865	1.11425	0.823901	0.831328	-0.663996	1.02078	-1.18597	-0.780444	1.33878	1.24968	-0.619461	-1.21276	-0.823013	0.905937	-0.941545	-0.689721	1.12774	1
REACTOME_SCF_BETA_TRCP_MEDIATED_DEGRADATION_OF_EMI1	0.563036	0.671726	0.736546	0.773317	-0.698821	-1.12664	-1.17194	-2.03127	0.544746	2.05471	-0.777041	1.84888	-1.68481	-0.809665	1.50734	-1.63487	-2.26987	1.08949	1.95359	1.42769	2.46154	1.18846	-1.03369	1.40662	0.554497	-1.54107	-1.98407	1.6891	1.35009	-0.834807	-0.546211	-1.58378	-1.70581	1.67131	1.22709	-0.751558	0.838836	0.767652	1.30073	-0.709047	-0.905212	1.53839	-1.14896	1.03855	-1.85496	-1.36955	1.53352	-1.55514	1
REACTOME_SIGNALING_BY_CONSTITUTIVELY_ACTIVE_EGFR	0.557812	-0.756319	-1.21004	-0.65016	1.54416	-1.52853	1.19727	0.925007	1.00742	1.27094	1.05898	1.07511	-0.631671	1.06581	0.973379	-1.03292	0.852863	-0.824526	1.06626	0.897527	-0.774879	1.00649	1.27	-0.829568	1.00189	-1.06541	0.958596	1.1437	-0.98555	1.21613	-0.759176	0.765474	-1.10216	-0.828131	0.965923	-1.51514	1.43635	1.00703	0.572639	0.824667	0.911788	0.749523	1.0745	1.98227	0.948051	-1.78795	-0.767325	-1.17344	1
BIOCARTA_TID_PATHWAY	0.549948	0.715581	1.25916	0.910559	-1.21013	1.24244	1.56184	-0.953661	1.41886	1.67202	-0.79811	1.45839	1.2083	-0.70467	-0.797782	1.33364	1.04014	0.954931	1.45828	1.49396	1.69572	0.708492	1.11127	0.897211	1.24827	1.23564	1.26829	-0.874284	-0.532874	-0.770471	1.30946	0.907318	1.11402	-0.524997	0.984678	-0.984615	1.82093	0.661695	0.819086	1.47672	1.01305	-0.707777	1.45256	0.988653	1.36933	1.1801	0.767391	-0.959652	1
PID_INTEGRIN_A9B1_PATHWAY	0.502713	-0.777766	0.779189	-0.671615	1.07261	1.05448	1.20454	1.13724	0.861667	-1.2192	0.749337	-0.981567	-1.04737	-0.963541	-1.17486	0.836287	0.701357	0.835156	0.981743	1.17011	-0.806013	0.764208	1.34502	-0.757894	1.34034	0.946929	1.225	1.12541	0.778854	0.878857	1.05254	-0.980239	1.20987	1.30204	-0.841164	1.18794	0.758894	0.625304	0.930675	0.86114	-0.990096	0.84869	-1.09952	0.936444	-0.779878	-1.18205	-0.831093	-1.14125	1
REACTOME_AUTODEGRADATION_OF_THE_E3_UBIQUITIN_LIGASE_COP1	0.494337	0.96133	0.763338	-0.952088	-0.788686	-1.32719	-1.08849	-2.10906	-0.664379	2.17518	-0.831816	1.90567	-1.72871	-1.16725	1.2702	-1.28732	-2.29444	1.21742	1.92887	1.57692	2.43741	1.16566	-1.21724	1.52826	0.696033	-1.24229	-1.82146	1.4636	1.43624	-1.15514	0.652297	-0.997657	-1.36254	1.19989	1.11222	-0.917428	0.963926	0.680633	1.24634	0.671312	-0.791545	1.51335	-0.97955	1.00962	-1.94681	-1.21684	1.78254	-1.55207	1
REACTOME_CDK_MEDIATED_PHOSPHORYLATION_AND_REMOVAL_OF_CDC6	0.483373	0.933725	0.819385	-0.957377	-0.855371	-1.2601	-1.07186	-2.01735	0.720081	2.20416	-0.848675	1.81636	-1.62869	-0.88779	1.46561	-1.31658	-2.24641	1.21776	2.01251	1.54564	2.4001	1.25381	-0.972796	1.31626	0.833245	-1.18398	-1.76022	1.53082	1.39432	-0.974703	-0.628102	-1.36655	-1.51867	1.40134	1.14826	-0.713454	0.954686	0.842371	1.16642	-0.722174	-0.714479	1.48213	-1.09018	1.06295	-1.84476	-1.29296	1.6508	-1.62721	1
REACTOME_ASSEMBLY_OF_THE_PRE_REPLICATIVE_COMPLEX	0.474256	0.622128	0.919307	0.651122	-1.00924	-0.830348	-1.12377	-1.97087	0.585802	2.00501	-0.705455	1.66517	-1.47654	1.22201	1.35263	-1.65971	-1.89712	0.844411	1.82139	1.08712	2.22446	1.59609	-0.905176	1.57488	1.04255	-1.145	-1.61381	1.69673	1.40848	-0.925314	-0.735538	-0.842269	-1.14617	0.872698	1.08133	-0.788531	1.62077	0.806807	1.58085	1.00583	0.736251	1.74823	-0.959497	0.997161	-1.69796	-1.20406	1.82968	-1.55325	0.998191
REACTOME_P53_INDEPENDENT_G1_S_DNA_DAMAGE_CHECKPOINT	-0.480729	0.80992	0.908472	-0.850917	-0.934097	-1.06702	-1.06038	-2.05751	-0.835718	2.21369	-0.732279	1.69464	-1.74997	-0.996238	1.36405	-1.37683	-2.38888	1.21963	1.94003	1.53914	2.33048	1.15458	-0.882443	1.10495	0.985592	-1.0523	-1.7781	1.52639	1.56791	-1.20062	0.60356	-1.13267	-1.37158	1.35134	1.12243	-0.755366	0.947186	0.768513	1.31146	-0.674981	-0.806968	1.36195	-1.07215	0.999607	-1.80622	-1.3642	1.5515	-1.58841	0.997885
REACTOME_DESTABILIZATION_OF_MRNA_BY_AUF1_HNRNP_D0	-0.495808	0.802517	0.637483	-0.940515	-0.626214	-1.33366	-1.02142	-2.06037	-0.687119	2.17125	-0.738522	1.90021	-1.75828	-1.04199	1.37673	-1.42488	-2.28654	1.32517	2.04145	1.53446	2.47654	1.32735	-0.844653	1.40556	0.875745	-1.08421	-1.84699	1.39581	1.56003	-1.23102	0.698618	-1.22326	-1.58337	1.52704	1.44715	-0.850723	1.07039	-0.770245	1.35663	0.855146	0.723064	1.66098	-1.03946	1.09877	-1.83923	-1.25006	1.79018	-1.48993	0.998532
REACTOME_CDT1_ASSOCIATION_WITH_THE_CDC6_ORC_ORIGIN_COMPLEX	-0.507007	0.765877	0.883217	-0.747411	-0.972567	-1.07491	-1.01866	-2.03389	0.621029	2.11158	-0.782804	1.82897	-1.50564	0.837105	1.46234	-1.49144	-2.22919	1.04692	1.82098	1.31778	2.2412	1.39907	-0.890822	1.36152	0.704778	-1.20132	-1.58329	1.50713	1.16967	-0.913663	0.860453	-0.783847	-1.18456	1.02147	1.07413	-0.795509	1.49314	0.850323	1.56634	0.878306	-0.649465	1.71258	-1.02992	1.01622	-1.74105	-1.3777	1.80417	-1.59106	0.999295
REACTOME_CGMP_EFFECTS	-0.519012	-0.639041	-1.13907	0.735529	0.745121	-0.759071	-1.29786	0.947268	-1.10973	-1.37233	-1.27918	-0.947224	-1.32301	-1.36656	-1.53707	1.42029	1.06929	0.745689	-1.35829	-0.945882	-0.699705	-0.774192	-0.662158	1.21949	-1.09103	-0.751288	1.57639	-0.759283	-1.78202	1.53027	-1.24528	-1.2068	-0.943465	-1.08598	-0.66126	-1.16388	-0.877203	1.20576	-0.768895	-1.27285	-0.755526	-1.32261	-0.966348	0.630415	1.086	-1.19308	-1.02463	0.606344	0.999795
BIOCARTA_NOS1_PATHWAY	-0.522336	-0.81249	-1.05383	0.765476	0.917851	-0.847189	-0.766363	1.07068	-0.962476	-0.593829	-0.746886	-0.781316	1.09082	-0.979625	-0.859757	1.02387	1.50579	-1.10393	0.595865	0.679557	-1.49251	-0.860558	1.51752	-1.22973	1.10205	0.929273	1.03933	0.542095	0.798922	-0.891447	1.18709	0.685114	1.30272	0.793409	-0.867682	1.11822	-0.603039	1.42285	-0.943982	-1.22941	0.930467	-1.20119	-0.783717	-1.14898	-0.829118	0.830441	-1.11146	0.835504	1
REACTOME_BOTULINUM_NEUROTOXICITY	-0.530057	0.749698	0.741098	-0.927898	0.824064	-0.696219	1.17178	0.470724	0.751885	1.36209	-0.681966	1.18096	-0.892669	-0.695612	-0.758759	0.578965	-0.90486	-0.948523	-0.8163	-0.660237	-0.825446	-0.768722	1.20899	-1.00301	1.14307	-0.786461	-1.70603	1.31205	2.13744	-1.61556	0.812	-1.33847	1.06838	0.808886	-0.805473	1.13675	0.886704	-1.30642	-0.987807	1.48184	1.24468	0.915538	-1.19216	0.614813	-1.08103	-1.56936	1.089	-1.59115	1
REACTOME_CROSS_PRESENTATION_OF_SOLUBLE_EXOGENOUS_ANTIGENS_ENDOSOMES	-0.531736	0.866003	0.78832	-1.05882	-0.87618	-1.31292	-1.01096	-1.90567	0.60443	2.09384	-0.882693	1.83061	-1.73457	-1.13883	1.40262	-1.1594	-2.2465	1.32047	1.96677	1.79183	2.44047	1.06522	-0.912452	1.32101	0.846198	-1.08735	-1.77155	1.44448	1.44252	-1.17246	0.901719	-1.14948	-1.32624	1.55517	1.41365	-0.689894	1.33861	1.20648	1.41612	-0.907982	0.876241	1.26805	-1.17972	-0.992395	-1.95653	-1.12388	1.73665	-1.66641	1
REACTOME_RESOLUTION_OF_AP_SITES_VIA_THE_MULTIPLE_NUCLEOTIDE_PATCH_REPLACEMENT_PATHWAY	-0.551471	-0.492196	0.953585	-0.702433	-0.868346	0.834034	-0.919157	-1.3801	-1.03414	0.996248	1.12279	1.12511	-1.11902	-0.638912	-1.18451	-0.761041	0.966788	-1.11656	0.796548	-1.10393	0.983369	1.37752	-0.975159	1.37615	-1.45095	-0.918708	-0.510282	-1.01941	-1.14978	0.837571	-1.14166	-0.811143	-0.884181	-1.24033	-1.12497	-0.811764	1.10791	1.24753	1.03115	-0.923509	-0.919339	0.654689	-1.38591	-0.904553	-1.45703	-0.783914	0.750543	-1.13576	1
REACTOME_METAL_ION_SLC_TRANSPORTERS	-0.577537	1.13176	-0.813817	-1.48637	-1.05666	-0.900919	0.699555	0.978427	1.06432	-1.15074	-1.39699	0.609395	-1.35023	-0.817763	-1.59564	-1.2552	1.01109	-1.60696	-0.87986	0.80019	-1.34607	-0.653337	0.707437	-0.956236	-1.28165	1.15924	-0.981461	-1.81732	-1.30421	-1.11228	0.726242	-0.925084	-1.01411	1.44921	0.614065	1.0689	-1.37217	0.834893	-0.885576	-1.49217	-1.44874	-1.18223	-0.896528	-0.999535	-0.906295	-0.894289	0.967129	0.812052	0.998313
PID_PDGFRAPATHWAY	-0.582735	-1.05164	-1.03925	1.25603	1.27736	-1.02349	1.77511	1.11045	1.26725	1.35939	1.24951	0.827059	-0.677064	-0.604742	-1.28803	0.564114	1.40078	-1.64553	0.926593	0.951861	0.85344	1.30259	1.08732	-0.637958	1.59525	1.50507	1.29988	0.829903	0.756802	-0.965073	1.11114	-1.66364	-1.65069	1.55321	1.93334	-1.32679	1.77863	1.01135	0.836506	0.773937	0.894492	0.593617	1.06296	1.34864	0.741861	-0.769783	0.947593	-0.786047	0.998731
ST_GA12_PATHWAY	-0.59225	-1.31913	0.774661	1.08402	0.907958	1.01939	1.05705	0.647984	0.813795	1.27874	-0.430225	0.746792	-0.831967	-0.979522	-0.787715	0.664595	-0.866324	0.829999	-1.04499	-1.02907	0.743586	-0.733119	-1.08743	-1.04665	-0.977336	-1.0607	-1.23023	0.961058	1.28917	0.901187	1.54716	1.3318	1.44298	0.988188	1.53339	0.671214	-0.798151	-0.569758	0.823413	-0.823959	-1.10946	-0.87781	0.982601	1.49394	0.865853	-1.40514	-0.86745	-0.976458	0.997784
REACTOME_RNA_POL_I_TRANSCRIPTION_TERMINATION	-0.600151	0.559937	-1.19405	0.719113	0.86125	-1.15821	-1.63377	-2.11961	-1.56583	1.63579	0.857375	1.241	-0.66759	-0.896213	-0.527008	1.07656	0.825779	-1.45565	0.989836	-0.893373	0.924804	1.53966	-0.744492	1.01327	-1.04577	-1.07531	-1.44988	-0.564356	0.873865	-1.25465	-1.12634	-1.50413	-1.30645	0.848895	0.747657	0.927186	-1.14827	-1.90333	1.15683	0.941751	-1.20185	1.79012	-0.820626	-1.14478	-1.09148	0.909006	0.836444	-0.841015	0.996451
PID_HDAC_CLASSII_PATHWAY	-0.603633	-0.971528	-0.864022	1.05651	0.996417	-0.980076	1.28951	-0.741374	-0.733932	1.41262	1.34166	1.03864	-0.898091	-1.48669	-1.0446	1.52631	0.980361	1.29851	1.19066	-0.989048	-0.990142	1.1489	1.21453	0.61816	1.11219	-0.803238	-1.51359	1.43847	1.67635	-1.06476	1.04193	0.828096	0.99551	0.444899	0.976232	0.616315	1.41186	1.00961	1.52524	0.714131	0.895495	1.16839	-0.952595	-0.922423	-0.762645	1.07891	1.23256	0.812993	0.996983
REACTOME_SIGNALING_BY_HIPPO	-0.603703	-1.08125	-1.14617	-0.644206	0.766526	-0.77959	0.955688	0.87518	1.25991	-0.905803	-0.905838	1.1044	1.28661	1.55143	1.01147	0.852507	1.27534	0.599545	1.06605	1.19778	1.20704	-0.977404	1.0677	-1.19884	0.946662	1.35871	-1.23738	-1.13498	1.58166	-1.60381	0.852701	-1.19887	-1.00326	1.0203	0.830263	-0.874334	-1.50027	-0.742603	-0.627853	-1.03504	-1.12969	0.787825	1.49361	-0.901385	1.17635	1.76852	1.21423	1.20577	0.998622
REACTOME_RECYCLING_PATHWAY_OF_L1	-0.608967	0.990732	-1.23564	-0.960335	1.52616	-1.04422	1.40266	0.927838	-1.06999	1.1969	1.55288	0.909155	-1.36832	-0.895114	-1.18166	-1.24681	0.843263	-1.07031	1.33832	1.06768	0.703312	1.18664	1.44141	-0.941702	2.02219	1.33452	-1.10932	1.35521	2.40672	-1.75611	1.13488	1.49031	0.979159	-0.95671	1.6768	-1.35482	1.30006	-1.0145	0.787647	1.38741	1.07717	1.31644	-0.982514	-1.0722	-1.08726	0.800984	1.16616	-0.71764	0.998418
BIOCARTA_ERK_PATHWAY	-0.619761	0.907541	-1.15039	-1.15105	1.22153	-0.947497	0.904544	-0.595565	0.694029	1.098	0.912463	0.99682	-1.43011	-1.27097	-1.05637	-0.70298	0.762659	0.757974	1.51764	0.642797	1.43232	1.63673	0.819239	1.33643	1.00551	-0.781501	-0.720764	0.863352	1.22709	-1.32649	0.906278	1.00389	0.894751	-0.926687	0.921809	-1.10287	1.14377	0.797091	0.849443	0.642124	0.656664	0.870738	-0.951166	1.53004	-0.987119	-1.18405	0.997406	0.568135	0.99595
REACTOME_PKB_MEDIATED_EVENTS	-0.621676	-0.619032	-0.966057	-0.796965	0.863594	0.806273	-1.37334	-1.48867	-1.25032	1.06529	0.519467	0.995134	-1.69684	-1.30695	-1.08399	-0.847769	-1.3478	1.24485	1.05278	1.0077	-0.97063	-0.846646	0.670125	-0.837769	1.16285	0.711808	-1.08299	1.10206	1.27684	-1.10843	1.37779	0.862994	0.883925	1.18756	0.762176	0.884853	0.591627	-0.828265	0.831787	0.736767	0.773058	1.12984	-0.537165	0.709955	-0.709733	-0.676896	0.883861	0.748264	0.996794
REACTOME_SIGNALING_BY_WNT	-0.624312	0.777027	-0.675793	-0.832769	-0.694607	-1.23163	-1.10104	-1.91096	-0.617427	2.00268	0.652961	1.8085	-2.08408	-1.47484	0.897851	-1.30178	-2.00936	1.24366	1.91524	1.41021	2.40362	1.01374	-1.11711	1.30219	0.710079	-1.26157	-1.77051	1.55113	1.54597	-1.11497	-0.628165	-1.18318	-1.42768	1.25858	1.24575	-0.690257	0.91721	1.13689	1.42545	-0.985195	-1.09265	1.58771	-1.18268	-0.92132	-2.04885	-1.01806	1.6813	-1.48533	0.997321
REACTOME_VIF_MEDIATED_DEGRADATION_OF_APOBEC3G	-0.629192	0.92163	0.696409	-0.970097	-0.86612	-1.10298	-1.10425	-2.02596	0.788926	2.11379	-0.812935	1.68659	-1.63935	-0.854801	1.3898	-1.43944	-2.2157	1.16497	1.91369	1.70969	2.50452	1.01917	-1.10954	1.24137	0.831407	-1.08462	-1.71687	1.36599	1.3829	-1.25543	0.871636	-0.972126	-1.37853	1.26589	1.35977	-0.971939	0.947076	0.785431	1.32576	-0.620452	-0.781639	1.53344	-1.20436	-0.933848	-1.7304	-1.24553	1.54225	-1.45907	0.996863
KEGG_PROTEASOME	-0.629685	-0.651139	1.02825	-0.781522	-1.01308	-0.955619	-0.902668	-2.00383	0.78462	2.16755	-0.784801	1.8314	-1.8488	-1.13448	1.27848	-1.24938	-2.38046	1.42884	2.15972	1.80855	2.68354	1.24484	-0.881442	1.34128	1.0971	-0.93468	-1.6917	1.44033	1.68573	-1.32602	0.942078	-1.12666	-1.26843	1.43804	1.30199	-0.682637	1.05784	1.14327	1.46815	-1.03673	-0.808021	1.40325	-1.07928	-0.921008	-1.99684	-1.22601	1.94549	-1.84506	0.998323
KEGG_OXIDATIVE_PHOSPHORYLATION	-0.630464	-1.00533	1.83791	1.01409	-1.7166	1.74343	-1.77482	-2.29642	-1.25835	1.59552	-1.40414	1.16893	-1.9198	-0.978907	-0.853542	-1.69268	-1.65551	-0.829164	1.93963	0.760583	1.61035	2.21851	-0.803503	1.89774	-0.662683	-0.872661	-1.0137	1.05488	-1.01899	1.29877	0.746115	-1.14127	-0.980385	1.406	-0.890522	1.19081	-0.800843	-0.934816	1.40947	0.780183	-1.49282	2.01904	-0.929024	-1.16037	-2.20094	0.832383	2.16905	-1.98191	0.999692
KEGG_MISMATCH_REPAIR	-0.632942	-0.82949	-0.936288	0.755015	-0.783746	-0.888145	-1.40043	-1.62521	-0.970727	1.26714	-0.931971	1.42731	-1.05431	1.15935	0.944913	-1.70813	-1.21341	-1.18408	0.92081	0.938526	1.81504	-0.844954	-1.82886	-0.684267	-1.35588	-1.42554	-1.36159	1.08836	0.62964	-0.666988	-1.66193	-1.15981	-1.78972	-1.37125	0.764957	-1.20522	-0.90272	-0.856824	1.28472	0.777465	-1.12612	1.09498	-1.1558	-1.41522	-1.58669	1.18797	1.01551	-0.792904	1
KEGG_ALZHEIMERS_DISEASE	-0.633031	-0.823987	1.24818	-0.684223	-0.757245	0.917364	-1.2412	-1.8396	-0.870743	1.52304	-1.15229	1.05484	-1.5916	-0.872055	-0.887858	-1.40714	-1.48766	0.830635	1.93714	1.01228	1.67254	1.86841	1.09089	1.55676	0.958746	0.816589	-1.18621	1.03874	0.929743	0.719866	1.03435	-0.844644	-0.935399	1.40398	0.991556	0.948288	-1.03755	-0.896605	0.913919	-1.04058	-1.26076	1.57089	-0.735382	-1.12571	-1.55434	0.905811	1.7874	-1.3644	1
REACTOME_RNA_POL_III_TRANSCRIPTION_INITIATION_FROM_TYPE_2_PROMOTER	-0.638119	-0.936747	-0.702244	0.900234	-0.737865	0.881781	-1.387	-1.81615	-1.82219	1.2103	-0.796846	1.24635	-1.053	1.28252	0.729034	-1.3243	-0.699153	-1.26708	1.14661	0.893322	1.44683	-0.681673	-0.907835	0.996611	-1.00861	-1.12869	0.87702	-0.4883	-0.786833	0.835598	-0.688782	-1.02903	-1.03196	0.987301	-0.87287	0.757492	-0.579248	-1.17216	1.31753	1.26654	-1.23546	1.25589	0.931859	-0.737629	-1.18062	1.02184	1.11965	-0.851504	1
REACTOME_LIGAND_GATED_ION_CHANNEL_TRANSPORT	-0.639146	-1.29539	0.468183	1.48083	0.734947	0.843865	-0.826052	0.927845	-0.741324	-1.40216	-0.802511	-1.30413	0.779127	-1.37197	-0.613768	1.51446	0.530003	1.38435	-0.808039	-0.737668	-1.11284	0.887155	1.02235	0.964578	1.08935	0.761513	1.31832	1.02116	-1.06657	0.820917	-0.568936	-1.05001	-0.912827	0.982994	0.96396	0.807659	-0.844361	-0.891034	-1.15341	0.94336	0.672315	-1.12211	-0.773815	-1.52628	0.725058	1.40495	-0.904013	1.57399	1
REACTOME_AUTODEGRADATION_OF_CDH1_BY_CDH1_APC_C	-0.653903	0.572735	0.771594	-0.764761	-0.894427	-0.939116	-1.06875	-2.14686	0.842588	2.03588	-1.04805	1.66932	-1.56452	-0.866732	1.58912	-1.33335	-1.97222	0.957984	1.9353	1.24436	2.27782	1.56102	-0.823472	1.47601	0.812477	-1.36881	-1.73486	1.64363	1.48016	-1.20639	1.03084	-1.45976	-1.30462	1.86172	1.25765	0.498902	0.956503	0.865341	1.56991	-0.744584	-1.33102	1.76255	-0.951989	-1.25448	-1.6138	-0.985607	1.54622	-1.48251	0.995315
BIOCARTA_GSK3_PATHWAY	-0.659938	0.658689	-0.827955	0.64384	1.32559	-0.857044	0.957516	0.948858	0.75618	0.807707	0.802376	0.95347	1.06946	-0.738534	1.14704	1.28555	-0.91041	1.25092	-0.843432	-1.02015	-0.992132	1.44449	0.913377	0.943055	1.29199	0.678693	0.712318	1.40543	0.84368	1.0471	0.90174	-0.816015	-0.685545	1.0867	1.2224	0.618203	0.917765	-1.01967	-0.838938	1.18249	0.681405	0.98771	0.849655	-1.5473	0.801531	1.34186	1.19142	1.18924	0.993424
ST_GAQ_PATHWAY	-0.668784	0.734352	1.23113	-0.906186	0.962531	0.653745	1.3966	-0.821443	0.504885	1.652	0.966781	1.35058	0.712194	-0.72595	0.971143	0.666931	-1.0032	1.04903	1.06251	1.12107	1.21153	-0.913334	0.626324	-1.00016	-0.803104	-1.22679	-1.22833	1.33282	1.56699	0.80786	1.13973	1.1305	0.786462	-1.13745	1.55755	-1.15415	1.02673	1.38369	0.855572	-1.51832	-0.912505	-1.16749	1.72835	-0.685899	1.21873	1.74553	1.59305	1.2918	0.989255
KEGG_GLIOMA	-0.672386	0.827995	-1.13452	-0.768984	1.11233	-1.21888	1.28379	1.1011	1.34776	1.03809	0.99918	0.713617	-0.775487	-0.786455	-0.87805	0.614916	1.10875	-0.611731	1.75255	1.09586	1.18717	1.26869	1.30416	-1.01624	1.60056	0.968098	1.07403	1.59089	1.20146	0.990525	1.25637	0.817907	1.1099	1.11795	1.16283	-1.12737	1.00006	0.785206	0.882654	0.809044	-0.816353	1.07173	-0.654315	0.79374	-1.13418	-1.00098	0.96442	-0.885416	0.988549
REACTOME_METABOLISM_OF_AMINO_ACIDS_AND_DERIVATIVES	-0.674897	1.03106	1.0001	-1.11024	-1.07541	-0.871034	-1.33159	-1.67121	-1.04699	1.60415	-0.945864	1.328	-1.20646	0.914254	1.01161	-1.2377	-1.47249	0.806545	1.43387	1.26013	1.63205	0.945515	-0.778547	1.05345	-0.778019	-0.899808	-1.2928	0.887326	0.887131	0.857485	1.18594	1.03048	-0.921672	1.12663	1.1192	0.790787	1.07522	0.744513	0.867304	0.805878	0.940214	1.13809	-1.28068	-0.881406	-1.7005	-1.13681	1.26076	-1.57732	0.988363
KEGG_BASAL_TRANSCRIPTION_FACTORS	-0.676091	-0.591633	0.855631	1.13684	-1.10318	-0.749414	-1.04306	-1.23493	1.08643	1.00466	-1.36752	1.61224	-1.43155	-0.685686	-1.04828	-1.39325	0.810925	-1.46241	-1.01024	0.751701	1.01909	-0.911871	-0.908001	0.6717	-1.07566	1.1454	0.893739	-1.52643	-0.953589	-1.05177	1.12625	1.06813	-0.762069	-0.814423	0.8038	-0.697617	1.06828	0.865365	1.11094	1.35973	-1.02993	1.2092	-1.18334	-0.796605	-1.09701	-1.11145	0.991564	-1.42714	0.989224
REACTOME_NITRIC_OXIDE_STIMULATES_GUANYLATE_CYCLASE	-0.685593	-0.752987	-1.51235	0.675852	0.986367	-1.10174	-1.39105	1.22526	-1.10386	-1.65779	-1.14915	-1.26115	-1.18761	-1.49425	-1.52648	1.55332	1.21941	0.59476	-1.21072	-1.1364	-1.25204	0.642474	0.713843	1.38904	-1.07535	-1.00571	1.42603	-0.631991	-1.88215	1.52443	-1.3314	-1.19253	0.743882	-1.01486	-1.01941	-1.06117	-1.27114	1.18096	0.750899	-1.55272	-1.31746	-1.14391	-1.12469	0.751614	1.04013	-1.30287	-1.33257	1.05446	0.98403
PID_LYMPHANGIOGENESIS_PATHWAY	-0.687579	1.28454	-1.01157	-0.817469	1.2279	-1.12351	0.905016	0.545842	-1.02665	1.18805	1.13336	0.571275	-0.685437	-0.92225	-1.34211	0.945205	1.40055	0.474907	1.01085	-0.835968	-0.680021	1.06813	0.908625	-0.658111	1.26285	1.10382	0.752654	0.964234	1.37076	-1.04905	1.34866	0.979554	-0.65754	0.950449	1.2859	-1.31338	0.941053	0.948349	0.603955	-0.935719	-0.759117	0.720747	0.951633	1.21942	0.657134	-1.16075	1.28114	-0.750972	0.984162
KEGG_PANTOTHENATE_AND_COA_BIOSYNTHESIS	-0.687632	-1.05443	1.03897	0.885813	-0.983653	1.22163	-0.68258	-1.01504	0.636479	1.0492	-0.61439	0.862357	-1.27637	-1.27147	0.659816	0.64049	-1.09982	1.13661	0.78569	0.869054	0.923052	0.735657	-0.888514	-1.01853	0.794923	0.989002	-0.898795	0.515759	1.00411	0.784748	0.973203	-1.22108	0.901669	1.11518	-0.703355	1.30955	1.14294	0.839216	1.04966	0.49374	0.932765	-0.661276	1.6291	1.66234	1.26637	-1.14446	0.916978	-1.22284	0.985775
REACTOME_YAP1_AND_WWTR1_TAZ_STIMULATED_GENE_EXPRESSION	-0.68957	0.775486	-1.81552	-0.870991	1.61992	-1.5651	0.563024	1.08056	0.718568	-1.05234	-0.665514	-0.929211	-1.11228	-0.989337	-1.41991	1.23302	1.15975	-0.808548	0.897888	1.29787	1.11268	-1.34148	0.838334	-0.817808	1.07406	1.16916	0.878324	0.655361	1.33965	-1.16005	-0.91014	0.629896	0.828277	-1.06692	0.713725	-0.677546	0.947383	-1.04915	0.862723	1.09128	0.735455	0.847286	0.992765	1.35606	1.32684	-0.687987	-1.16206	0.812118	0.985911
BIOCARTA_ATRBRCA_PATHWAY	-0.691087	-0.965556	-0.797491	0.751291	-0.874912	1.03145	-1.38988	-1.06111	-1.23531	0.605665	-0.953193	1.05905	1.08815	1.62932	1.43505	-1.30283	-1.20781	-0.988986	-0.942442	-1.45023	0.798681	0.628959	-0.971316	1.04084	1.1472	1.11199	0.646321	-1.17339	-1.03243	-0.94632	-1.56635	0.949568	-0.810351	-1.8268	-1.46099	-1.53895	-1.14862	-1.12553	-0.848138	1.09556	-0.79348	0.932027	1.21197	1.79024	1.0407	-1.10772	-0.948241	-1.11269	0.986506
REACTOME_PROTEOLYTIC_CLEAVAGE_OF_SNARE_COMPLEX_PROTEINS	-0.693115	-0.935673	0.71288	-0.684278	0.899655	-0.782512	1.18763	-0.458961	0.751662	1.44196	-0.690206	1.23389	-0.942762	-0.733918	0.744324	0.62283	-1.01285	-0.710647	-0.843696	-0.618014	-0.928358	-0.825741	1.28133	-1.20442	0.928572	-0.814724	-1.71741	1.2657	2.21064	-1.57515	0.710813	-1.11763	1.01436	0.546598	-0.643415	0.756414	0.956669	-1.2724	-0.836648	1.56388	1.18484	1.07902	-1.13331	0.76523	-1.17042	-1.50662	1.2605	-1.65117	0.986354
REACTOME_BILE_ACID_AND_BILE_SALT_METABOLISM	-0.694067	-0.814872	1.09755	0.687117	-1.09869	1.16648	1.2742	0.970729	0.853016	0.911658	1.38965	-0.872686	0.743599	1.18083	-0.625141	-0.711089	-0.589752	-0.676786	-0.682632	0.886917	-0.790338	0.767133	-0.866485	1.00259	1.13591	1.34231	1.31927	-1.37793	-1.24765	0.822338	0.753734	0.943389	-0.654579	0.620577	-0.684485	-0.815053	0.709366	-0.724666	-1.52159	0.662229	1.47788	-1.81754	-1.06589	0.799295	-0.783386	-1.10577	-1.1826	0.750612	0.987302
REACTOME_RNA_POL_I_TRANSCRIPTION_INITIATION	-0.697215	0.832334	-1.52481	-0.654044	0.972099	-1.54351	-1.69236	-2.07709	-1.38469	1.56181	-0.696732	1.26157	-0.795331	-1.0982	-0.763031	1.05455	0.68561	-1.6065	0.664867	-1.00885	1.10651	1.41995	-0.851395	1.04716	-1.44487	-1.2996	-1.47866	-0.89338	-0.692878	-1.04127	-1.22672	-1.21196	-1.37619	-1.02491	-0.683726	-0.748633	0.819509	-1.58056	1.31138	1.33646	-0.947236	1.88116	-0.694054	-0.844195	-0.965434	0.728112	-0.712733	-1.00318	0.986249
ST_MYOCYTE_AD_PATHWAY	-0.697934	0.788161	-0.658864	-0.597289	1.35239	-0.773256	-0.527914	-0.648981	-0.814061	1.15876	-0.505491	0.82092	-0.828464	1.04389	0.991067	0.740441	-1.1548	1.56353	1.07279	1.0281	0.835371	-0.560937	0.943812	-0.912085	1.32775	-0.685659	0.875471	1.31412	1.17347	1.16295	-1.0143	-1.20812	0.635521	0.82595	0.842486	0.963637	-0.978293	1.13196	0.712866	-0.904884	1.02775	-1.47783	-0.852726	-0.766578	-0.996722	-1.10758	0.957168	-1.10827	0.98735
REACTOME_PROCESSING_OF_CAPPED_INTRONLESS_PRE_MRNA	-0.702747	-0.745547	0.826095	0.79152	-1.1568	0.816685	-0.898584	-1.36078	0.76171	1.14483	-1.20731	1.21289	-1.19718	-0.852255	0.938404	-1.20663	-1.46586	0.954349	-0.92809	0.970087	1.66931	0.78592	-1.77268	1.37569	-1.47505	-1.07824	-1.62309	-1.2173	-0.551399	-1.08945	-1.49054	-0.630152	0.996485	-1.54276	-1.47591	1.565	0.85267	-0.907956	1.14864	0.959091	-1.01291	1.2933	0.5897	-0.966051	-1.16404	0.970674	1.2744	-0.980691	0.984967
REACTOME_PEROXISOMAL_LIPID_METABOLISM	-0.704695	-0.887103	1.21066	-0.666066	-1.19078	0.982057	-0.642446	-1.11753	-0.674082	0.713563	0.814629	-1.02007	0.850011	1.54781	1.07104	-1.30244	-0.472702	-1.03759	1.09722	-1.17474	1.36569	1.50761	-0.991541	1.09243	1.05996	0.882199	-1.21443	0.756424	1.72213	-1.21659	-0.858625	-1.54015	-1.24163	1.03818	-0.69121	0.822886	-0.489283	1.12782	0.911906	-1.09117	-1.57222	-0.999124	0.860302	1.22507	0.991855	0.940724	-0.747622	-0.866089	0.985023
BIOCARTA_CHEMICAL_PATHWAY	-0.705394	-1.04881	-0.986913	0.716587	1.05867	-0.778953	-1.10719	-1.24251	-1.04506	1.33103	-1.02776	1.15384	0.914055	-0.810063	0.807427	0.97919	-0.797977	1.02588	1.61008	0.978236	1.02501	1.06965	1.22521	-1.26206	1.34382	1.25696	-1.21713	-0.785421	1.97709	-1.72858	0.842303	0.856482	1.16492	-0.859243	-0.890285	0.923811	-0.80227	0.885318	1.1658	-1.08206	-1.43702	1.49482	0.723839	-0.631156	-0.918455	0.963793	0.826689	0.536306	0.986188
ST_ADRENERGIC	-0.706249	1.36083	0.528819	-1.36361	1.1074	-0.989737	0.804404	0.822836	0.724425	0.925343	-0.545337	0.706074	1.17643	1.17874	1.06116	-0.64541	0.724363	0.953657	-0.93749	-0.767833	0.874321	-0.945004	-0.96823	0.83493	1.13739	0.907633	1.10366	0.975332	0.720404	1.03537	0.847222	0.828698	0.903262	0.859359	0.720125	0.87729	-1.00497	0.706282	0.81718	-0.659636	1.07032	-0.945114	0.836265	-0.987525	-1.17474	-0.809139	1.20849	-1.17176	0.987105
BIOCARTA_TGFB_PATHWAY	-0.713415	-1.09599	-1.21212	0.978375	1.29366	-0.86757	1.09398	0.886685	1.27417	1.15108	-0.833472	1.25428	1.08002	0.824753	-1.21629	-1.06005	1.31995	-1.19978	0.792396	-0.609122	0.514077	-0.856266	0.930926	-1.19442	1.05063	0.912307	-0.916482	-0.949584	1.42424	-1.44582	0.813498	0.765154	-0.555635	0.856056	1.11254	-0.709714	-0.838835	-0.931835	-1.13305	0.775045	1.03927	1.08896	1.63207	1.262	1.67278	-0.902541	1.19093	0.823454	0.981891
BIOCARTA_MTOR_PATHWAY	-0.714518	0.743999	-1.10044	-0.97887	1.23406	-1.12237	-0.588392	-1.13534	0.984422	1.32833	-0.765437	1.19285	-1.14796	-1.1242	-1.03545	1.0537	0.700186	1.1152	0.76625	0.632164	0.643757	0.763523	0.899338	0.891064	1.22155	0.858404	-0.727797	0.922547	1.41555	-1.21133	1.04879	0.789063	0.937488	0.723663	1.32892	-1.16644	0.753009	1.43595	1.53049	-0.981239	-1.76148	1.78747	-0.860589	-0.828482	-0.929835	-0.730523	1.0429	-0.866658	0.98253
REACTOME_RNA_POL_III_TRANSCRIPTION_TERMINATION	-0.714686	-0.941359	-1.03613	0.803252	-0.642755	0.657752	-1.35439	-1.78798	-1.7026	1.19766	-1.02052	1.23414	1.09182	1.3767	0.957839	-0.888571	0.933588	-1.41008	1.1634	1.07204	1.35503	-0.686541	-0.852955	0.941815	-0.973335	-1.16818	0.912133	0.697906	-1.04723	1.0411	-0.901143	-0.821383	-1.5186	0.735025	0.923365	-1.23575	0.591204	-0.821908	1.28494	0.838479	-1.21576	1.24338	-0.584313	-0.793451	-1.1968	0.736693	-0.835827	0.669192	0.984085
REACTOME_RNA_POL_III_CHAIN_ELONGATION	-0.717109	-0.904743	-0.612695	0.744384	-0.678136	0.635601	-1.482	-1.83991	-1.63945	1.20727	-1.02167	1.34342	0.811027	1.22532	0.861135	-0.965764	0.802693	-1.28477	1.32717	0.932841	1.3658	0.761861	-0.923132	1.16711	-0.839076	-1.05984	1.00253	0.747568	-1.03765	1.08012	-0.690623	0.806384	-1.32584	0.739257	0.867491	-1.06405	0.652719	-0.824964	1.31927	0.741346	-1.26194	1.17436	0.640813	-0.797054	-1.02934	0.76419	0.956979	0.733777	0.983265
KEGG_SPHINGOLIPID_METABOLISM	-0.717178	-0.780018	-0.761656	-1.00085	-0.863676	0.802231	1.08225	0.8653	0.98524	1.02675	-0.746881	1.02099	-0.931672	0.821412	0.790035	-0.999235	-1.26068	0.83871	0.919628	-1.00002	0.585046	1.08361	-0.960868	0.870613	-1.16568	-1.03781	-1.50707	-0.66185	0.95265	-0.828728	0.557189	0.855605	-0.773657	-1.01421	-0.645252	-1.25007	0.836446	0.894797	0.885646	-0.850497	-1.07951	0.811254	0.995215	0.75376	0.761149	1.07382	1.13549	1.0215	0.984868
REACTOME_GLUCAGON_SIGNALING_IN_METABOLIC_REGULATION	-0.720905	-1.1164	-0.841694	0.78463	0.504985	0.938408	1.13217	-0.886839	0.572353	1.2696	-0.610108	1.05835	-0.777129	-1.26097	-1.05188	1.4858	1.12155	1.13747	1.21174	1.05824	0.829171	1.16162	1.09666	0.83215	1.13272	-0.770339	-0.921412	1.14473	1.15106	-0.635208	1.1108	1.03172	0.909778	-0.735366	-0.947161	-0.815724	1.10112	1.34011	1.06069	-1.22406	0.9488	-1.10768	-1.57858	-1.25002	-1.09968	-0.764814	-1.03691	0.829849	0.982718
BIOCARTA_HER2_PATHWAY	-0.723108	0.606273	0.596845	-0.87287	0.507359	0.750253	0.861734	0.661341	0.894604	0.943655	0.722272	0.759939	-0.744048	-0.757148	-0.574115	-0.580565	0.946272	-0.711795	0.874743	-0.76775	-0.884418	0.65575	0.894692	-1.11442	0.912011	-0.812363	0.478196	0.893805	0.89859	-1.15592	1.88111	1.46909	1.05457	0.926563	1.26311	-1.66981	0.908855	0.874624	-0.855019	-0.829447	0.783615	-0.990273	0.705443	1.66604	1.24491	-1.3175	-0.659515	-0.820361	0.982034
REACTOME_TCA_CYCLE_AND_RESPIRATORY_ELECTRON_TRANSPORT	-0.723251	-1.07066	1.66611	0.939553	-1.77931	1.74572	-1.83417	-2.66422	-0.711782	1.87665	-1.62358	1.64211	-2.04229	1.12819	1.07854	-2.43323	-2.18948	-0.903407	1.76551	-0.753125	2.3987	2.04489	-1.59974	2.24591	-1.14653	-1.28189	-1.50737	0.986006	0.783809	1.01992	-0.805154	-1.10101	-1.34582	1.09066	-0.820875	0.891755	1.13017	-0.937861	1.50339	1.24557	-1.47204	2.29706	-1.00112	-1.23274	-1.996	1.08042	1.97039	-1.5377	0.983633
KEGG_GLYCEROPHOSPHOLIPID_METABOLISM	-0.723614	0.964766	0.958434	-1.00407	1.41305	0.71637	-0.792192	1.09452	-1.13736	-1.22002	1.16178	-1.48286	-0.909454	1.04221	1.11294	-1.42437	-1.11539	0.840551	-0.677853	-1.05533	-0.923045	1.04958	1.2873	0.874186	1.12591	-0.534548	-0.950102	0.824971	1.13974	-0.783087	1.10674	0.679732	0.712749	-0.760557	1.15626	-0.863643	1.21295	1.42005	1.27884	-1.14908	-0.888471	0.836054	1.22168	1.29834	0.747952	0.874528	1.05925	-0.930738	0.984929
REACTOME_ER_PHAGOSOME_PATHWAY	-0.72626	0.730732	1.02884	-1.01168	-1.10214	-1.20152	-0.895099	-1.99275	1.00407	2.1525	-1.03825	1.97339	-1.49299	-1.0111	1.53144	-0.986693	-2.0831	1.27817	1.85307	1.54096	2.3737	1.12087	-1.08036	1.33224	0.922998	0.861261	-1.34637	1.22895	0.923482	-1.1232	1.06633	-1.01002	-1.12359	1.55794	1.2067	0.674263	0.800532	0.847304	1.14899	-1.00695	-0.694756	1.26149	-0.874319	-1.0058	-1.62354	-0.945444	1.59679	-1.27218	0.983516
BIOCARTA_AT1R_PATHWAY	-0.726889	-1.37994	-1.08297	1.18196	1.18084	0.702357	1.06609	0.890424	-0.75616	1.16403	1.13706	0.896836	-1.09593	-1.14944	-1.42601	0.542323	1.28115	-1.18953	1.01185	-0.743177	-1.16397	0.874198	1.24435	-1.40602	1.35846	1.13585	-1.14001	0.838232	1.6949	-1.35689	1.58682	0.734024	1.07767	1.08369	0.930133	0.747804	0.982639	0.765634	-0.743691	0.950539	1.10213	0.776966	-0.997676	1.18209	-0.925334	-1.07433	1.07135	-0.903541	0.984538
BIOCARTA_CYTOKINE_PATHWAY	-0.72741	-0.713107	-1.10913	0.868681	1.21166	0.83691	-0.928908	-0.664997	0.953041	-1.04101	-0.941216	0.99513	-1.0468	-0.992947	-0.689564	0.780784	-0.6367	0.846249	1.14751	1.08228	1.20178	0.894655	0.792093	1.26102	1.48086	0.986174	0.87628	1.03332	0.582246	0.75948	1.3246	1.21757	0.787843	0.822943	1.03116	1.13096	1.02559	0.639923	-1.01036	-0.760429	1.01595	-1.37613	-0.979157	-0.83462	-0.773191	-0.916273	-0.599856	-0.932096	0.985668
KEGG_SNARE_INTERACTIONS_IN_VESICULAR_TRANSPORT	-0.736859	-0.526049	0.546807	-1.02967	0.833253	-0.777084	1.24396	-0.980577	1.14731	1.76036	-0.789742	1.4817	-1.2374	-0.649308	-0.819745	-0.924868	-1.05726	-1.00573	1.30605	0.90711	0.935271	1.34126	1.34121	-0.901165	0.752045	-1.07205	-1.64872	0.952116	1.73999	-1.35367	0.79099	-1.30506	0.951876	0.798547	-0.652351	-0.978746	-1.01673	-1.0723	-0.705179	-0.82683	-1.01289	1.29926	1.15537	1.30998	-0.845133	-1.27947	1.39692	-1.73324	0.97637
REACTOME_APC_C_CDC20_MEDIATED_DEGRADATION_OF_CYCLIN_B	-0.736936	-0.800594	-0.978204	1.13287	-0.517166	1.2486	-0.928312	-1.33914	-0.774051	0.738984	-0.596568	-0.833786	1.04993	1.74748	1.13004	-1.34671	0.996428	-1.4692	0.753492	-1.20934	-0.99915	1.84457	0.774852	1.22226	0.695673	-0.993741	-0.965722	1.03228	1.26024	-0.713354	-0.617415	-1.8937	-0.887189	1.5168	-0.492569	1.464	-1.03611	-1.46361	0.861258	1.25449	-1.54682	2.00886	0.797506	1.13663	0.92669	-1.23483	-1.13983	0.574018	0.978069
REACTOME_CELL_JUNCTION_ORGANIZATION	-0.737037	-1.11156	-0.723246	0.761865	0.952197	0.814932	1.44436	1.72027	0.784038	-1.13538	1.07504	-1.71777	0.725291	-0.940487	-0.926587	1.08097	1.28887	1.24566	0.8727	1.09885	0.81663	-0.945694	1.04474	-1.19175	1.09247	1.09047	1.76108	0.804309	-1.12493	0.822274	0.891608	-0.936766	1.06643	1.14958	-0.919679	0.75738	-1.19166	-0.98674	-1.34005	-0.817715	0.841188	-1.09299	-0.971209	-1.3063	0.745262	0.863175	-1.01087	1.13361	0.97967
REACTOME_NA_CL_DEPENDENT_NEUROTRANSMITTER_TRANSPORTERS	-0.737084	-1.41246	0.891642	1.43441	-0.944546	1.42348	-1.15301	1.363	-0.868277	-1.73884	-1.20631	-1.35767	-1.43631	-1.30342	-1.66731	0.624328	0.776396	-0.692278	1.09157	1.24624	-1.08656	0.624791	1.36781	-0.877578	1.49664	0.884419	1.0189	0.998481	-0.870147	-0.61594	0.850702	-1.06898	0.776624	0.933159	-0.823636	1.18187	1.04373	1.19835	-1.3905	-1.60571	0.887646	-1.62009	-1.5895	-1.68118	-0.796835	1.11112	-1.46706	1.64816	0.98135
KEGG_PARKINSONS_DISEASE	-0.737334	-0.864348	1.4566	0.729158	-1.21091	1.14983	-1.882	-2.40235	-1.43873	1.56232	-1.24187	0.995881	-1.8208	-0.942597	-0.82647	-1.60207	-1.6896	0.832777	1.67168	0.676078	1.87519	1.88239	-1.03631	1.98605	-0.833128	-1.00732	-1.17627	0.907293	-0.961777	1.1061	-0.794041	-1.17726	-1.25109	1.23794	-0.805754	0.815768	-0.957483	-0.899016	1.07955	0.822041	-1.45641	1.87216	-1.34924	-1.43049	-2.24168	-0.927111	2.08271	-1.79362	0.982786
BIOCARTA_SHH_PATHWAY	-0.737966	1.2748	-0.872413	-1.35532	0.582637	-1.21789	0.702966	1.11405	-0.792187	-1.00257	-0.614994	0.684799	0.621142	-1.0914	-1.03942	1.5118	1.10115	-0.943059	0.649581	1.06146	-1.22638	0.546269	1.29447	-1.29969	0.927462	1.0995	0.729586	-0.886719	0.648553	-1.27079	-1.01936	0.728258	1.16838	-1.04746	-0.937156	0.50398	1.14104	1.69716	0.701063	-1.55274	0.770261	-1.8596	-1.38967	-0.817957	-0.91496	-0.731359	-1.51959	1.12407	0.983779
KEGG_AMINO_SUGAR_AND_NUCLEOTIDE_SUGAR_METABOLISM	-0.740939	-1.17712	0.956961	1.15174	0.886518	0.888659	0.80398	-1.37445	1.14819	1.89709	-0.893237	1.54352	-1.51769	-1.38752	0.86466	-1.02941	-1.69974	1.4823	1.33549	0.911478	1.07212	1.1642	0.841044	0.782125	-1.01629	-1.09293	-1.17996	-1.16362	1.17685	-1.40058	0.921905	1.17622	0.662497	-0.946978	0.954648	-1.11954	-0.950229	1.06224	1.23324	-1.12797	-1.31952	1.10048	0.817747	-0.739547	-0.828909	1.13609	0.957478	-0.951274	0.981734
KEGG_BLADDER_CANCER	-0.747567	-0.985522	-1.02212	0.943378	0.994006	0.509655	1.03328	0.819594	0.967626	1.32877	0.919814	-1.04824	0.890659	0.727409	-0.8259	-0.70159	0.923762	-0.855216	1.37366	-0.696333	1.32765	1.32593	1.09076	1.18458	1.76882	1.14182	1.05737	1.17061	0.980377	-0.99199	1.351	-0.675365	0.969262	1.2488	1.51021	-1.30916	0.852294	-0.832731	-0.547813	1.07879	1.00344	0.867253	-1.06168	0.895107	-1.27598	-1.04217	1.10754	-1.15099	0.97496
PID_WNT_CANONICAL_PATHWAY	-0.749018	1.13675	0.707571	-1.46396	-0.851549	-1.11713	0.585592	-1.18566	-0.665473	1.49366	0.822417	1.27197	-1.27016	-1.59071	-1.03146	0.794107	-1.36274	1.599	-1.54049	-1.30272	0.941669	0.663217	-1.40033	1.2077	-1.07411	-1.40513	-1.43637	0.898186	0.720293	-0.913252	-1.20752	-0.65331	-1.45733	-0.989111	0.956296	-1.30521	-1.43775	0.680151	-0.66956	-1.09001	-1.14507	-0.808214	0.735382	1.08364	-0.966111	-1.02451	0.707174	-0.940458	0.975
PID_INTEGRIN_CS_PATHWAY	-0.752572	0.670909	-0.962808	-0.803125	0.707351	1.03454	1.16239	1.78239	1.27676	-1.21192	1.07835	-1.21781	0.929747	0.888253	1.03033	0.858848	-1.02986	1.20725	-1.02921	-1.52148	-1.02625	0.847872	1.04917	0.86364	1.53999	1.3515	0.989525	0.933974	1.31162	-0.85266	1.49014	1.24011	1.49175	0.822999	-0.961278	1.12282	-1.06666	-0.898865	-0.693537	-0.769988	-1.06325	1.11849	1.64871	1.29628	1.22264	1.50229	0.788604	1.0726	0.972319
REACTOME_E2F_MEDIATED_REGULATION_OF_DNA_REPLICATION	-0.753218	-1.22025	0.725823	1.37419	-0.961861	1.28177	-0.748963	-0.989318	-0.983203	0.705449	1.12001	-0.735164	2.16074	2.40241	1.04928	-2.09153	-0.712214	-1.5715	0.949118	-0.972655	0.805718	1.35412	-0.93661	1.03159	1.09156	1.18467	-0.970537	0.754998	0.850266	-1.14144	0.913221	0.833426	-0.816061	-0.962406	0.844446	0.677802	1.20319	-0.912602	1.75222	1.48255	-1.1233	1.85084	-0.900031	1.4675	-0.901206	-1.48939	1.09046	-1.03158	0.973344
REACTOME_TGF_BETA_RECEPTOR_SIGNALING_ACTIVATES_SMADS	-0.755713	0.855047	-1.08079	-0.600235	0.961645	-1.18088	0.950327	-0.810036	-0.767261	1.27026	0.804443	1.18114	-0.754193	-0.820495	-1.22005	-0.876302	0.886486	-1.43089	1.3834	0.663804	-0.838404	1.32334	1.53139	-0.968932	0.707047	-1.00706	-0.530034	1.33209	1.12205	-0.752794	-0.682444	-0.788908	0.691105	-1.00297	1.22483	-0.488206	0.93767	0.638456	0.8279	0.920205	0.871509	1.68346	1.25699	0.988254	0.998956	1.05649	1.50399	0.979682	0.971768
REACTOME_PYRUVATE_METABOLISM	-0.75574	-0.445154	0.8506	-0.79808	-1.41481	-0.774892	-1.02574	-0.749912	1.10168	-0.977595	-1.19873	1.22515	-0.935901	1.59348	1.0625	-1.56648	-1.4311	-1.09671	-0.622062	-1.34934	0.965929	0.981874	-1.48088	1.34758	-1.46044	0.685368	-1.27032	-1.91545	-0.714858	-1.66301	0.637955	1.42368	0.757994	-1.28443	-0.623281	-1.05021	-0.716103	0.863095	-0.82165	-0.701065	-0.59397	0.899794	1.15791	1.25097	1.19211	1.44634	-0.941257	1.00481	0.973513
REACTOME_CHROMOSOME_MAINTENANCE	-0.755832	-1.42329	-1.01974	1.30501	-0.880813	-0.82501	0.832992	-1.30244	-1.44498	1.43777	1.65656	-0.879749	-1.06866	1.38589	-0.907222	-1.55925	-1.18209	-1.3516	0.865893	-0.922587	1.35436	0.936016	1.03329	-0.978626	0.96893	-1.1306	-1.27466	1.2322	1.24877	-1.0036	-1.37876	-1.55487	-1.82979	0.798504	1.678	-1.19347	-1.1144	-1.30027	1.17574	1.01716	-1.1802	1.58234	-1.35121	-0.937304	-1.37986	-1.21305	-0.80766	-0.927878	0.975181
BIOCARTA_NFKB_PATHWAY	-0.764997	1.18194	1.61023	-0.75355	-1.34861	1.09391	1.40003	0.742457	1.55455	1.50267	-0.890275	1.20687	1.25837	0.916681	1.08196	1.20638	-1.03489	1.27691	1.40042	-0.629565	-1.16117	1.35515	1.5388	-0.761932	1.15198	1.39968	0.681178	-0.907402	0.884023	-0.938598	1.39682	1.35871	1.16966	-0.548551	-0.695447	1.27458	-0.770227	-1.168	-0.569514	1.39267	-0.719892	0.975579	1.97058	1.21701	1.77689	1.15959	1.10787	0.904122	0.964407
REACTOME_SYNTHESIS_SECRETION_AND_INACTIVATION_OF_GLP1	-0.767699	-1.12787	-0.787475	0.8128	-1.21639	-0.46274	-1.04722	-1.14076	-0.868947	1.08539	-1.01888	1.08976	-1.19244	-1.41396	-1.59679	1.02511	1.22955	0.835234	1.23861	0.772369	1.33523	1.50743	-0.669445	1.52873	-0.801936	-0.568634	1.01172	1.14336	0.541799	1.26711	1.60273	-0.769726	1.04955	1.33306	0.854915	0.951984	-0.99735	-1.11153	-1.09252	0.734647	1.11806	-1.30058	-1.87158	-1.56624	-1.42405	-0.8371	0.680551	0.65017	0.962197
REACTOME_APC_CDC20_MEDIATED_DEGRADATION_OF_NEK2A	-0.768142	-0.85385	-0.742145	1.15215	-0.631469	1.38104	-0.851149	-1.02515	1.00086	-0.81053	-1.03592	-0.965614	1.11827	1.93684	1.28619	-1.4064	0.964669	-1.7217	0.782666	-1.1218	-0.968615	1.66409	1.13387	0.960644	1.09174	0.960291	-0.694261	0.960659	1.0904	-0.678643	0.580035	-1.81635	0.439566	1.44314	-1.03547	1.70855	-0.881043	-1.36971	0.763848	1.12841	-1.62208	1.80651	0.942641	1.06208	0.878632	-0.976095	-1.21124	0.68289	0.963374
BIOCARTA_UCALPAIN_PATHWAY	-0.769556	-0.72563	-0.894413	-1.21007	1.65812	-0.869446	1.47152	1.17445	1.29935	1.06383	1.40356	0.94903	0.787437	-0.879773	0.598867	0.862074	-0.607599	1.38107	1.40629	0.922874	-0.677559	1.09469	1.21716	-0.624849	1.42982	0.746069	-0.832392	1.28163	1.36949	-1.24297	1.19022	0.846896	1.64416	0.943965	0.791121	0.922614	0.891155	1.23439	0.741303	-1.24183	0.83861	-0.588777	0.839411	1.12681	0.843812	0.80989	-0.94407	1.25454	0.963063
REACTOME_PKA_MEDIATED_PHOSPHORYLATION_OF_CREB	-0.7711	-0.738756	-1.19104	-0.446296	0.62752	-0.605562	0.758141	-0.650296	0.755067	0.704682	-0.813293	0.789909	1.02506	-0.720831	-0.916271	1.21944	1.38883	-0.984923	0.866534	1.21035	-0.800132	-0.614124	0.716361	-0.811992	0.77064	0.854091	0.933509	-0.9921	-1.08603	0.690565	0.852336	1.11816	1.00563	-0.806152	-0.625954	-0.866338	-0.777273	1.35859	-1.05843	-1.47633	-0.93253	-1.39583	-0.976467	0.634786	0.583136	0.695236	-1.38123	0.809708	0.962495
REACTOME_SIGNALING_BY_INSULIN_RECEPTOR	-0.771649	-0.99889	0.778028	0.844613	1.02126	0.935832	0.910104	0.643831	0.719492	0.766038	0.860754	0.825421	-1.58459	-1.40219	-1.37509	0.694803	-0.956713	1.02558	1.22628	1.12718	-0.959909	1.29004	1.30291	0.694394	1.3842	0.94997	0.885435	1.15333	1.17984	0.955439	1.8325	0.967466	1.24596	1.50905	0.97508	0.957922	0.874815	1.06235	0.728244	-0.934845	0.895695	-1.06637	-0.749103	1.10676	-1.05548	-1.37811	1.11615	-0.943496	0.963433
ST_T_CELL_SIGNAL_TRANSDUCTION	-0.775269	1.34751	0.780611	-1.40278	1.00321	-1.2596	1.48841	1.28928	-1.14075	1.45058	1.60729	-1.03833	0.995679	-0.677408	0.933503	0.951248	-0.950132	1.02526	1.17095	0.874196	1.11246	1.22576	1.04022	-1.16676	1.37113	1.10403	-1.32761	1.30861	1.70509	-1.34864	-0.777093	-0.974208	0.604941	-0.869774	0.743815	-1.1107	0.904997	-0.976357	0.749895	1.57635	0.789104	1.47336	1.57045	1.57911	2.05505	-0.89961	-1.30523	1.08593	0.959196
BIOCARTA_MEF2D_PATHWAY	-0.779517	-0.738047	-1.47698	-0.734008	1.7248	-1.49253	0.857383	0.856075	-0.612285	-0.69826	0.851489	-1.0395	-1.29575	-1.33739	-1.11421	-0.753185	0.9947	-1.24706	1.24629	0.963257	-1.13617	0.843941	1.5434	-1.13993	1.52822	1.13072	-0.802896	1.16701	1.65663	-1.36228	1.23421	0.597443	-0.723203	1.03319	1.07944	0.677398	0.974279	1.53961	1.48712	-1.34659	-1.23152	1.10289	1.06814	-0.918043	-0.842724	1.14452	1.02438	1.01927	0.954128
REACTOME_INHIBITION_OF_THE_PROTEOLYTIC_ACTIVITY_OF_APC_C_REQUIRED_FOR_THE_ONSET_OF_ANAPHASE_BY_MITOTIC_SPINDLE_CHECKPOINT_COMPONENTS	-0.779639	-0.833338	-0.805986	1.09747	-0.631401	1.39045	-0.779209	-0.820204	1.15325	-0.977478	-1.04839	0.867267	1.24344	1.8333	1.17261	-1.43292	1.20555	-1.8359	0.702365	-1.08216	-0.95905	1.37106	0.931781	0.82982	0.840331	0.855664	-0.811722	0.859955	1.24086	-1.0115	1.14164	-1.60789	0.5241	1.81613	-0.69197	1.78668	-0.780789	-1.177	1.09273	1.02533	-1.76541	1.67699	0.752606	-1.12878	0.684808	1.12618	-0.846486	0.817819	0.955712
KEGG_BASE_EXCISION_REPAIR	-0.779887	0.584372	0.625435	-0.748447	-0.881949	0.68008	-1.3156	-1.70487	-1.23848	0.867632	1.03328	1.0157	0.969341	1.41931	0.911707	-1.17788	-1.04347	-0.853099	1.00168	-1.10915	1.52467	1.47084	-1.26569	1.5381	-1.16168	-0.766942	-0.964448	-1.06635	-1.14784	-0.809071	-1.40854	0.804724	-1.03024	-1.40414	-1.26421	-0.878385	1.1018	1.3552	0.992954	-1.1683	0.531732	0.769481	-0.766997	0.582401	-0.656879	-0.823575	0.767575	-0.8768	0.957119
KEGG_LINOLEIC_ACID_METABOLISM	-0.781186	-1.4343	-0.832681	1.29105	-1.05296	1.14474	0.520543	1.66012	-1.1478	-1.51229	0.835249	-1.63455	-0.864864	-0.847787	0.839626	0.734936	-0.449124	0.973065	-1.51925	-0.965875	-0.936821	-1.21204	-1.17828	1.25655	-0.84284	0.805486	1.02873	0.846136	-1.07245	1.093	0.762581	-0.952435	0.547114	1.26092	0.976154	0.922689	1.06541	0.85582	-0.945927	0.756424	1.2027	-1.36965	-0.973141	-1.41155	0.586923	0.843125	-1.24081	1.25797	0.956943
REACTOME_ABCA_TRANSPORTERS_IN_LIPID_HOMEOSTASIS	-0.781391	-0.720923	0.977922	-0.669398	-1.41023	1.24271	-0.632296	0.995556	-0.622069	-1.35812	-0.644914	-1.22179	-1.02966	-1.56927	0.883135	1.04967	-1.23616	1.32015	-0.62068	0.803453	-0.834959	0.572565	0.614142	0.943041	-0.83518	-1.29441	-1.18273	1.00466	-1.07877	1.48321	-0.924906	-0.97916	-1.16002	0.628314	0.766275	0.861264	0.93875	0.936446	-0.832585	-0.986476	0.93489	-0.628295	0.794987	-0.760198	1.16027	-0.634969	0.633811	0.882345	0.958368
BIOCARTA_PGC1A_PATHWAY	-0.782257	-0.718316	-1.05121	-0.76109	1.04817	-0.955218	-1.0112	1.04142	0.561767	-0.914796	-0.796081	0.955895	0.948074	-0.821267	-0.920838	0.620741	1.21043	-1.22299	0.943702	0.625097	0.909367	0.873211	1.21822	-0.940538	0.529998	0.834248	-1.16295	-0.824934	1.29095	-1.10254	1.28017	-0.652173	1.4261	1.10624	0.756023	0.954712	0.820642	1.30376	1.1823	-1.25583	-0.81021	0.985965	-0.596054	1.01856	-0.871611	0.724957	-0.883314	1.02061	0.958866
REACTOME_DOWNSTREAM_SIGNAL_TRANSDUCTION	-0.78262	1.04962	-1.10046	-0.943567	1.11676	-1.29845	1.60065	1.11427	0.844672	1.22297	1.51552	0.778897	-1.30676	-1.42682	-1.63495	1.3161	1.53341	-0.822241	1.29089	1.20332	0.996862	1.02028	1.02757	-0.930202	1.21855	0.882544	0.781005	1.09854	1.12588	0.760259	1.34319	0.948348	0.795722	0.977024	1.27288	-1.2878	1.2844	1.37491	1.00829	-0.899152	-0.995998	-0.796601	-1.03549	0.905202	-1.2593	-1.12243	1.06279	-0.992109	0.960039
REACTOME_GLYCEROPHOSPHOLIPID_BIOSYNTHESIS	-0.782803	1.01841	0.979278	-1.32606	1.40857	-0.954187	1.03874	0.875001	0.782723	-0.76406	1.13048	-0.938154	-0.825503	-0.886343	0.988052	-0.865046	-1.1968	0.731509	0.820728	-1.11625	-0.824818	1.02342	1.04513	0.840765	0.919938	0.742272	-0.993259	0.857715	1.40157	-0.818443	1.16602	-0.804583	1.0016	0.904557	0.864345	0.689732	-0.826976	1.35311	1.16776	-1.3664	-1.40178	1.03859	1.14594	1.25713	-0.754517	-1.074	1.08429	-1.13674	0.961456
REACTOME_GABA_B_RECEPTOR_ACTIVATION	-0.78363	0.816938	0.884589	-0.748727	0.532948	0.834537	0.980335	0.952198	0.802501	-0.772357	-0.653826	0.620968	0.797212	0.934338	-0.725311	0.932176	0.936141	0.758454	0.877976	0.89761	-1.08904	0.943191	1.1925	-0.80866	0.793586	-0.785516	-0.975809	1.12435	1.02232	0.954248	0.970041	0.943638	0.941264	0.664867	-0.783539	0.641163	0.711891	0.680417	-0.944528	-0.863365	1.25448	-1.22482	-1.09056	0.981547	0.655429	-1.20543	-0.787986	-1.09352	0.961843
PID_RAS_PATHWAY	-0.784393	-1.07669	-1.30986	0.795603	1.56878	-1.64838	1.43793	0.749379	-0.764946	1.24981	1.36936	0.844353	1.2119	-0.862855	0.972742	1.24468	1.38676	0.971307	1.20689	0.914662	1.15041	-0.84013	1.27702	-1.43742	1.4384	0.951447	1.12599	1.23304	1.33008	0.81366	1.03516	0.654996	0.851929	0.919055	1.09943	-1.16414	1.07327	0.526559	-0.766769	-0.85252	0.693159	-0.924512	0.888805	1.54189	0.958771	-1.16578	0.668607	-0.923255	0.962493
PID_FOXM1PATHWAY	-0.784549	-1.47615	-0.81518	1.60135	0.686684	1.10732	0.774487	-0.964123	-0.986558	1.0729	0.975715	-0.779891	1.31344	1.84054	-0.959656	-1.17653	0.93317	-1.32584	0.802759	-1.11153	1.13706	1.08543	-0.589036	1.16274	1.14548	-1.02123	-1.17789	1.36255	1.00468	0.743264	-1.32946	-1.15409	-1.01681	-0.996033	-0.809608	-1.04259	0.774443	-0.980865	-1.1166	1.01422	1.64486	-1.21334	-0.911993	1.3187	-1.12019	-1.39566	0.863773	-1.30258	0.963967
REACTOME_DAG_AND_IP3_SIGNALING	-0.787421	-0.891685	-1.28246	-0.631192	0.71409	-1.1477	1.14451	1.25836	-0.728627	-0.600365	0.90981	-0.932529	-0.779187	-1.24019	-1.19202	1.33805	1.19079	-1.18232	0.911328	0.92475	0.762028	0.493168	0.831882	-0.862146	0.760174	0.714328	0.898443	0.7589	-0.780239	1.05141	-0.877097	0.918065	-0.939317	-1.0058	1.2409	-1.78947	-1.01404	1.26246	-1.25433	-1.32449	-0.867897	-1.12423	-1.03741	-0.66095	-0.727142	-0.723547	-0.838175	0.52985	0.960929
KEGG_TYROSINE_METABOLISM	-0.787747	-0.696732	0.934605	-0.957488	1.05202	0.760449	-1.57359	-1.32405	-1.10147	-1.16628	-0.793499	-1.15368	-0.660314	-0.770708	0.925108	1.30219	-0.944846	1.04686	0.862759	0.999735	0.863392	-1.10279	0.785124	1.09794	-0.997369	-1.23108	-0.692267	0.956128	-1.10932	1.29159	-0.830105	1.21149	0.814668	-1.24476	-1.00578	-0.979436	-0.721358	-1.11689	1.12308	1.01343	0.949164	0.948655	-1.4447	-1.27338	-1.49204	-0.918815	1.17835	-0.779585	0.962295
KEGG_PROXIMAL_TUBULE_BICARBONATE_RECLAMATION	-0.788151	-0.599134	-1.30649	-0.730148	1.41104	-1.19952	0.751511	-1.19338	0.879679	1.45961	0.834934	1.24931	1.36148	0.680053	-0.691516	1.25028	1.1035	-0.907667	-0.909324	-0.669018	-1.24864	-0.810861	0.992083	-1.5089	0.79569	-1.20612	1.15821	1.52337	-0.844103	1.52484	1.25328	0.81213	0.859461	0.685278	0.942734	-1.03092	0.889453	1.25619	0.864178	0.585363	1.03919	-0.687116	1.53094	-0.523678	1.00228	1.2148	1.33721	0.94208	0.963436
REACTOME_RNA_POL_III_TRANSCRIPTION	-0.78954	-1.00347	-0.862294	0.560266	-1.25292	0.759581	-1.18543	-1.50142	-1.20384	1.08676	-1.30489	1.26137	-1.10145	1.27323	-1.02002	-1.09906	0.776562	-1.36845	-1.32405	-1.07575	1.08715	-0.775788	-1.4507	0.99974	-1.22569	-1.46715	0.802086	0.665539	-0.823605	1.14307	-1.28739	-1.06711	-1.29763	0.894734	-0.89393	-1.22203	-0.923622	-1.30601	0.76678	1.28172	-0.838472	1.13177	1.04007	0.852795	-1.08211	0.90492	1.1644	-1.02985	0.963125
REACTOME_REGULATION_OF_WATER_BALANCE_BY_RENAL_AQUAPORINS	-0.791404	-0.954225	-1.00186	0.710527	0.533633	0.638287	1.19374	1.01926	1.21806	0.811548	-0.763166	0.860299	-0.84894	-1.1175	-1.00042	1.21126	0.961878	0.774889	1.265	1.1153	1.18525	1.21037	1.04775	-0.723131	0.828189	-1.04682	-1.05215	1.16053	0.924945	0.911328	1.02648	1.26392	0.961679	0.854035	0.85331	-1.05873	1.12205	1.25939	1.01182	-1.15224	0.957753	-1.13834	-1.58875	-0.81375	-1.24455	-0.974535	-0.904332	-0.517047	0.961874
REACTOME_ENDOSOMAL_SORTING_COMPLEX_REQUIRED_FOR_TRANSPORT_ESCRT	-0.792411	-0.867566	0.63632	0.561909	-0.623432	-0.651316	0.965413	-1.28422	1.03459	1.52768	-0.535935	0.981297	-1.94171	-1.62777	-1.01187	-0.829609	-1.12395	0.720222	1.42185	1.04272	1.03667	1.09528	0.782655	0.668992	-1.08712	-1.5286	-1.31764	1.34092	1.11593	1.05992	-1.25076	-0.734258	0.655849	-0.92859	-1.25694	0.932755	-1.01237	1.21732	-0.448932	-1.25527	0.738232	0.890442	-1.18653	0.764598	-1.22327	-1.08726	1.58522	-1.14877	0.962124
PID_ALK1PATHWAY	-0.792854	-1.18392	-1.17701	1.45795	1.47218	-0.879416	1.37784	-0.792691	0.939663	1.59472	0.893223	1.48983	1.31568	1.29463	0.63431	-0.756569	1.09937	-1.21377	0.687728	0.964672	-0.696113	-1.05439	1.06981	-1.33374	1.40702	1.03035	0.573074	1.27122	1.33907	-1.36153	-0.943235	-0.955939	-1.08737	-0.952794	1.38844	0.856889	1.15612	1.36592	-1.02826	-0.816757	1.18637	-1.22264	-0.873741	-0.997339	-1.39434	0.999793	1.00655	1.17516	0.963117
REACTOME_REGULATION_OF_BETA_CELL_DEVELOPMENT	-0.794923	-1.37472	-1.16951	0.996824	1.64911	-0.747528	0.734429	1.19624	-0.726768	-0.981382	1.25368	-0.948338	0.907574	-0.809912	-0.795629	0.937797	1.19205	-0.742345	1.21208	0.822737	1.0461	1.10217	1.23242	1.2802	1.35849	1.42723	1.76562	0.821714	-0.968851	1.35125	1.18505	-0.936121	1.00723	0.781831	0.726334	0.670938	-0.714154	-1.20789	-1.49376	1.10312	1.56466	-1.30653	-0.778352	-1.33454	0.968626	1.30725	-1.00485	1.62374	0.961448
PID_A6B1_A6B4_INTEGRIN_PATHWAY	-0.795769	-0.89301	-1.06014	0.844402	1.28696	0.74629	1.64339	1.50875	0.699255	0.776046	1.25868	-1.0571	1.12688	1.19472	1.06345	0.743673	0.788608	0.687629	0.697024	0.653747	-1.001	-0.636266	1.16409	-0.772405	1.42864	1.20349	1.00363	0.931543	0.786731	-1.01247	0.93993	-1.07912	1.0365	1.21715	0.906583	0.826751	0.592665	0.92258	0.772218	-0.988747	-0.827363	-0.883963	-1.00601	-1.03319	-1.09167	-0.6755	-1.00588	1.00157	0.961754
KEGG_HUNTINGTONS_DISEASE	-0.796477	-0.712929	1.28418	-0.772778	-0.89069	1.02384	-1.21203	-2.23942	-1.06205	2.04509	-1.10639	1.54384	-1.89104	-1.0022	-0.996895	-1.57955	-1.69716	0.799269	1.79138	0.91592	1.85261	1.86637	-0.870992	1.74909	0.827032	-1.05383	-1.18885	1.02955	0.862915	1.02726	-1.08786	-1.1345	-1.07031	0.84782	-1.07911	-0.938118	0.81105	-1.09424	1.34871	1.08224	-1.47387	1.93703	-1.18678	-1.19982	-1.83993	-1.13164	1.76695	-1.69116	0.962541
PID_SYNDECAN_3_PATHWAY	-0.796635	0.732184	-0.980414	-0.499551	1.2772	-1.2945	1.08535	1.0691	0.988024	1.1266	0.958654	1.11239	-0.704272	-1.30382	-1.08292	0.924588	0.849792	1.05899	-0.667334	-0.953223	1.03359	0.858923	-0.630231	1.36275	1.07912	0.963241	0.702277	1.05617	0.948979	-0.593857	-0.584214	0.868288	-0.711964	-1.13817	-0.514737	-0.970809	0.99334	0.478297	-0.764859	0.905757	1.21678	-1.15223	-0.970542	-0.912104	0.669454	-1.22311	-0.796086	1.05675	0.964045
REACTOME_METABOLISM_OF_MRNA	-0.796775	-0.804341	-0.988904	0.672582	-0.751896	-0.958259	-1.4092	-2.23888	-0.924777	2.1849	-0.850238	2.22912	-1.13865	1.18418	1.42313	-1.66022	-1.78698	-0.822101	1.40922	0.928012	2.12373	1.09345	-1.46618	1.56037	-1.16035	-1.21985	-1.73071	0.951902	0.95501	-1.04737	-0.978399	-1.21446	-1.51893	1.30322	0.97306	0.640397	1.8273	-0.666925	2.16894	1.55234	-1.1074	2.34666	-1.26316	0.962116	-2.00464	-1.26287	1.46952	-1.73467	0.96569
ST_DIFFERENTIATION_PATHWAY_IN_PC12_CELLS	-0.798025	0.958159	-1.07478	-1.15264	1.20651	-0.911899	1.68384	1.22992	0.79863	1.42001	1.27051	0.856329	0.911034	0.860474	-1.45637	0.532208	1.54384	-1.30081	0.943349	0.682234	-0.86019	0.76455	1.10299	-0.977883	0.772687	1.01118	-0.746237	-0.816392	0.870358	0.916291	-0.975384	-1.50714	-0.955176	1.36048	1.19065	1.24741	-1.04068	0.942114	0.974445	-1.13977	-0.912989	-0.718258	0.593504	1.16587	-1.08075	-1.37403	1.23068	-1.33237	0.965244
BIOCARTA_DC_PATHWAY	-0.800938	-1.25023	-0.967437	1.03369	1.22564	1.11359	0.936771	0.973594	1.35553	-1.21851	-0.834184	0.780388	-1.42579	-1.54216	-1.38186	0.898434	0.783278	0.838635	-0.892557	-1.11232	-1.1512	1.16667	1.185	0.984492	1.31644	-0.903838	-0.755985	1.27323	1.14444	0.765097	-1.14146	-1.17743	1.09891	0.693477	-1.30494	1.8653	-1.05435	-1.32774	-0.885685	-0.694467	-0.722972	-0.838249	-0.99899	-0.775105	-0.80254	-0.966777	0.817805	-0.863612	0.961728
REACTOME_REGULATION_OF_INSULIN_SECRETION_BY_GLUCAGON_LIKE_PEPTIDE1	-0.801778	-0.899777	-1.50183	-0.524012	1.11502	-1.02935	1.12264	0.954822	-0.713568	0.957379	0.672367	0.765446	-0.772883	-1.49918	-1.14746	1.42192	0.966089	1.15972	0.935177	0.757005	1.08058	0.999555	1.03232	0.825306	1.03357	-0.743317	-1.00893	1.09896	1.21357	-0.774921	0.816602	1.47626	0.959124	-1.20807	-0.658537	-1.21744	1.0983	1.10378	1.36531	-1.30007	-1.19004	0.939344	-1.56172	-1.13841	-1.41474	-0.968397	0.776951	0.905249	0.962173
PID_EPHBFWDPATHWAY	-0.805976	-0.968304	-0.909845	-0.842783	1.23673	-1.13794	1.30009	1.49536	-0.656231	-0.787022	1.01713	-0.821622	-0.9243	-1.13592	-1.46302	1.04877	1.40234	-0.849842	1.11935	0.775289	-1.00538	1.14148	1.51837	-0.969299	1.14155	1.01089	0.785796	0.954059	0.723227	-0.736392	1.1123	0.801061	1.16586	1.21133	0.841338	-0.945435	-1.27442	0.893562	-0.942254	-1.52273	-0.983096	-1.49833	-1.11798	-0.924015	0.722355	-1.23622	-1.35862	0.924756	0.956268
REACTOME_ANTIGEN_PROCESSING_CROSS_PRESENTATION	-0.808589	0.916243	0.854427	-1.29473	-1.0601	-1.30537	-0.725455	-1.71405	1.08976	1.95642	-1.08442	1.92707	-1.23876	-0.794459	1.57027	-1.04014	-2.06811	1.1084	1.67933	1.25429	1.89034	1.21743	-0.687222	1.1977	1.04335	0.878765	-1.82553	1.31306	1.4252	-1.3971	1.1248	-0.91619	-1.09524	1.58992	1.50287	0.728048	1.0729	0.889782	1.21857	-0.896581	0.890601	1.2817	-0.866011	-1.07601	-1.70645	-0.895088	1.71939	-1.46465	0.9532
KEGG_BUTANOATE_METABOLISM	-0.808847	-1.0499	0.917492	1.04125	-1.43603	1.22497	-1.50994	-1.44205	-1.02231	-0.834022	-1.20295	0.839399	-0.632051	1.14183	1.02056	-1.31472	-1.02543	0.725196	-1.48954	-0.81284	1.09438	-1.49392	-1.83901	1.30134	-1.31312	-1.26035	-0.936657	-0.784078	-0.838036	0.932705	-0.852925	1.31236	-1.50118	-1.33855	1.07279	-1.77014	0.832363	1.09732	-0.825731	-0.86112	1.24099	-1.25403	-0.845402	-1.08752	0.858027	0.98981	-0.621367	1.4146	0.954684
REACTOME_DOWNSTREAM_SIGNALING_OF_ACTIVATED_FGFR	-0.811244	-0.911907	-0.942617	-0.657125	1.03897	-0.95978	1.34488	1.09052	0.849044	0.919097	1.21536	0.88394	-1.31773	-1.47539	-1.68249	1.27375	1.22376	-0.864119	1.32833	1.27735	1.01612	0.841901	1.01092	0.831683	1.17672	0.844217	-0.78227	0.75231	1.07687	0.820586	1.71315	1.19987	1.04211	0.986126	1.1726	-1.10483	1.10314	1.11041	-0.941798	-0.838979	1.10931	-1.26642	-1.32514	0.945143	-1.41662	-1.26888	-0.725866	-0.824365	0.952135
ST_WNT_BETA_CATENIN_PATHWAY	-0.812412	0.797112	-0.990264	-0.887788	1.40444	-1.4251	0.70354	1.11072	-0.836853	-0.855385	0.668098	-0.902455	-1.32884	-1.05246	-1.63073	-0.605962	0.867253	-1.03413	1.01651	0.972792	1.00838	-0.656413	1.0531	0.751453	1.09626	0.675831	0.943445	0.888173	1.05086	0.676513	-1.00292	-0.81681	1.03358	-0.715219	-1.07662	1.01394	-1.59828	-0.648228	-1.51162	-0.954741	0.79988	-1.87906	-1.04519	-0.971605	-1.59571	-1.17385	1.67878	-1.8616	0.951815
PID_ERBB2ERBB3PATHWAY	-0.813198	-0.931742	-1.0052	0.994627	1.35396	-1.07256	1.39466	1.44252	0.772775	0.819925	1.18133	-0.725463	-1.0201	-0.988636	-0.983812	-0.490251	-0.818813	-0.788363	1.36861	0.817574	1.14342	0.983319	0.825553	0.70828	0.990175	1.01543	0.941956	0.684741	0.806131	0.656598	1.21702	-0.791532	0.928392	1.05693	1.17006	-0.947627	1.35553	1.04614	1.00992	-0.706658	-0.630385	-0.914472	-0.584302	0.831725	-1.03971	-0.886911	0.824645	0.599449	0.952314
PID_ERA_GENOMIC_PATHWAY	-0.815752	-0.715122	-1.25323	0.903256	0.85169	-1.20789	0.781413	-1.00505	-0.659915	1.05559	0.77858	1.03841	1.01386	0.973319	0.970565	0.86203	-0.956111	0.973002	1.35615	0.875853	1.22243	1.03995	0.931253	0.777016	-0.820786	-1.02063	-0.997479	1.14001	0.890386	0.745364	-1.10053	-0.900387	-0.704522	0.831677	0.952973	-0.965517	1.47852	-0.71437	1.24777	1.2142	0.975436	1.09504	1.02882	-0.846114	1.19428	0.793258	0.928313	0.659984	0.949619
PID_MAPKTRKPATHWAY	-0.815763	1.13145	-0.791945	-0.865348	0.753891	-0.747905	1.04277	0.646544	-1.09834	1.0987	-0.687795	0.6194	-0.882848	0.874595	-1.12884	-0.744918	1.29337	-1.33272	1.27891	0.83466	-0.602883	0.97516	1.0401	-1.15112	1.63892	1.58522	0.963148	-1.00357	1.3936	-2.02664	1.13238	1.0576	0.714463	0.866991	1.54321	-1.17759	-1.35425	-0.901593	0.833305	-0.938359	-1.36829	1.44627	0.962683	1.18117	-0.944373	-0.916261	0.79166	-1.18181	0.951477
BIOCARTA_NKT_PATHWAY	-0.816225	-1.24769	-0.961202	1.46058	1.10757	1.3165	1.43194	-0.975177	0.809206	0.837361	1.07058	1.06805	1.54605	1.42234	1.53607	-0.918029	-0.783396	-0.904932	1.0456	-0.576748	1.43011	1.31399	0.941273	1.12005	1.1103	-1.21655	-1.26455	0.918711	1.29059	-0.959244	-0.879005	-1.21144	0.653466	1.17751	0.839841	0.946663	1.40527	0.786031	0.775444	-0.567063	-0.923964	-0.832849	1.74235	1.04478	-1.02906	1.53681	1.66818	-0.957705	0.952643
REACTOME_SIGNALING_BY_FGFR_IN_DISEASE	-0.817834	1.00745	-1.07386	-0.819094	1.0581	-1.11574	1.42393	1.12954	0.948456	1.05155	1.39575	-0.844595	-1.25032	-1.3798	-1.64296	1.19806	1.22657	-0.981532	1.14288	1.13707	1.03589	0.888678	0.904202	0.970275	1.08131	-0.942809	0.829015	0.924386	0.94354	1.02698	1.56294	1.3386	1.24728	-0.947868	0.967601	-1.03372	0.964631	1.0311	-0.91973	-0.742315	1.01834	-1.05897	-1.20878	1.17635	-1.28989	-1.33366	-0.852986	-0.883148	0.951586
BIOCARTA_IGF1R_PATHWAY	-0.818086	-0.679729	-0.825064	-0.815161	0.807305	0.645742	0.627733	0.492578	-0.900776	0.632118	-0.745032	0.557796	-0.950807	-0.580267	-0.82993	0.894885	1.14112	-0.784676	1.21466	0.843258	1.11726	0.816852	-0.792594	1.05391	1.10172	-0.848257	0.811051	0.613366	0.910612	-0.73093	1.29995	1.60263	0.478712	-0.977244	1.51351	-1.80045	1.43063	1.38999	0.988645	-0.68862	0.995022	-1.11361	1.03691	1.16404	0.934843	-0.84472	-0.808639	0.763482	0.952838
REACTOME_PREFOLDIN_MEDIATED_TRANSFER_OF_SUBSTRATE_TO_CCT_TRIC	-0.81823	-0.98794	-0.935466	0.642637	0.802739	0.785988	1.01184	-1.18295	-1.27595	1.36328	1.67137	-0.99218	-1.22726	1.90455	1.45697	-2.00333	-1.37214	-0.899361	1.91647	1.65726	1.27423	1.0286	0.7968	0.726245	-0.871805	-0.983235	-1.35389	0.911425	0.994175	-0.869223	0.629525	0.764569	-1.41309	0.778198	1.52302	-1.26845	1.32348	-0.695265	1.75347	1.215	0.673287	2.02428	-0.927409	0.75295	-1.9092	-1.05809	1.66533	-1.3428	0.954417
KEGG_GAP_JUNCTION	-0.819804	-0.854435	-1.34439	0.692067	1.04146	-0.931438	1.13933	0.824697	0.847672	1.06293	0.944491	0.854962	-0.821455	-0.750064	0.930356	0.562858	-1.05103	1.171	1.34814	1.17265	1.05142	1.35392	0.927328	0.909491	1.60689	1.45648	1.13684	1.29708	1.33215	-0.979171	0.927061	1.08257	0.929743	-1.07674	0.743302	-1.36081	-1.03088	-0.799339	-0.816428	-0.786723	-1.16342	1.045	-0.951528	1.06387	-1.00832	-1.02673	0.993192	-0.737128	0.953173
KEGG_STEROID_HORMONE_BIOSYNTHESIS	-0.819994	-0.996019	0.979652	-0.842389	-0.844009	0.974798	-1.15856	0.76953	-0.769853	-1.18911	-1.06402	-0.490063	-1.05202	-1.44194	-0.961188	1.3473	0.525495	0.923815	-0.674143	-0.804147	-1.24909	-0.830998	0.769942	0.770387	1.18134	1.31037	0.989913	-1.07308	-0.775226	-0.875813	1.02933	1.36551	1.4243	-0.929999	-0.781269	-0.775171	-0.895012	-1.44292	-1.63921	1.26884	1.40606	-0.784002	-1.01646	0.923955	-0.874905	-1.37959	-1.10216	-1.00861	0.954678
BIOCARTA_RAS_PATHWAY	-0.824237	-0.863506	-0.872606	-0.623661	1.59818	-0.819069	1.55702	0.925355	-0.875699	1.12489	1.73142	-0.84511	-1.2977	-1.44617	-1.22437	1.26391	-0.621722	0.886472	0.959683	-0.559939	0.776396	0.872805	0.872412	-0.798164	0.970005	0.875464	-1.25532	-0.862943	1.49346	-1.65017	0.976398	1.4467	-0.580985	-1.19737	1.10305	-1.63723	1.10856	1.07197	0.945211	0.962427	0.76075	0.742219	0.88556	-0.880466	-1.14349	1.11512	1.40571	-0.499151	0.947445
REACTOME_BASIGIN_INTERACTIONS	-0.825277	0.89717	-0.78774	-0.913771	1.11124	-0.764641	0.858014	-0.931604	-0.934227	0.954225	0.806156	0.905239	0.594488	0.964825	0.8401	-1.00522	0.718178	-0.815805	1.40565	-0.942142	-0.949811	1.62902	1.28358	-0.876575	1.04184	1.15135	-1.35278	-0.861716	1.60952	-1.60598	0.599178	-1.53516	-0.764364	1.52843	0.96975	1.03182	0.800633	1.49665	-0.779088	-0.836453	1.033	-1.05765	-0.810995	1.0426	-1.07122	0.736749	1.02998	-1.08565	0.947364
REACTOME_SIGNALING_BY_FGFR	-0.826218	0.958017	-0.988507	-0.748855	1.09439	-1.02009	1.35703	1.11581	0.95463	0.939927	1.30971	0.845956	-1.27634	-1.43133	-1.68239	1.22271	1.22729	0.842332	1.17832	1.1494	1.10165	0.865233	0.988553	0.986313	1.07324	0.808138	0.795111	0.748508	0.948525	0.88884	1.61854	1.26228	1.24225	0.935244	1.00375	-1.04623	1.02093	1.09687	-0.937711	-0.788611	1.02997	-1.15871	-1.35953	1.0188	-1.42102	-1.28734	-0.721017	-0.843144	0.94733
REACTOME_DOWNSTREAM_SIGNALING_EVENTS_OF_B_CELL_RECEPTOR_BCR	-0.826718	1.02433	0.922651	-0.840671	0.779274	-1.18665	1.05458	-1.63071	0.843276	2.18992	1.12318	1.7228	-1.63555	-1.48212	-0.996275	1.02495	-1.36545	1.13304	1.8557	1.40739	1.99809	1.14175	0.674992	0.940234	1.17323	-1.10939	-1.53004	1.35191	1.74782	-1.2185	1.2104	-0.794262	-1.00682	0.997061	1.34228	-0.692451	1.30661	1.2886	1.65972	-0.886096	-1.04083	1.5919	-1.05984	-0.991558	-1.58851	0.970511	1.36483	-1.22996	0.948241
BIOCARTA_MPR_PATHWAY	-0.827927	-0.636291	-0.790892	-0.987982	0.692642	0.758402	1.15034	-0.547322	-0.853346	1.01832	0.832288	1.17226	0.970031	1.19588	1.4723	-1.13036	-0.851019	0.729311	1.20582	0.71964	0.732821	1.07763	0.764315	-0.824638	1.11615	-0.793102	0.663527	0.882605	-0.868965	-0.984052	1.0702	1.18167	1.00363	-0.547966	0.617319	0.662562	-1.21536	0.990417	-1.27325	-0.859121	0.701667	-0.908113	-0.742343	-0.744341	-1.14912	-0.859471	1.48041	0.656769	0.94767
SIG_PIP3_SIGNALING_IN_B_LYMPHOCYTES	-0.828488	0.83523	0.816039	-0.968691	1.08903	-0.764495	0.968674	1.37847	0.604717	-0.990757	0.763959	0.981119	0.773523	-1.19469	0.950209	1.60956	0.698031	1.29321	0.930891	-0.912018	-0.708304	-0.740711	1.05579	-0.907721	1.0671	-1.0641	-1.78198	1.35364	1.89489	-1.46515	-1.08914	0.820971	-0.853225	-0.963016	1.29908	-1.34891	1.27989	1.11388	1.04089	1.01486	-0.794361	1.15554	1.58232	0.982104	1.26065	0.956053	1.36255	0.893251	0.948468
BIOCARTA_CK1_PATHWAY	-0.830642	0.748653	-0.754449	-1.29035	0.701206	-0.967108	-1.01404	-1.04436	-1.07782	-0.713141	-1.29798	1.11318	-1.11397	-0.766813	-0.909137	0.780552	0.787595	0.636885	0.863144	1.10062	-0.776337	0.917716	0.701267	0.856209	-1.10346	-0.693778	-0.788315	-1.31567	-1.15903	-0.842525	-1.05365	0.742642	1.02018	-1.14612	-1.08547	1.04334	0.973402	1.3289	0.886281	-0.993448	-0.842255	-0.972135	-0.576038	-1.04163	0.686361	0.891991	-0.826165	0.907373	0.945959
REACTOME_INCRETIN_SYNTHESIS_SECRETION_AND_INACTIVATION	-0.830919	-1.05845	0.620272	0.744368	-1.57712	0.562366	-1.02314	-1.23386	-0.953201	1.05182	-0.941645	1.03234	-1.21366	-1.46395	-1.77241	0.924186	1.46603	0.747811	1.10111	0.658865	1.24733	1.60828	-0.932312	1.59486	0.774413	0.697432	1.27452	1.18778	0.442719	1.41011	1.53834	1.02268	1.13631	1.19741	0.706389	0.828829	-1.25681	-1.03005	-1.38878	-0.717534	1.07491	-1.85427	-1.80836	-1.546	-1.28394	-1.11589	-0.924437	0.523848	0.947227
REACTOME_EXTRACELLULAR_MATRIX_ORGANIZATION	-0.831001	1.44608	-0.773644	-1.47424	1.12919	-1.12359	1.34271	1.05602	1.08088	1.17067	0.733842	-1.02093	1.37371	-0.830922	-1.04517	1.45312	1.13464	1.00963	1.05507	1.06853	-0.944362	0.854099	1.27619	0.900166	1.02233	1.09945	1.59683	-0.98374	-1.31649	0.860059	1.48519	1.056	1.32316	1.08751	-0.776605	-0.881894	1.09811	0.76317	-0.890243	1.29525	1.32304	-0.808506	-1.03873	-1.20197	-0.693074	1.04329	-1.18243	1.14697	0.948995
KEGG_VASCULAR_SMOOTH_MUSCLE_CONTRACTION	-0.832408	-1.12737	-1.24617	0.989332	1.15387	-0.808806	-0.778408	1.08463	-0.818468	-0.671005	0.788398	-1.15736	-0.921614	-1.36427	-1.01806	1.37135	0.877753	1.15557	-0.921086	-1.19829	-1.2354	1.10801	1.17478	1.06156	1.65676	1.44307	1.13162	0.95463	1.09589	-0.923337	1.13592	-0.981771	0.877234	1.24733	1.12971	-0.828245	-1.08722	1.24053	-0.960466	-1.19241	-1.41293	0.963343	-1.40207	-1.44836	-1.00654	0.791567	-1.09053	1.09795	0.947641
REACTOME_INHIBITION_OF_INSULIN_SECRETION_BY_ADRENALINE_NORADRENALINE	-0.834354	-0.817364	-1.09364	-0.6914	0.784655	-0.757667	0.993789	0.642003	0.927565	1.09981	0.759575	1.077	-0.927965	-1.26405	-1.08577	1.24104	0.863585	0.914718	1.3504	1.03458	0.793715	1.20866	1.41215	-0.944405	1.08107	-0.549472	-1.40735	1.57219	1.84942	-1.05843	-0.540289	-0.678888	-1.18815	-0.744668	-0.878404	-0.752046	0.926963	0.685731	-1.04161	0.93841	1.23717	-0.813418	-1.3219	-1.33668	-1.19036	-0.887919	0.835715	0.702141	0.945406
PID_NOTCH_PATHWAY	-0.834991	-0.831152	-1.03945	0.775282	1.51624	-1.08361	1.44942	-0.762129	1.10901	1.71386	1.27194	1.71874	1.18412	0.925297	-0.892727	1.15007	1.21555	1.1149	-1.04981	-1.0959	0.774582	0.891729	-0.862455	0.986637	1.06616	-1.28463	-1.31914	1.72358	1.68605	-0.995982	-0.953026	0.855466	-1.25041	-1.03032	1.12375	-1.02519	1.06575	1.27297	1.24831	-0.930899	-0.954953	0.625869	0.891472	0.962412	1.3927	-0.624749	-1.31349	1.11544	0.945829
BIOCARTA_INSULIN_PATHWAY	-0.839047	-1.07297	-1.16519	0.891796	1.30718	-1.28789	1.15081	-0.463227	0.526885	1.4655	1.06473	1.21162	-0.714056	-1.12357	-1.08813	0.792607	0.766487	-1.00667	1.08277	0.47193	0.535556	0.910467	0.722375	-0.990711	1.05946	0.844883	0.607177	0.762354	0.548563	-0.966742	1.14774	-0.781576	-1.01241	1.36115	1.62719	-1.65043	1.3412	0.652836	1.32265	0.693485	-0.995465	1.09662	1.01942	1.28491	0.852094	-1.14901	0.801778	-0.729114	0.938924
BIOCARTA_IL22BP_PATHWAY	-0.840261	-0.799112	0.703492	-0.924119	-0.985557	0.805447	1.72469	0.977077	1.52905	1.56276	1.44597	0.832391	1.96907	0.816947	1.33246	1.52939	0.735899	1.28097	1.25981	1.55944	1.53309	1.00514	1.10026	-0.858448	1.05859	-1.49035	-0.7498	1.73133	1.70661	1.15418	1.42569	1.12288	0.903501	0.92969	1.27382	-1.14377	1.5831	1.45058	1.37244	0.895377	0.702278	0.938897	1.54173	1.09589	1.67164	0.63232	0.649081	0.731388	0.938467
REACTOME_KERATAN_SULFATE_BIOSYNTHESIS	-0.841919	-0.729851	1.16733	0.757091	0.855965	-0.674819	1.63084	1.5661	1.27729	-1.04153	1.11519	-1.05704	1.08247	1.08951	0.844409	0.766886	-0.680637	-0.811501	-0.981665	0.990537	-1.1152	-1.63109	0.880267	-1.1157	-0.716837	-1.03906	-0.974108	0.976293	0.978299	-0.737445	0.87581	-1.50483	1.03968	1.5339	-1.20392	2.03109	-1.2717	-0.960166	1.13867	-1.17828	-1.72487	1.00079	-1.05822	0.975095	-0.799684	-1.37458	-0.936977	-0.871244	0.936242
REACTOME_CA_DEPENDENT_EVENTS	-0.842192	-0.802175	-1.07124	-0.810639	0.564422	-0.897206	1.15487	1.07429	0.793549	0.642616	0.698831	-0.692344	-0.759353	-1.2021	-1.1422	1.12664	0.97087	-1.22131	0.972807	0.841859	-0.640657	0.48848	0.921126	-0.787495	1.06798	0.985794	0.994329	0.672119	-0.573863	0.750113	1.17832	0.845003	0.799765	0.969163	1.13279	-0.945599	-0.842662	1.41539	-1.06578	-1.45369	-0.896665	-1.00986	-0.951041	0.654174	-0.699937	-0.798401	-0.927734	-0.598201	0.937499
PID_LKB1_PATHWAY	-0.845468	-0.898462	-1.17007	0.596294	1.05546	-0.813711	-0.530362	-0.698608	-0.981928	1.00143	0.862865	0.772836	-1.48937	-1.32587	-1.32457	0.803202	1.08131	-1.27578	1.59362	1.40613	1.18319	-0.998586	1.07747	-1.35087	1.0294	-0.833379	-1.36731	0.818047	1.37161	-1.31104	-0.781125	-0.695838	0.777954	-0.761631	0.984525	-0.780434	-1.25607	-1.25448	-0.867229	0.759657	0.83744	0.996679	-0.903533	1.25572	-1.26963	-1.40628	1.30887	-1.30142	0.931944
KEGG_PROGESTERONE_MEDIATED_OOCYTE_MATURATION	-0.845857	-0.86403	-1.04836	0.900885	0.875336	-1.05737	1.00857	-0.767568	-0.98949	1.03027	0.791943	0.943542	1.3351	1.55844	-0.801306	-1.07853	1.18467	-1.2397	1.30212	0.988054	-0.940453	0.92832	1.11586	-1.21032	1.05127	0.927194	0.771669	0.885842	1.05866	-0.838004	1.06625	1.06178	-0.499139	-0.95971	1.09279	-1.2327	-0.878146	-0.96963	-1.11797	0.991252	-0.834494	-0.844183	0.82686	-1.05395	-1.08658	0.931314	0.808644	0.671448	0.933162
KEGG_RENIN_ANGIOTENSIN_SYSTEM	-0.846141	-1.36994	-0.931979	1.3464	-0.809251	1.10138	0.85571	0.913768	-0.900242	0.810293	1.00574	-1.08537	-0.878053	-1.11569	-1.18182	1.52014	0.612188	0.852735	1.01215	0.570842	-1.01609	1.28456	1.23983	0.745476	0.994965	0.86132	0.996157	0.530017	1.01838	-0.949435	0.927301	-1.25247	0.857057	1.46217	-0.86518	1.20106	-0.881175	-1.0168	0.791439	-0.949851	-0.72379	0.981319	-1.37931	-1.84846	-0.928822	1.36256	-0.911572	1.58291	0.934468
KEGG_GLYCOSAMINOGLYCAN_DEGRADATION	-0.847056	0.901066	0.658427	-0.946958	0.826198	0.748505	-1.23983	-1.03242	-0.751989	-0.811267	-1.0923	0.795997	-1.33303	-0.914437	-0.999195	-0.624359	-1.09921	1.25411	1.72704	1.13522	0.775221	0.94346	1.37676	-1.12847	0.943923	1.07398	0.817384	-1.00928	1.38198	-0.996144	-0.544137	1.08389	0.784427	-0.771202	-0.71881	0.4953	0.948707	1.36539	1.17714	0.704307	-0.950331	0.87899	0.799667	-0.851162	0.919974	-0.986497	1.26616	-1.01676	0.934478
PID_SMAD2_3NUCLEARPATHWAY	-0.847223	-0.921176	-1.5138	0.798043	1.7596	-1.29032	1.48442	1.1009	1.14544	1.21285	1.0909	1.22867	-0.887777	-1.44323	-1.39592	1.41602	1.31711	0.899184	0.815718	-0.964522	-0.917904	0.845017	1.29508	-0.990325	1.35327	1.24843	-0.94425	1.16122	1.48866	-1.3773	1.07044	0.795693	0.857534	-1.01052	1.30679	-1.14158	1.47282	1.40076	1.40044	-1.20146	-0.832564	0.961806	1.115	1.2925	-1.06963	-1.22216	0.857371	-1.07312	0.936204
BIOCARTA_MAPK_PATHWAY	-0.851416	0.784473	0.75589	-0.777632	0.943794	0.725315	1.2209	0.549551	0.896893	1.31371	-0.811802	1.41278	-1.14994	-0.806473	-1.05533	0.824895	-0.829346	0.787491	1.57736	0.574379	1.1655	1.61309	1.4437	-0.869741	0.918483	1.32901	-1.16301	-1.01307	1.82518	-1.96226	1.26779	1.20661	0.890283	-0.796208	1.38115	-1.12711	0.873807	0.874805	1.13207	1.17291	-0.870333	1.18174	1.31386	1.34563	0.993337	-0.926758	1.56834	-1.17082	0.928979
KEGG_CALCIUM_SIGNALING_PATHWAY	-0.852995	-1.23183	-1.11395	0.920968	1.04725	-0.868392	0.97428	1.47637	-0.723424	-1.00516	1.07817	-1.35496	-0.721187	-1.30042	-0.853755	1.54173	1.05171	1.42539	1.07124	0.850538	-1.35176	1.03489	1.70313	-1.07656	1.37798	1.21726	1.43121	1.01996	-1.00778	1.04641	-0.884088	-1.17181	0.763509	1.16312	-0.780315	0.827824	-1.29119	-0.969547	-1.23636	-1.02934	-0.917697	-0.969738	-1.12658	-1.12345	-0.87728	0.8331	-1.03233	1.21465	0.927522
REACTOME_KERATAN_SULFATE_KERATIN_METABOLISM	-0.853548	-0.916894	1.10444	0.765126	0.767821	0.776174	1.4349	1.17058	1.47877	-0.898317	0.976244	1.28987	0.679431	0.946532	0.932173	0.739025	-1.15083	0.656649	-0.953453	0.981136	-0.788847	-1.40515	0.806384	-1.04985	0.772494	-0.810841	-1.03884	0.700151	1.17854	-1.07364	0.799655	-1.08271	0.947953	1.29015	-1.15556	1.81387	-1.11949	0.997921	1.1787	-1.03729	-1.5625	1.04088	-1.07831	0.792128	-0.851511	-1.32205	-0.843879	-0.928327	0.928308
REACTOME_REGULATION_OF_APOPTOSIS	-0.854528	-0.938647	-0.676274	0.720649	-0.843619	-0.980374	-1.20217	-2.10879	0.595102	1.78303	-1.08854	1.71488	-1.70248	-1.02746	1.47922	-1.32854	-2.4971	1.24572	1.93698	1.48098	2.18952	1.20789	-0.791469	1.09189	0.948411	-1.04531	-1.3812	1.38728	1.18209	-1.09089	0.643697	-1.29899	-1.23419	1.27348	1.29667	-0.686683	1.11235	0.737542	1.30046	-0.677839	0.700544	1.49207	-0.908822	-1.02236	-1.74348	-0.822894	1.71932	-1.33465	0.928086
REACTOME_AMINO_ACID_AND_OLIGOPEPTIDE_SLC_TRANSPORTERS	-0.854545	1.04982	1.12844	-0.898843	0.982561	1.05822	0.764096	0.989041	-0.86362	-0.883893	0.949428	-1.13914	-0.804314	-1.0186	-1.08544	1.2012	1.13376	0.876679	1.18508	1.18412	0.796115	0.991681	1.33299	-1.2377	0.946778	0.931994	-0.870485	0.912651	0.965778	-0.701271	-0.728674	-1.01071	0.78906	1.14686	-0.988229	1.2143	0.978351	1.04507	-1.1284	-0.79466	1.13936	-1.1221	-1.12582	1.35663	0.917299	-1.64875	-1.02014	-0.963357	0.929987
REACTOME_FACTORS_INVOLVED_IN_MEGAKARYOCYTE_DEVELOPMENT_AND_PLATELET_PRODUCTION	-0.854798	-0.931765	-0.853456	-0.74201	1.22546	-0.850244	1.04019	0.991315	-0.787734	-0.872615	1.06854	-1.09137	1.16868	1.37774	1.04706	-0.848021	0.898173	-0.829778	1.41539	1.0693	0.992029	1.1499	1.32179	-0.988087	1.77002	1.35484	1.13581	1.37599	1.29433	0.781221	-0.886315	-0.749365	-0.913241	0.797836	-0.787609	-1.2012	-1.01737	-1.12935	0.812054	-1.00542	-0.839487	1.16618	-1.14687	-0.816332	-1.2508	-1.05224	0.635639	-0.904141	0.931308
REACTOME_DOWNREGULATION_OF_TGF_BETA_RECEPTOR_SIGNALING	-0.854828	-0.768372	-1.11522	0.744158	0.819636	-1.1441	0.925869	-0.965886	-0.75723	1.25848	0.839464	1.05341	-0.818694	-0.741813	-1.02377	-0.997673	0.79006	-1.42364	1.12134	-0.832944	-0.939149	1.31034	1.40148	0.814933	-0.753413	-1.05953	-0.747958	1.32031	1.15757	-0.771248	-0.72759	-0.910712	-0.752871	-0.834497	1.09345	0.444961	-0.849484	-0.73228	0.732219	0.833922	-0.662278	1.66418	1.22769	-0.902309	1.04505	1.2479	1.41759	1.08736	0.9332
REACTOME_MEIOSIS	-0.865311	-1.34438	-1.02801	0.881948	-0.990002	-0.861895	0.85655	-0.874168	-1.19173	1.07727	1.73788	-1.30773	-1.38625	0.974415	-1.09401	-1.23267	-1.17608	0.584472	0.776648	-0.94249	-0.820871	0.812804	1.54496	-1.53759	0.705166	0.852695	-1.11224	0.977427	1.33811	-1.28429	-1.29603	-1.43048	-1.70835	0.828404	1.61523	-1.0653	-1.44792	-1.41144	0.854741	0.714771	-0.903353	1.24718	-1.21158	0.79569	-1.37124	-1.3639	0.860918	-1.18129	0.911551
SA_B_CELL_RECEPTOR_COMPLEXES	-0.865733	-0.812229	-0.711681	-0.844327	1.69139	0.652204	1.25331	1.09048	0.732014	0.838493	0.981986	1.01036	-0.865855	-0.896668	-1.17446	0.535873	0.920211	-0.700504	0.872413	-0.862366	-1.04575	0.90456	1.60084	-1.20742	1.68258	1.20454	-1.04876	0.77527	2.26966	-1.53223	-0.809714	1.08717	-0.579968	-1.1974	1.17194	-1.52773	-0.940042	0.712495	-1.10892	-0.967823	0.792168	0.730701	1.5836	1.53042	1.44442	-0.899131	1.26359	-0.729852	0.912633
PID_CERAMIDE_PATHWAY	-0.866725	1.05793	0.878691	-1.29739	0.91702	-0.819048	1.27826	-0.721938	0.945238	1.33152	0.97582	1.22684	-1.18126	-0.669849	-0.789548	-0.682385	-1.41879	0.959822	1.57335	0.93843	1.58247	1.36106	0.924372	0.680255	1.18489	0.964666	-1.27226	0.792523	1.5423	-1.07872	1.26184	1.51915	-0.857224	-0.980433	1.76219	-1.78722	0.927931	-1.04708	1.23778	1.03924	-1.1347	1.75411	1.09443	0.977152	0.966229	0.954983	1.27551	-0.750806	0.912178
PID_NFKAPPABATYPICALPATHWAY	-0.86719	0.75298	1.2751	-0.946961	-1.10767	1.06037	1.83322	-1.11641	1.30755	1.78823	1.21154	1.64045	1.5003	0.950368	1.0022	1.0902	-0.917305	1.22835	0.747136	-0.773009	1.16485	1.11395	-1.06619	1.37517	0.715977	-1.14812	-1.34878	1.51973	1.44563	-1.15013	-0.889055	-1.34355	-1.13053	1.34298	0.786871	-0.806557	1.68881	1.00353	2.0013	1.22427	-0.793287	1.41818	1.23409	-0.988831	1.22586	1.62779	-0.684795	1.53111	0.913117
REACTOME_NEUROTRANSMITTER_RECEPTOR_BINDING_AND_DOWNSTREAM_TRANSMISSION_IN_THE_POSTSYNAPTIC_CELL	-0.867587	0.765807	-1.23233	-0.732983	0.989514	-1.04678	1.11556	1.2729	-0.73695	-0.960129	0.799961	-1.00444	0.807235	-1.32081	-1.04554	1.46073	1.33265	1.14046	1.3341	1.18016	-0.905612	1.0373	1.5519	-1.12299	1.43683	0.846499	-0.856174	1.27261	1.354	0.818448	1.07456	-0.722749	0.816826	0.806467	1.214	-0.969749	-0.988688	-0.860544	-1.41155	-0.871745	1.1735	-1.36122	-1.49813	-1.06215	-0.791308	-1.18325	-1.13395	1.08184	0.914061
REACTOME_PURINE_METABOLISM	-0.867814	-0.876543	-0.601418	0.87318	-1.0951	1.39867	-1.81649	-1.68117	-1.65424	0.790283	-1.35073	0.948864	1.29404	1.38341	-0.686075	-0.965497	1.23193	-1.31046	-0.719648	-0.829971	1.02348	1.08645	-1.0043	0.901251	-1.29969	-1.42901	-1.00547	0.939902	-1.38486	1.75217	-0.776815	0.750406	-1.196	0.702356	1.1094	-0.915105	1.60713	1.09677	1.07498	1.23468	1.60224	0.933787	1.22979	-0.849197	-1.07576	1.56427	1.39282	-0.865597	0.915567
KEGG_OLFACTORY_TRANSDUCTION	-0.867823	-1.08272	-1.32328	0.916339	1.12364	-0.826896	-0.801019	1.16465	1.14771	-0.908455	-1.25829	-0.915596	1.03218	0.777847	-1.09703	1.12793	1.1287	-0.946532	1.10636	0.730887	-0.810962	1.28087	1.40018	0.729649	0.913564	0.991345	1.51543	1.1164	-1.12293	1.24004	0.710712	0.847063	0.85919	-1.11645	0.731717	-1.08588	-1.33701	-1.09839	-1.99668	-0.963872	1.18901	-1.50371	-1.25394	-1.28326	-1.11165	0.89243	-0.957595	1.04598	0.91749
REACTOME_SIGNALING_BY_THE_B_CELL_RECEPTOR_BCR	-0.868744	1.15524	1.06854	-1.10828	0.628628	-1.12745	1.17483	-1.3378	0.809902	1.89443	1.24741	1.56352	-1.36625	-1.3208	-0.971095	1.12956	-1.18132	1.13708	1.61544	1.03839	1.64098	1.13155	0.895213	0.762266	1.17764	-1.16516	-1.69737	1.48738	1.83994	-1.33775	1.16587	0.906262	-1.10993	0.83382	1.48129	-1.10104	1.30946	1.28317	1.54304	-0.882456	-1.05029	1.59632	0.976016	-0.881039	-1.51691	-0.923099	1.46409	-1.30082	0.91719
PID_P38ALPHABETADOWNSTREAMPATHWAY	-0.868964	-0.825311	0.880756	-0.725956	-0.756452	-0.957039	0.939079	0.688222	0.806229	1.07461	-0.787971	1.06279	1.02693	-0.923606	-1.19056	0.749222	0.991007	-1.01441	1.28682	-0.845785	-0.933303	1.03856	1.41629	-1.04324	0.633236	1.10634	-1.02835	-0.925057	1.31416	-1.54221	1.34394	1.13655	1.16626	0.835102	1.60753	-1.08428	0.931269	0.933075	0.88892	0.919015	0.874205	-0.729579	0.96635	1.03825	0.830523	-1.00542	1.06774	-0.731699	0.918625
REACTOME_DNA_REPAIR	-0.869666	0.748992	-0.720763	-0.830041	-1.00269	-0.874979	-1.66006	-1.74724	-1.41627	1.17695	-0.787905	1.34182	-0.92011	1.32353	1.21341	-1.28356	-0.960358	-1.18381	1.00656	-1.19731	1.59975	1.21022	-1.43065	1.34068	-1.19902	-1.05157	-1.37239	-0.902746	-0.871895	-0.77505	-1.7038	-0.966079	-1.47983	-1.56362	-1.39769	-1.24936	1.02829	1.1327	1.67586	1.01314	-1.27847	1.59455	1.03591	1.02768	0.872078	-0.88452	0.912978	-0.931358	0.918939
REACTOME_GLUCOSE_TRANSPORT	-0.871276	-0.911621	-1.01117	0.937618	0.728708	0.682593	-1.39893	-1.56624	-0.743772	1.09057	-1.15984	1.27519	0.811411	1.07977	1.28436	-0.910506	-0.890085	0.867327	-1.04338	-0.91396	0.845347	-0.799851	-1.61444	1.12125	-1.39596	-1.06723	-0.829017	-1.10967	-1.11267	-0.818179	-1.06446	0.885589	0.688059	-1.60443	-0.861931	-1.06846	1.552	-0.900624	1.50991	1.59531	-1.11834	2.04648	-0.970908	-1.07839	-0.833002	-0.85156	1.20217	-1.14082	0.916984
REACTOME_GAP_JUNCTION_TRAFFICKING	-0.872583	-1.3039	1.00635	1.03966	0.693282	1.06497	-0.607457	0.733873	-1.00735	-1.06169	0.938662	-1.14805	-0.943621	-1.31388	-1.68814	1.25321	1.57778	0.670138	1.30914	1.25879	-0.820468	1.05794	1.60703	0.615052	1.77546	1.48682	1.34128	1.04834	0.868184	0.939085	0.808709	-0.638622	1.0413	0.89832	0.716914	-1.14676	1.22349	0.897049	-0.87282	0.930492	0.971267	-0.523859	-1.78408	-1.11074	-1.924	-1.36248	0.890879	-1.12529	0.915334
PID_INTEGRIN_A4B1_PATHWAY	-0.873862	0.913813	-0.640431	-0.83153	0.946216	-0.752142	1.59864	-0.860073	-0.97686	1.17637	1.73138	-0.721515	0.724173	0.662867	0.892697	0.711311	1.0674	-1.23446	0.917062	-0.775106	-0.893085	0.89126	0.980705	0.771371	1.47252	0.742681	-0.686927	1.4688	1.42382	0.439043	1.29194	1.28679	1.16451	0.654777	0.803016	-1.12915	-0.747061	1.02262	0.978766	-0.918808	0.819742	0.643749	-1.12794	-1.19561	-0.637945	0.935468	-0.756373	0.759871	0.913954
PID_SMAD2_3PATHWAY	-0.875859	0.789196	-0.68562	-0.881731	1.03526	-0.684491	0.550118	-1.17017	-0.957506	1.17414	0.73799	1.49438	-1.21088	0.859772	-0.898436	-1.39091	-0.863885	-0.95777	1.37821	0.723445	0.891365	0.925438	-0.876411	-0.670549	0.992874	1.19096	-1.25118	-1.14075	1.56511	-1.83939	-0.967946	-0.833057	-0.787828	-0.785063	0.949181	-0.956547	1.60878	1.29172	-0.637708	1.2527	1.10641	0.95257	1.25504	1.51357	1.1652	-1.09005	1.08147	-0.665318	0.911318
REACTOME_SIGNALING_BY_TGF_BETA_RECEPTOR_COMPLEX	-0.879227	0.755947	-1.11545	-0.815301	1.01024	-1.18961	1.23988	0.806783	0.725946	1.17626	0.869957	1.40534	0.828718	-1.25685	-1.10173	0.999046	1.19064	0.906734	0.930463	-0.769332	0.93397	1.0074	1.03909	0.780263	-0.832629	0.774138	-1.10603	-0.910015	1.29628	-1.45253	-0.81835	0.995803	-0.788784	-1.06446	1.36954	-1.10958	1.01319	0.947946	1.27605	0.799057	-0.797831	1.70783	1.30867	0.918281	0.818157	1.02705	1.13248	-0.535114	0.905025
PID_RETINOIC_ACID_PATHWAY	-0.881749	0.927072	0.72861	-1.10705	1.13043	-1.20848	1.00862	0.942399	0.794576	0.860758	0.624386	0.975951	-1.04494	-0.893111	-1.39013	0.733729	0.672908	-1.0405	0.538471	0.645288	1.00559	0.789833	-0.815145	1.11628	-1.06446	0.706262	-0.74297	-0.967814	1.07641	-1.09323	0.687386	0.979994	-0.795863	-0.912321	1.21567	-1.235	1.1025	0.672678	1.7873	0.759919	-1.31512	1.76802	1.21298	1.36119	1.32713	-1.05085	0.884512	0.613661	0.900494
REACTOME_SLC_MEDIATED_TRANSMEMBRANE_TRANSPORT	-0.881976	0.907413	-0.995127	-1.12681	-0.903159	-1.04258	-0.988147	1.08321	1.10811	-1.22844	-1.18995	-0.930028	-0.879693	-0.930012	-1.14235	0.859829	0.819186	-0.988637	-0.995821	1.00998	-1.3939	-1.06351	0.932499	-1.32708	0.857852	0.989177	1.11519	-0.925419	-0.833039	0.84616	0.857409	0.983604	-0.759426	-0.974457	0.856766	-0.925944	-0.935845	0.929235	-1.11597	-1.05857	0.925491	-1.2094	-1.17918	-1.03214	-0.767541	-1.02951	-1.1264	1.06226	0.901867
REACTOME_SYNTHESIS_OF_BILE_ACIDS_AND_BILE_SALTS	-0.884346	-0.993843	0.995994	0.870223	-1.14486	1.17302	0.918204	0.627449	0.801774	-0.658641	1.15418	1.05563	0.683903	1.0417	-0.657098	-0.903955	-1.07362	-0.980725	0.761642	0.869827	0.70962	0.827839	-1.09495	1.03913	1.14482	1.23164	1.21506	-1.20917	-1.0616	1.05645	-0.909421	-1.27811	-1.0248	0.838688	-0.741611	0.936198	-0.742828	-0.779421	-0.910521	0.952042	-1.01255	-1.45368	0.806224	0.880753	0.803791	0.666637	-0.704289	0.833582	0.898353
REACTOME_ANTIGEN_PROCESSING_UBIQUITINATION_PROTEASOME_DEGRADATION	-0.884667	0.887469	-0.9686	-0.853255	0.750886	-1.03938	-0.777172	-1.30755	0.920556	1.65343	-0.883083	1.57396	-1.10449	1.10976	0.997492	-1.41589	-1.19008	-1.19916	1.36925	1.22695	1.44778	0.879558	-0.900712	0.833676	0.679514	-1.10421	-1.39021	1.15477	1.40064	-1.06304	-1.1042	-1.01578	-1.24729	0.821999	0.853631	0.887667	1.14126	1.22232	0.970834	0.878612	-0.839242	1.48011	-1.05007	-1.22677	-1.25708	1.18245	1.26503	-0.972079	0.899676
REACTOME_SIGNAL_AMPLIFICATION	-0.885002	-0.913292	-0.959493	0.718889	0.560913	-0.804275	1.46191	1.05644	0.883348	1.22493	1.03095	0.718381	1.31367	0.763183	1.09634	1.09388	1.19864	0.697753	0.771992	-0.761933	0.746511	0.824982	0.749748	-0.93634	0.972145	0.965192	-0.929588	1.03903	1.30594	-1.17505	0.875202	1.261	0.919723	-0.947552	-0.920215	-0.96704	1.37666	1.44927	1.41862	-0.882295	-1.09384	0.721941	-1.28374	-1.30877	-0.820698	-0.830156	-0.774243	1.00455	0.900851
ST_GRANULE_CELL_SURVIVAL_PATHWAY	-0.885461	0.860178	-0.890017	-1.17537	1.40674	-1.42495	1.29839	0.867197	-0.745407	1.30633	1.23467	-0.973163	-1.17927	-1.04425	-1.47894	-0.625186	0.727377	-1.20736	1.16661	-0.799203	-0.713038	1.41415	1.29995	-0.630544	-1.03834	-0.912833	-1.12731	-0.845676	1.03221	-0.993004	1.16921	-0.870642	-0.893932	1.40477	1.22311	1.27431	0.896677	0.637823	0.702345	0.866329	1.02472	-0.924534	-0.906329	0.934108	-0.918495	-1.40204	0.973575	-1.25039	0.901711
REACTOME_TRANSPORT_OF_INORGANIC_CATIONS_ANIONS_AND_AMINO_ACIDS_OLIGOPEPTIDES	-0.885757	1.23537	-1.07569	-1.21833	-1.05563	-1.10206	-0.828046	1.14598	0.77408	-1.18776	0.878508	-1.23889	-0.792241	-0.809923	-1.15971	1.03306	1.07499	0.901818	1.01963	0.936892	-1.16273	0.944881	1.02651	-1.16303	1.42009	0.928538	1.37056	1.45446	0.92836	1.22957	0.830701	-0.806731	0.848407	0.992254	-1.06631	0.933155	-0.754503	-0.888428	-1.24934	-0.648182	1.07889	-1.07031	-1.00152	1.39533	1.17348	-1.30705	-1.30479	1.10228	0.903012
REACTOME_GABA_RECEPTOR_ACTIVATION	-0.886068	-0.797254	0.761122	0.906582	-0.52177	0.922732	0.80575	1.17501	0.885367	-0.974666	-0.827862	-0.783621	0.845148	-0.917575	0.846339	1.22916	-0.669105	1.19135	0.876484	1.0025	-1.26272	0.890097	1.2232	-1.00574	0.773454	-0.852749	-1.095	1.01261	0.900643	0.726663	0.901203	0.821357	0.771191	0.662472	0.975422	0.738233	-0.790201	-0.840996	-1.18669	0.692315	1.37614	-1.31074	-0.826936	-1.28822	0.633136	0.787659	-0.708062	0.902755	0.904125
REACTOME_METABOLISM_OF_NON_CODING_RNA	-0.88658	-1.17616	-0.926345	1.04911	-1.03672	0.803916	-2.09437	-2.23306	0.640314	1.29321	-1.93344	2.02887	-0.829274	1.42617	1.52661	-1.90146	-1.73685	-0.91085	-1.14414	-1.08428	1.09768	-0.922071	-1.71808	1.31022	-2.11871	-1.46593	-1.58827	-1.58882	-1.15147	-1.02719	-1.61588	-0.71935	-0.576131	-1.29081	-1.39455	1.23814	1.59179	-1.11883	1.65179	1.66234	-1.17605	2.12767	-0.758524	-1.23062	-0.938916	1.42479	1.47172	-0.990712	0.90474
ST_P38_MAPK_PATHWAY	-0.887643	1.16157	-0.878171	-0.774441	0.723722	-0.967307	1.24114	-0.813566	1.197	1.31708	-0.958206	1.71888	1.06055	1.26109	0.856705	0.727549	1.17126	-1.09727	1.24291	0.726423	-0.637324	1.25182	1.35297	-1.22726	-0.927535	-1.03485	-1.16533	0.549386	1.51841	-1.14975	0.907458	0.942547	0.71875	0.803532	0.950954	-0.854772	-0.757273	1.21076	-0.672185	-1.04103	-0.720141	-0.865081	1.4702	2.17816	1.44433	-1.29672	0.751651	-1.28592	0.903805
REACTOME_REGULATION_OF_INSULIN_SECRETION	-0.888401	-0.89449	-1.27847	-0.689083	-0.701342	-0.946474	0.7678	-0.806651	-1.27527	0.973842	0.751878	0.785596	-0.724394	-1.34111	-1.07469	1.43986	1.15091	1.12592	1.24338	-0.83206	-0.92074	1.31612	1.28595	0.930082	1.01937	-0.930197	-0.928906	1.50676	1.21059	0.752861	1.30237	1.11616	0.995784	-0.664959	0.930697	-0.992103	-1.02063	-1.00328	-0.767431	0.882707	1.13065	-1.04828	-1.57103	-1.36689	-1.2089	-1.00508	-1.08814	1.0886	0.903929
REACTOME_NETRIN1_SIGNALING	-0.888884	-0.794507	-1.51413	-0.728287	1.10898	-1.29561	1.25274	1.42198	0.932987	-0.967627	0.992322	-0.980771	0.887303	-0.928356	0.802155	1.29287	-0.64708	1.30878	-0.742524	0.747322	0.62934	0.707181	-0.578983	-0.97918	-0.799501	1.1361	0.910472	-1.09007	-0.927428	-0.809271	0.767468	0.94047	1.16667	-1.10627	0.713744	-1.29591	-0.994285	0.811772	-0.813758	0.726677	0.877592	-1.03445	-1.59709	-1.10756	-1.09281	-1.04237	-1.35618	0.718185	0.904573
KEGG_GALACTOSE_METABOLISM	-0.889951	-0.912376	0.904187	0.65429	0.860266	1.13955	0.852455	0.77448	0.610234	0.854084	0.933177	-0.773619	-1.27132	-0.995843	1.04887	-0.683149	-1.2246	1.42541	1.52926	1.48218	1.10406	0.842721	1.10833	-1.04459	1.35876	1.45286	0.461373	0.823757	1.50698	-1.01394	0.759757	1.12472	0.548664	-1.05834	1.05528	-0.667271	-0.764608	1.05013	0.860858	-1.15961	-1.06684	0.799068	-1.08174	-0.785845	0.694405	-1.09215	-1.06004	1.0594	0.903787
REACTOME_FATTY_ACYL_COA_BIOSYNTHESIS	-0.89234	1.0934	0.920777	-0.863962	-1.02038	-0.738013	1.57085	-0.822541	1.5345	1.48786	0.992485	1.58552	0.981904	-0.867812	-0.937537	1.30196	1.25257	0.778718	1.1986	1.0772	0.73338	0.75392	0.802911	-1.3869	-0.91	-1.38003	-1.23049	1.16977	0.876137	1.02238	1.39745	1.07763	1.46659	1.11912	-1.40613	1.59862	0.583819	-0.910268	0.71677	-0.697834	-1.0015	1.23112	-0.715118	1.67931	0.883485	-1.41709	-1.36296	-1.04382	0.900087
KEGG_PATHOGENIC_ESCHERICHIA_COLI_INFECTION	-0.892406	-0.687496	-1.38374	-0.795063	1.22368	-0.870884	1.89946	1.22614	-0.912029	1.55343	1.78019	1.18567	0.927759	-0.687766	0.890652	0.803613	0.690639	1.05788	1.80151	1.13717	0.882363	1.41718	1.37155	-0.987488	1.97259	1.07231	-0.962675	1.91459	1.53046	-1.05019	0.854746	1.26873	-0.909389	-0.911849	1.09525	-1.08898	1.10775	-1.22488	0.864434	1.64056	0.824225	1.72368	1.35436	0.922836	-1.03362	-0.881271	1.83821	-1.48774	0.902009
REACTOME_TRANSCRIPTIONAL_ACTIVITY_OF_SMAD2_SMAD3_SMAD4_HETEROTRIMER	-0.893547	0.816715	-1.26837	-0.957169	0.861665	-1.24541	1.19608	1.00532	1.45761	0.95632	-0.731012	1.61133	1.07466	-1.06529	-0.873278	1.21537	1.4168	0.85637	0.629875	0.672719	1.10512	-0.971934	0.940618	-0.847859	-0.986846	1.10841	-1.32155	-1.24148	1.40509	-1.73236	0.840566	0.91612	-0.896112	-0.842026	1.20892	-1.11205	1.13244	0.727084	0.983681	1.0271	-0.679163	1.39884	1.45151	1.48825	1.03529	-0.798913	0.51251	-0.891812	0.901226
PID_ERBB1_INTERNALIZATION_PATHWAY	-0.894852	-0.764363	-0.885063	-0.780394	1.18924	-1.24851	1.41474	1.12056	1.05052	0.935555	1.11618	0.80441	1.22727	0.759912	0.663465	0.665588	1.30412	-1.02807	0.934977	-0.934688	0.783623	0.647922	0.995244	-0.68957	1.02816	-0.772856	-0.609245	0.998459	1.07057	0.609301	1.12166	1.21172	1.20318	-0.772179	0.856755	-1.10246	1.27598	1.48632	0.811878	-0.994248	0.823262	-0.919194	-0.717234	1.22239	1.25426	-1.2213	-1.38175	0.957274	0.899834
BIOCARTA_GPCR_PATHWAY	-0.894861	0.906135	-1.33774	-1.18816	1.60154	-1.77905	1.04552	0.633515	-0.808609	0.99026	0.973955	-0.658955	-1.08174	-1.48755	-1.10674	1.04131	1.02794	-0.979637	-0.811864	-1.12149	-1.25153	-0.778323	1.04742	-1.57875	1.26387	1.27893	-0.800631	-0.600518	1.46114	-1.35714	1.04582	-0.794624	-1.0205	-0.824635	1.25749	-1.17017	-0.770808	1.44872	-0.82942	-1.43284	0.818805	-1.18029	0.626298	-1.22079	-0.798161	1.27397	0.695327	1.29521	0.901848
ST_PHOSPHOINOSITIDE_3_KINASE_PATHWAY	-0.895751	-0.979286	-1.15227	0.655046	0.982133	0.570053	0.711042	0.906768	-0.737891	0.784429	1.06529	1.33907	0.726549	0.808689	-0.654105	0.847325	0.895171	-1.11777	1.20418	0.86826	1.28807	0.883942	0.918179	1.11966	0.932603	-1.06718	-1.1794	1.06338	1.33595	-0.986095	1.44767	1.5789	0.978715	0.91742	1.45734	-0.645186	0.801355	1.10579	1.06686	-1.0359	-1.21253	-0.882806	1.34873	1.40435	1.30471	-0.90805	1.15573	0.669669	0.901587
REACTOME_ENERGY_DEPENDENT_REGULATION_OF_MTOR_BY_LKB1_AMPK	-0.89605	0.581824	-1.15813	-0.911346	0.795518	-0.531592	-0.969951	-0.97169	-1.19333	0.821122	0.863892	0.648392	-1.75952	-1.04938	-1.07942	-1.10807	-1.46204	1.37848	0.737695	1.26402	-0.723283	-1.34256	0.670317	-1.30595	1.37465	-0.67986	-1.22878	1.50315	1.53545	-1.07588	1.00561	1.25148	0.800629	1.03641	1.04471	-0.748292	-0.977295	-1.25273	-1.34964	1.04507	1.22005	0.920807	-0.632638	0.929486	-0.679102	-0.774599	0.989513	-0.798763	0.902833
KEGG_DRUG_METABOLISM_OTHER_ENZYMES	-0.896223	-1.19884	1.45137	-0.609286	-1.43168	1.47729	-1.17428	-1.18353	0.856206	0.882226	-1.56298	-0.830391	-0.871818	0.866634	0.950978	-1.01447	-0.954976	0.570697	1.09389	1.1153	0.892553	1.02951	0.999224	-0.958977	0.924097	0.771512	1.14445	0.818776	-0.623195	1.00155	-0.790516	-1.13131	-1.30967	0.852419	1.06028	-0.733745	0.79842	-0.992106	-1.36389	0.988712	1.55607	-1.33304	-0.913733	1.10878	-0.989107	-1.21985	1.24046	-1.15504	0.90447
REACTOME_AMINO_ACID_TRANSPORT_ACROSS_THE_PLASMA_MEMBRANE	-0.896961	0.898508	0.978248	0.927792	-0.933747	0.895764	-0.732555	1.26438	-0.777112	-1.0105	0.816074	-0.999122	-0.85334	-0.895014	-1.33824	0.870433	1.38292	-0.850344	1.03633	0.776676	-0.976639	1.00508	1.14863	-1.22155	-1.0628	-0.880287	-1.21219	1.04969	1.28152	-0.636373	-0.769081	-1.31507	-0.730719	1.1398	-0.587479	1.16355	0.975124	1.23709	-1.32998	-1.06148	1.09269	-1.22034	-1.11135	1.40336	1.00518	-1.44538	-1.22219	0.872452	0.904146
PID_S1P_META_PATHWAY	-0.897903	0.848583	-0.80897	-0.74481	0.917733	0.598689	1.50522	1.03602	-0.969052	1.10661	0.652194	0.773711	1.20941	0.802553	1.11769	1.06556	1.12566	0.965542	0.978875	-0.919861	-0.838448	1.18582	1.2394	-1.09345	1.24788	1.3087	-0.82016	0.665095	1.42392	-1.21546	-1.03563	0.740532	0.943545	-1.1964	-1.55722	-0.916454	0.907464	1.13224	0.818503	-0.683589	-1.29032	0.765687	-0.650975	-0.893741	-0.504679	0.927315	0.741455	0.989175	0.903795
REACTOME_POST_TRANSLATIONAL_MODIFICATION_SYNTHESIS_OF_GPI_ANCHORED_PROTEINS	-0.898602	0.671132	0.773967	-1.03282	-0.930703	0.728236	-1.31019	-1.46348	-1.225	0.764819	-1.04161	-0.700019	-0.741558	-1.1681	-1.03713	0.812901	0.867034	-0.936023	-1.12568	-1.02081	-1.16627	0.986788	-0.801124	0.877755	-1.21002	-0.995244	0.702283	-1.05055	-1.04807	1.09022	-1.08942	-0.988526	-1.63463	-0.656697	0.694271	-0.783285	0.885174	1.12289	1.07164	-0.980247	-0.760613	-0.643182	0.785105	-1.39236	-1.0132	1.64042	1.15622	0.531486	0.903936
REACTOME_POST_CHAPERONIN_TUBULIN_FOLDING_PATHWAY	-0.899116	-0.958865	-0.612615	-0.564106	0.797066	1.33639	1.42694	0.815032	-0.589521	1.39527	1.62948	-1.53016	-1.26182	-0.75687	-0.895368	-1.27341	-0.735181	0.598581	1.61661	1.40171	1.28887	1.22189	1.15832	-0.706162	1.62234	1.20711	-0.826003	1.48114	1.44632	-1.01221	0.880895	1.56298	0.885795	-1.00731	1.22299	-1.16027	1.25644	-1.2891	1.02334	1.23915	1.25386	1.62922	-0.702904	-0.687356	-1.72381	-0.791981	1.78062	-1.12794	0.9048
PID_WNT_NONCANONICAL_PATHWAY	-0.900116	1.02388	-0.706428	-0.961542	0.751523	-1.41487	1.17146	0.883861	1.3837	-0.853584	-1.54828	1.40683	-0.937544	-0.980254	-0.963045	0.700413	-1.09417	0.856086	0.79292	-0.703427	-0.989431	1.19028	1.14025	-0.839429	0.986952	-0.867427	-0.998472	0.954653	0.99818	0.807471	-0.965493	-0.791778	0.978299	-0.995363	-1.15624	0.960142	-0.617014	0.722475	0.646475	-0.900916	-1.02135	-0.573287	1.38474	-0.962098	1.19415	1.50289	0.827596	1.44895	0.904072
REACTOME_INTERACTIONS_OF_VPR_WITH_HOST_CELLULAR_PROTEINS	-0.903282	-0.98865	-0.804861	-0.703073	-0.841445	-0.527382	-1.67526	-1.96607	0.645455	0.809203	-1.39849	1.69516	-0.926159	1.2943	1.40032	-1.66972	-1.51447	-0.7424	-1.46699	-1.38176	1.20261	-0.764058	-2.00303	1.52597	-2.0162	-1.64964	-1.3607	-1.13737	-1.22419	-0.980409	-1.23066	0.981764	-0.762514	-1.5377	-1.18404	-0.897706	1.30492	-1.05595	1.69678	1.65338	-1.19518	2.16079	0.956744	-0.935428	0.882067	-0.870696	1.11476	-1.31096	0.898256
REACTOME_TRAFFICKING_OF_AMPA_RECEPTORS	-0.903486	0.842084	-1.41626	-0.967392	1.02031	-1.57957	0.813811	-0.866976	0.844818	0.933452	0.949898	1.06277	-0.691618	-1.18196	-1.33715	1.38001	1.39351	1.34246	1.22034	1.19805	-0.824188	1.1677	1.24434	-1.34958	1.66342	0.656357	0.887336	1.65789	1.21931	0.910983	0.918902	-0.757556	-0.731426	-0.616481	1.46277	-1.03309	-0.869682	-1.10978	-0.978569	0.842741	0.63252	-0.621827	-1.1901	1.13145	-1.14653	-1.52924	-1.04299	-1.1409	0.899909
KEGG_CHRONIC_MYELOID_LEUKEMIA	-0.904091	0.782613	-1.04908	-0.692622	1.32226	-1.12107	1.37216	0.984447	1.36783	1.44353	0.851591	1.24296	1.24227	0.902092	1.11716	0.879684	0.825997	0.955449	1.38639	1.03165	1.47663	0.864391	1.20588	-0.884655	1.52856	-0.891801	-0.630956	1.45604	1.48582	-1.19022	1.18112	1.24917	1.18097	-0.929864	0.858602	-1.06273	0.884007	0.889473	1.03598	0.645166	-0.898615	0.946334	1.15781	1.37224	1.18857	-0.89302	0.985285	-0.783678	0.900435
REACTOME_RNA_POL_III_TRANSCRIPTION_INITIATION_FROM_TYPE_3_PROMOTER	-0.90421	-0.839394	-0.677774	-0.611653	-1.30379	0.724238	-1.14998	-1.55744	-0.916893	1.01017	-1.50164	1.40538	-0.894238	1.3694	-1.01624	-1.06091	0.920178	-1.61622	-1.09832	-0.99044	1.17491	0.564133	-1.55277	1.14833	-1.18443	-1.36103	1.06021	0.919636	-1.11304	1.37225	-1.06647	-0.87922	-1.28442	-0.724594	-0.787059	-1.13975	-1.10807	-1.16173	0.723737	1.00567	-0.993501	1.2061	0.901123	1.00886	-0.986517	-0.831278	0.977689	-0.910367	0.902154
BIOCARTA_MTA3_PATHWAY	-0.904355	-1.20591	0.573285	0.896462	1.12112	1.26314	0.973233	1.06419	-0.812164	1.0797	0.961867	-1.07012	-0.900489	0.497376	0.59791	-1.14141	-1.3613	0.748494	0.967512	0.844437	1.1014	0.943591	0.752076	1.02723	0.917462	-0.98385	-1.10048	1.10358	1.30452	0.616284	-1.13905	-0.716476	0.806241	-1.14466	-0.906938	-1.19361	-0.998879	0.854837	0.909407	-1.00037	0.740892	-0.982731	0.815287	0.638273	-0.876024	-0.828444	1.38537	-0.859197	0.903855
REACTOME_METABOLISM_OF_RNA	-0.906634	-0.972287	-0.951113	0.850002	-0.893684	-0.815402	-1.69551	-2.48422	-0.886294	2.07846	-1.25924	2.32846	-1.05938	1.39962	1.54278	-1.89226	-1.87488	-0.901686	1.23919	0.831678	1.94948	1.0424	-1.66117	1.58781	-1.53297	-1.37327	-1.81379	0.749879	0.874441	-1.1528	-1.08898	-1.12151	-1.42255	0.991783	-0.843131	0.857887	1.91642	-0.831217	2.21733	1.70993	-1.19664	2.43918	-1.22894	-0.96298	-1.82607	-1.08343	1.48865	-1.62824	0.899889
PID_NECTIN_PATHWAY	-0.90679	-1.17203	-1.61277	-0.97859	1.45707	-1.17144	1.71698	1.91896	-0.798204	-0.856571	1.76972	-1.2093	-0.675813	-1.1008	-1.62892	0.963987	1.85916	-1.41294	1.15926	1.08405	-0.925446	0.621413	1.5988	-1.43152	1.70583	1.23238	0.708126	1.37194	1.67256	-1.12161	1.28446	1.37541	1.42247	-0.798456	0.787289	-1.14989	-0.937583	-1.25077	-1.05552	1.08926	0.856658	0.746906	-1.83524	-1.16206	-1.02149	-1.25319	-1.17508	0.585121	0.901524
REACTOME_NOTCH1_INTRACELLULAR_DOMAIN_REGULATES_TRANSCRIPTION	-0.907428	0.835218	-1.4126	-0.814883	1.26424	-1.58475	1.10176	0.992313	1.28304	1.03932	-0.93799	1.07664	0.881226	-0.97246	-1.1469	1.01983	1.03643	1.16831	0.709499	-0.781484	1.35805	0.746514	-0.909627	1.16866	-1.31347	-1.47482	-1.21194	1.49953	0.893204	1.33771	-1.02461	-1.36199	-0.858467	1.07655	-0.866987	0.752435	0.991786	-1.18819	1.18894	1.1799	-1.1547	1.57631	1.23663	1.57104	1.36237	-0.749101	0.788407	0.825992	0.901992
BIOCARTA_PYK2_PATHWAY	-0.908279	0.924489	-1.1517	-1.08356	1.36031	-1.20226	1.09521	1.1536	0.780794	0.727188	0.893501	-0.787743	-1.12746	-1.0733	-1.43725	0.446445	1.08498	-0.937412	1.1834	-0.529163	-0.960903	0.804016	1.19253	-1.30005	1.38644	1.12262	-0.733927	1.07735	1.34681	-1.09976	1.4082	-0.652965	-0.791189	1.12158	1.09441	-1.07067	0.845162	-0.923461	-1.02876	1.23872	1.24294	1.02321	0.80167	1.20694	-1.14396	-1.14377	1.43227	-1.25778	0.901995
REACTOME_ADP_SIGNALLING_THROUGH_P2RY1	-0.908747	-0.765835	-0.845664	0.755206	0.555617	-0.73907	1.29967	0.898466	1.133	1.13474	0.822482	0.769146	0.899214	-0.94174	-0.985349	1.00156	1.03171	0.872822	1.05552	0.661855	0.884185	0.960263	0.813645	0.805414	1.0751	0.670773	-1.19473	1.19804	1.42127	-1.03846	-0.711242	1.43671	0.888827	-1.23399	-0.984486	-0.842823	1.31574	1.24936	1.63989	-1.03721	-1.19527	0.718067	-1.43889	-1.25712	-1.10349	-1.15129	-0.951755	0.904655	0.902864
REACTOME_SIGNALING_BY_PDGF	-0.909407	1.11106	-1.16171	-1.0903	1.01389	-1.30815	1.44994	1.13467	1.17283	1.12802	1.23525	0.805135	-0.961063	-1.37317	-1.55237	1.46211	1.55195	-0.810519	1.45635	1.36461	1.01839	1.25034	1.11719	-0.857518	1.10649	0.902704	-0.8077	0.955557	1.01927	-0.835354	1.35862	1.0315	0.907992	1.10708	1.01362	-1.19441	1.32575	1.30625	0.978279	-0.748783	1.12529	0.792671	-1.01812	0.881993	-1.03902	-0.954308	0.862497	-0.770971	0.903158
KEGG_ARGININE_AND_PROLINE_METABOLISM	-0.912112	-0.869447	-1.11187	0.691196	1.00561	-0.890139	-1.27423	-1.40305	-1.21768	1.41976	-1.09166	1.2393	1.31962	1.06781	-0.664078	0.878979	1.19208	-0.849743	1.02431	0.94853	0.829366	1.15502	-0.843673	0.773296	0.867732	-1.0423	0.823753	1.24476	1.27655	1.01017	1.0433	1.04794	-0.986576	0.995375	1.32608	-1.05344	1.19935	0.830918	-0.844314	0.803592	1.01528	0.704775	-1.41474	-1.02705	-1.30292	-0.945444	0.875787	-1.04327	0.897685
BIOCARTA_TPO_PATHWAY	-0.916323	-1.04684	-1.19703	0.938541	0.875765	-0.982266	1.15219	0.811378	0.837443	1.06567	0.893707	0.56725	1.1129	0.553641	0.686652	0.717008	0.535104	0.675607	0.685856	-1.05106	-0.907705	1.09859	1.16977	-1.41426	1.516	1.08667	1.05363	0.889291	0.779885	-1.30771	1.4262	1.13893	-0.927388	1.26592	1.45867	-1.70432	1.19968	0.88129	1.19492	0.76425	-0.624281	1.31666	1.32811	1.65314	1.13531	-1.18317	0.827404	-0.96143	0.888078
PID_S1P_S1P1_PATHWAY	-0.917693	1.04568	-0.601994	-1.19469	0.951694	-0.753618	1.2337	1.50038	0.716094	-1.14939	1.59981	-1.18345	0.751266	0.808126	-0.628648	-0.536585	1.2044	-0.976119	1.32536	0.895921	-1.21279	1.26985	1.67125	-1.06553	1.63675	1.17811	-0.887766	1.18446	1.90894	-1.22464	1.1289	1.11638	0.833496	-0.943897	1.31163	-1.45509	0.641617	-0.761336	-0.741538	1.07197	0.91293	1.28111	-0.548592	-0.913241	-0.887624	0.781081	0.963957	-0.642261	0.88637
REACTOME_ANTIVIRAL_MECHANISM_BY_IFN_STIMULATED_GENES	-0.921804	-1.03544	-1.19798	1.1068	1.15023	-1.14828	-1.18738	-1.59603	-0.701066	1.50226	-1.21872	1.61943	1.23931	1.29271	1.20987	0.854319	-1.13079	-0.848421	0.773381	-1.10419	0.922265	1.03803	-1.31742	0.992946	-0.952419	-1.22764	-0.926052	0.956317	1.07461	-0.780289	0.852418	0.772722	-1.08376	-1.02354	1.26268	-1.06005	1.47784	-0.772656	1.26762	1.68294	0.606607	1.95011	1.64667	1.01755	1.10901	1.53878	1.53221	-0.826442	0.877691
KEGG_TIGHT_JUNCTION	-0.923006	-1.02115	-0.916244	-0.960539	1.12111	-0.952312	1.37922	0.999923	-0.77586	1.15492	1.30478	-0.947468	0.975904	-1.11201	-0.974825	1.42358	1.23743	1.47309	-0.830254	-0.899851	-1.15151	0.70668	1.10526	-1.19692	1.09029	0.77676	1.17676	1.24472	1.03951	0.80494	1.15891	-0.775635	1.01094	1.0702	-0.74225	0.837624	-0.876781	1.20545	-0.903322	-1.32212	0.689797	-0.975584	-1.0634	-1.61445	-0.919671	1.24945	-1.26085	1.57183	0.876591
BIOCARTA_KERATINOCYTE_PATHWAY	-0.923588	0.832379	0.835791	-0.771422	0.713819	0.734121	1.55584	0.57271	1.50543	1.88442	0.794064	1.61561	0.925647	-0.950184	-0.86395	1.0695	-0.717151	0.899942	1.70944	1.32638	0.760116	1.01473	1.39753	-1.32454	1.42588	1.45711	-1.08068	-0.627583	1.89868	-2.0921	1.46944	1.30163	0.837444	-0.703594	1.35777	-1.43749	1.1557	0.614947	1.03196	0.941129	-0.726222	1.17244	1.42082	1.6898	1.04953	-1.19949	1.00255	-1.38524	0.87698
KEGG_REGULATION_OF_AUTOPHAGY	-0.924711	-1.09487	0.943474	0.862422	-0.980794	1.26237	-0.669439	1.04278	0.81785	-1.02573	-0.894878	-0.706912	-1.23475	-1.04757	-1.07359	0.810229	-1.24304	1.1866	-1.39002	-0.958516	-1.12535	-1.09295	-0.767639	0.854626	1.12456	1.13905	0.932481	-0.772525	-0.599306	-0.964104	0.983683	1.03411	0.84077	-0.769466	0.907788	0.92137	0.968896	-1.3504	-1.14214	1.31621	1.0386	1.26689	-0.6969	-0.831306	-1.06533	0.981306	1.23455	-1.18438	0.875705
BIOCARTA_FCER1_PATHWAY	-0.924742	0.933408	-1.01355	-1.18168	1.70271	-1.25591	1.14588	0.789337	-0.598748	1.29585	1.17897	0.765482	-0.949951	-1.09776	-1.03066	-0.597384	-0.586839	-0.985313	-1.01047	-1.04845	-1.5003	-0.938198	1.28051	-1.77346	1.34921	1.33279	-1.27489	0.642952	1.89684	-1.95558	-0.863451	-0.668329	-1.31917	1.04999	1.59616	-1.48102	0.909974	0.905058	0.84751	0.746484	-0.729623	1.43763	1.48452	1.44027	1.32439	-1.04439	1.04575	-0.710885	0.877736
REACTOME_CLASS_I_MHC_MEDIATED_ANTIGEN_PROCESSING_PRESENTATION	-0.924916	1.03749	-0.967614	-0.995331	0.713408	-1.12368	0.936162	-1.27239	1.01206	1.71763	-0.922286	1.71506	-0.964434	1.1511	1.10918	-1.37684	-1.18367	-1.21525	1.34948	1.24186	1.38155	0.858926	-0.88748	0.81271	0.746016	-1.0324	-1.50843	1.15291	1.4542	-1.2219	-0.88875	-0.941754	-1.22707	1.01583	1.08676	0.945604	1.13871	1.19044	0.990661	0.898409	-0.756391	1.49496	-0.951308	-1.22139	-1.18271	1.25824	1.29316	-0.957173	0.879228
REACTOME_BASE_EXCISION_REPAIR	-0.925314	-0.570091	0.811009	-0.943141	-0.845094	0.703582	-0.954037	-1.43188	-1.08848	0.976993	1.02316	1.12748	-1.25701	-0.724352	-1.06902	-0.860588	-0.830154	-0.901528	1.00788	-1.11585	1.26995	1.49331	-1.16205	1.49038	-1.28352	-1.08859	-0.755404	-0.951177	-1.12229	0.935769	-1.2459	-0.830586	-0.844105	-1.22049	-1.41055	-0.689226	0.814341	1.35025	0.744009	-1.16521	-0.861411	0.63058	-1.23493	-0.945398	-1.3096	-0.942084	0.870255	-1.10416	0.880093
REACTOME_ANTIGEN_ACTIVATES_B_CELL_RECEPTOR_LEADING_TO_GENERATION_OF_SECOND_MESSENGERS	-0.925649	1.07966	1.29162	-1.64114	-0.518535	0.880676	1.21738	1.16569	-0.617068	0.982279	1.21546	0.670851	1.36633	-0.692554	0.804483	1.10314	1.18327	0.777763	-0.894371	-1.54019	-1.20019	0.937346	1.15796	-0.921944	0.936017	-1.005	-1.62029	1.30162	1.68527	-1.26234	-0.766925	1.16542	-1.18807	-1.12797	1.48437	-1.60606	0.828801	0.767562	0.803333	-0.707171	-0.663208	1.26482	1.22525	1.13624	0.848536	-1.06771	1.17264	-1.24042	0.881556
PID_HNF3APATHWAY	-0.925833	-0.877198	-1.19168	-0.761618	1.04494	-1.066	0.94427	0.850341	0.742801	0.922509	0.76694	0.779433	-1.17746	-1.5977	-0.867519	1.16773	0.745866	1.29515	-0.6123	-0.967606	-1.13003	0.984726	1.25003	-0.762469	-0.762307	1.10863	1.00444	-0.812674	-0.776985	-0.799444	1.0079	-1.03775	0.707201	1.24789	0.918009	0.993607	-0.958655	-0.862218	0.817082	-0.663537	1.14296	-0.957147	-0.994127	-0.930763	1.0239	-0.655607	-1.28493	1.32338	0.883097
PID_MYC_REPRESSPATHWAY	-0.929108	-0.788353	-1.22369	-0.853589	1.19474	-1.30154	1.14747	0.881841	1.49298	1.71651	-0.744314	1.9321	0.859476	-0.901334	0.99556	1.09675	0.84845	1.1134	1.11895	-1.26747	-1.11317	1.01017	1.36294	0.972254	1.01792	0.916765	-1.17508	0.949032	1.52411	-1.28645	-0.829589	-0.973784	0.871806	1.02353	0.984337	0.957949	0.837092	-0.898375	0.999837	0.937878	0.828375	1.23314	-0.779625	0.954824	-0.758829	0.868759	-0.769594	-0.730142	0.876278
REACTOME_LIPOPROTEIN_METABOLISM	-0.929714	0.810552	-0.937737	-1.0143	0.890083	-1.19202	1.49834	1.25835	1.19085	0.847464	1.14333	0.73636	-0.764667	-0.826674	-0.613915	0.68449	-0.708034	0.923951	0.753536	1.54138	0.952829	-1.40974	1.06853	-1.12533	0.994232	0.604844	1.08976	0.853638	-0.905413	0.741935	1.32302	-1.26434	1.10213	1.78738	1.18842	0.720443	-0.959534	-0.715851	0.832176	-1.11327	-0.92562	-0.631501	-1.43011	-1.34182	-1.17018	0.722055	0.678583	0.72731	0.876703
PID_EPHRINBREVPATHWAY	-0.930084	0.927625	0.987618	-1.03083	-1.21909	1.25821	1.43342	0.815236	-1.07929	1.68408	1.72147	0.942235	-1.22419	-1.13123	-0.945666	0.910543	-0.851604	1.50332	-1.18352	-1.13378	0.700957	1.05677	0.702986	0.912404	-1.23004	-1.29293	-1.36893	1.03302	1.21607	-0.672685	-1.3359	-1.29102	-0.878296	0.738971	-0.853192	0.889953	0.615028	-0.963581	0.65182	0.957214	-0.943182	0.969528	0.852083	1.29743	0.843875	-1.13466	-0.808588	-1.1576	0.877915
BIOCARTA_VEGF_PATHWAY	-0.932339	-0.978452	-0.802146	-0.690495	-0.714884	-0.75595	-1.59451	-0.974469	-1.05112	-1.09572	-1.4834	-0.819076	1.14734	1.39607	0.524613	-0.994957	1.48353	-1.15755	-1.23323	-1.28651	-1.74418	-1.01459	1.32742	-1.45773	-1.04882	-1.20397	-0.7668	-0.987737	-1.04225	-0.939606	0.754577	-0.839341	-0.972369	1.45752	1.01268	-1.004	1.4389	0.93862	1.03846	-0.660529	1.00885	1.18422	0.805418	-0.661581	0.63638	1.58432	-1.08595	1.14179	0.874023
KEGG_INSULIN_SIGNALING_PATHWAY	-0.934646	-0.733288	-0.896685	-1.0907	1.10229	-1.17849	1.02275	0.937687	0.937972	1.03714	0.875646	0.847612	-1.38302	-0.954461	-1.33203	-0.716457	1.07785	-0.907454	1.31035	1.12047	1.30054	-0.916039	0.847496	0.946815	1.20703	0.993056	0.866488	0.966051	1.02384	0.697475	1.00451	1.15345	1.07236	-1.06764	-0.841231	-0.690506	1.11419	1.07075	1.16649	-0.937084	-0.942066	1.05848	0.871781	-0.978256	-0.816846	1.0489	1.21039	0.87742	0.869367
REACTOME_ADP_SIGNALLING_THROUGH_P2RY12	-0.935103	-1.13694	-0.956147	-0.474683	0.652083	-0.854899	1.28231	-0.634267	-0.834714	1.35899	1.26567	1.0572	0.888064	-1.11475	-0.943001	1.16977	0.941745	0.691435	0.996518	-0.793924	0.874194	1.14683	1.04119	0.747395	1.00127	-0.551087	-1.26766	1.46289	1.80671	-1.07816	0.796953	1.106	-0.884634	-0.950193	0.803887	-1.1332	1.23497	1.29489	1.20396	-0.99759	-0.927945	-0.765797	-1.28042	-1.49982	-1.21593	-0.647238	1.09417	0.828084	0.870254
REACTOME_MEIOTIC_SYNAPSIS	-0.935156	-1.43561	-1.19169	0.773231	-0.895627	-0.955408	1.42312	-0.737932	-1.30561	1.29038	2.05719	-1.36019	-1.56468	-0.864559	-1.23256	-0.936003	-1.28684	0.902567	0.726591	-1.01476	-1.04127	0.787219	1.62394	-1.60027	-0.809056	-0.952682	-1.30815	0.98507	1.43638	-1.26479	-1.05572	-1.59597	-1.64054	0.933131	2.09349	-0.987161	-1.22037	-1.17769	0.729516	0.620016	0.783499	1.03579	-1.16703	0.731441	-1.36592	-1.35478	1.00219	-1.12662	0.872269
PID_CDC42_REG_PATHWAY	-0.936737	-1.12533	-1.3159	1.02529	1.08567	-1.23861	0.900864	1.23964	-0.501894	-1.23509	1.15444	-0.849191	0.85388	0.852455	-0.613724	0.716413	1.03088	-1.05842	-0.835832	-1.43465	0.789176	1.27421	-0.968798	1.32133	0.986441	0.91496	1.11867	-0.949328	0.779974	-0.783681	-0.87432	1.14667	-1.15017	-1.42281	1.15185	-1.73184	-0.715718	1.09551	-0.618505	-0.916207	0.981272	-1.0679	-0.531102	-0.785885	-0.52638	0.954653	-1.13394	1.3477	0.869756
BIOCARTA_EDG1_PATHWAY	-0.936788	-1.09908	-0.981249	-0.759781	0.782932	-0.762479	1.3465	0.925427	0.78885	1.26401	1.54472	0.913716	-0.835241	-0.731735	-0.517149	0.488534	-0.971586	0.669904	-1.39949	-1.44435	-1.21711	0.950053	-0.801296	-0.870667	-0.965021	1.20679	-0.917352	-1.1186	1.4034	-1.39507	1.13043	1.5829	1.16082	-0.88221	1.16809	-0.915557	0.671674	0.813044	-0.870717	0.695654	-0.686593	0.964035	-1.28008	-1.32	-1.03542	0.862939	-1.07231	1.13796	0.871765
REACTOME_PROSTACYCLIN_SIGNALLING_THROUGH_PROSTACYCLIN_RECEPTOR	-0.938807	-1.1539	0.851356	0.816187	0.475634	0.896983	1.2319	-0.704309	0.961806	1.17917	0.943912	0.970879	-1.10591	-1.60051	-1.21186	1.21586	0.852272	0.978459	1.06673	-0.810228	1.43852	1.3186	0.879945	0.970765	1.0787	-0.850881	-1.26668	1.62698	1.46155	-0.761875	-0.612067	1.1985	-0.961553	-1.12036	-0.973618	-0.773462	1.23465	1.07624	1.43873	-0.952085	-1.0375	1.03611	-1.69773	-1.28388	-1.62415	-1.07676	1.09771	0.618803	0.868469
REACTOME_MRNA_3_END_PROCESSING	-0.940152	0.695742	-1.79318	-1.06146	0.897506	-1.69468	-0.986242	-1.44593	-1.23168	0.959866	-0.884479	1.3681	-0.967313	1.57647	1.27701	-1.70647	-1.05366	-1.37741	-1.63199	-1.19434	1.59294	-1.65638	-2.05953	1.13231	-2.0128	-1.20001	-1.69364	-1.90155	-1.25603	-0.966209	-1.68993	0.945735	-0.89683	-1.72701	-0.77446	-0.90308	1.34734	-0.859588	1.19452	1.26455	-0.791307	1.58371	0.984303	-1.38407	1.01173	1.23219	0.789552	0.971318	0.867194
KEGG_RNA_POLYMERASE	-0.941087	-1.31759	0.643968	1.01777	-0.920919	1.26076	-1.61015	-1.93764	-1.36358	1.29396	-1.18077	1.46383	-1.21521	0.654105	0.713288	-0.953261	-1.16599	0.658544	1.22543	-1.19289	1.10887	1.61705	-0.931009	1.57072	-1.05063	-1.28189	0.722134	0.691166	-0.997364	1.16769	-1.70635	-1.33201	-1.7123	-0.744683	-0.822745	-1.10056	1.2075	-0.983362	1.19291	1.26416	0.920378	1.11442	-0.999907	-1.49021	-1.20665	0.898617	1.02757	-0.743828	0.866702
PID_ENDOTHELINPATHWAY	-0.941193	-0.925249	-1.35648	0.739025	1.13691	-1.03588	1.14504	0.766805	1.02425	1.07232	0.735916	0.978921	-0.66287	-0.721965	1.04694	0.898243	-0.885639	0.98704	1.21205	0.938175	-1.01212	0.961664	1.18659	-1.22409	1.48656	1.49197	-0.710691	0.828249	1.81944	-1.46181	1.39461	0.88126	-0.869607	0.88303	1.60915	-1.28862	-0.761477	0.721754	-1.58251	0.80514	0.939404	-1.04614	-0.762844	-0.951112	-0.65256	-0.754682	1.1825	-0.575436	0.868504
SIG_PIP3_SIGNALING_IN_CARDIAC_MYOCTES	-0.941582	0.926654	-1.11949	-0.741755	1.26771	-0.934217	0.90446	1.02222	0.901892	-0.754672	-0.794846	0.977339	-1.13409	-1.31221	-0.878534	1.2824	0.860644	1.14666	1.2521	0.792569	1.11123	0.835536	0.82837	0.80069	-0.862427	-1.10235	-1.11799	0.94105	1.4231	-0.933192	1.06232	-0.822371	0.950079	0.985833	1.04095	0.918334	-0.915956	-1.44911	-0.915539	1.3259	0.888602	0.979466	0.759461	0.999446	1.0167	-0.896315	0.859752	0.84847	0.869626
BIOCARTA_MET_PATHWAY	-0.94345	-0.928107	-1.26026	-0.882315	1.39191	-1.21102	1.54818	0.442387	0.745409	1.84132	1.17405	1.34887	-0.892053	-0.95264	-1.27599	0.56813	0.92588	-0.968314	1.16843	1.0325	-0.817631	-0.721092	1.13885	-1.62432	1.00653	0.992421	-1.16725	0.688446	0.898656	-1.65567	0.96499	-1.04973	-0.984426	1.48728	1.30097	-1.41848	1.03677	-0.783562	-0.761939	0.818776	1.11018	0.635784	-1.11794	1.02779	-1.06361	-1.09655	1.09503	-0.850356	0.866474
KEGG_CARDIAC_MUSCLE_CONTRACTION	-0.943652	-1.0969	0.851049	-1.14414	1.1092	-1.12258	-0.754698	-1.17985	-1.12909	1.11373	1.11814	-1.07714	-1.53783	-1.14776	-0.855789	-0.703738	-1.04102	0.856473	1.61842	1.12132	1.01021	1.71066	1.31609	1.00556	1.00611	1.21708	-0.956639	0.889614	1.07585	-1.18148	1.61518	-0.880538	0.803386	1.54575	0.930004	0.871547	1.47274	0.79507	0.813152	1.63012	1.11357	1.02451	-1.55521	-1.45909	-1.87143	-1.19226	1.25391	-1.37177	0.868083
BIOCARTA_SPRY_PATHWAY	-0.945408	1.16716	0.797142	-1.32267	-0.749813	-1.04626	0.943353	0.82979	1.21073	0.700726	0.481805	0.900735	-1.18606	-0.900744	-1.07537	-0.735688	0.486049	-0.660903	-1.03581	-0.65532	-0.912733	-0.838711	1.01168	-0.715279	0.877004	-0.717749	-0.592222	0.99304	0.971776	-1.08354	-1.01277	1.1527	0.670235	-1.22793	-0.71362	-1.42123	1.23828	1.28243	0.83417	-0.617092	-0.70682	0.709052	-0.853612	1.10528	-0.700844	-1.32604	1.07205	-1.27241	0.864999
REACTOME_PEPTIDE_LIGAND_BINDING_RECEPTORS	-0.946979	-1.17146	-1.02436	1.07539	1.27605	0.698704	1.46516	1.81112	-0.80842	-1.12513	1.52846	-1.52895	0.963569	-1.10995	-1.3956	1.39449	1.23053	1.11946	1.21187	1.29077	-1.35405	0.888782	1.85293	-0.890494	1.38391	1.65432	1.55923	1.01754	-0.966126	1.09393	0.829824	0.736307	1.5403	-0.816643	-1.38909	1.04806	-0.817832	-0.985869	-0.971674	-1.06862	1.06674	-1.43071	-1.83079	-1.48717	-1.34156	-1.00649	-1.16925	1.05057	0.862878
KEGG_GLYCOSAMINOGLYCAN_BIOSYNTHESIS_HEPARAN_SULFATE	-0.948238	-1.02545	0.737512	0.725049	-0.756347	0.613842	-1.48516	-1.26247	-1.21652	-0.936787	-1.27231	0.840448	-0.784971	1.03337	0.999628	-1.118	-0.956239	-0.707349	-0.941977	-0.88813	-0.850942	-1.10089	0.845563	-1.00714	-0.771672	1.10295	-0.897621	-1.05774	-0.617718	-1.19969	-1.35693	-0.970029	-1.37265	-0.976106	0.614882	-1.05125	-1.40942	-0.869505	-1.29367	-0.702292	1.22147	-0.75918	0.853704	-0.924979	0.99573	0.85137	-1.00004	1.16008	0.861162
REACTOME_BMAL1_CLOCK_NPAS2_ACTIVATES_CIRCADIAN_EXPRESSION	-0.948494	-1.03174	-1.46599	-0.892624	0.941845	-1.25699	0.885389	-0.702986	1.0735	0.964506	-0.944625	1.31493	-1.14934	-1.46856	-1.49002	1.06705	1.3775	-0.863754	0.837571	1.06573	0.988445	-1.23042	1.0033	-1.37547	-1.3506	-0.92334	-1.18289	-1.04458	1.4008	-1.42743	-0.704059	1.4525	-0.775366	-1.51605	0.861031	-1.6353	1.10578	-0.814254	1.17877	-0.986779	0.869966	1.48525	1.47381	0.942173	1.89527	1.03684	-0.976892	1.12114	0.862595
REACTOME_SIGNALLING_TO_RAS	-0.948604	-0.881344	0.709873	-0.89287	0.713157	0.827279	1.4637	1.35543	0.823798	0.996679	1.10766	-0.814229	-1.0717	0.762906	-0.854426	-0.967642	1.00647	-0.611443	1.85952	1.24349	1.57374	1.18489	1.16642	0.740115	1.71982	1.29569	0.749661	1.33422	1.62703	-1.43467	1.53718	1.12621	1.03259	-0.672382	0.945988	-1.0367	1.03686	1.2182	0.904343	-1.11157	0.847102	-0.962726	-0.72483	1.56981	-0.903244	-1.94392	1.38679	-1.58993	0.86438
REACTOME_ENOS_ACTIVATION_AND_REGULATION	-0.949553	-1.00796	-0.689457	-0.733118	-0.849069	-1.17346	-0.92016	-1.42323	-1.48207	0.962517	1.25709	-1.02401	-0.984962	-0.923412	-0.949184	0.709264	-0.647617	0.572556	1.05008	-0.674682	0.796785	1.40397	0.762972	1.04721	0.692339	1.06416	-0.78344	-0.539635	0.603365	0.767978	0.899253	-0.725398	0.845068	0.902469	1.0645	1.04936	-1.29362	0.895001	0.891826	-1.6251	-1.27303	-0.634879	-0.846912	-1.20597	-1.38994	0.691412	1.1305	-0.808867	0.864062
PID_AURORA_A_PATHWAY	-0.949632	0.704167	0.970993	0.745578	0.942942	0.725538	1.09433	0.917637	1.36243	1.00393	-1.23867	1.31499	-1.10779	1.60496	1.16702	-1.0773	-1.35528	-0.733112	1.46052	1.33785	1.56019	1.45564	0.983888	0.821019	1.2379	1.21906	-1.38246	0.981543	1.95538	-1.26465	-1.56666	-1.44053	-1.53991	1.06454	1.23649	-1.12456	1.05377	-0.761091	0.739289	0.78148	1.17345	0.805307	-0.691995	0.595249	-1.23621	-1.1054	1.40548	-1.44677	0.866039
REACTOME_PI_3K_CASCADE	-0.950047	1.0155	-0.83382	-0.650007	1.25458	-1.00892	1.27675	0.710019	1.01845	1.03236	1.28524	0.960688	-1.48291	-1.83117	-1.86208	1.43018	1.17245	0.906137	0.934082	1.25314	-0.752065	0.732421	1.13166	0.975896	0.834475	-1.01822	-0.948806	-0.76082	1.08166	1.00529	1.75875	1.03778	1.24973	1.19782	1.09449	0.645343	1.2058	1.07421	1.01548	1.03192	1.13012	-1.17587	-1.31119	-0.929625	-1.71213	-1.17811	-0.556256	-0.930865	0.867019
BIOCARTA_RAC1_PATHWAY	-0.950137	-0.919865	-0.973108	-1.06307	1.1718	-0.802946	0.664303	-0.607913	0.838087	1.02524	-0.895783	1.44284	-1.18216	-1.56587	-0.827428	1.07303	-0.813099	1.23796	-0.714386	-1.44564	-1.36805	0.925118	0.880307	-0.965487	-1.21606	-1.19704	-1.59475	0.883029	1.13488	-1.15344	0.788374	0.879345	0.936637	-0.976006	-0.732926	-1.26112	0.902984	-0.897758	-0.809897	1.31561	0.900535	0.975839	1.14858	1.02456	0.818461	0.937741	-1.03535	0.802545	0.869014
PID_S1P_S1P2_PATHWAY	-0.951603	0.928814	-0.88877	0.801464	1.32871	-0.895628	1.72361	1.15291	1.12662	1.38487	0.622257	1.27063	0.933744	-0.800946	-0.864244	1.29237	0.969581	0.780102	0.919201	-0.791211	-0.540964	1.0173	0.695932	-1.14608	0.822679	0.961474	-1.45322	-0.941801	1.66342	-1.74729	1.21435	-0.844292	-1.02913	0.878696	1.08263	-1.00289	0.769528	-0.943693	-0.993308	1.38905	0.864761	1.1076	1.11842	0.99549	0.916522	0.885776	1.13688	-0.777229	0.867267
PID_FAK_PATHWAY	-0.953722	0.993655	-1.28175	-1.23563	1.23404	-1.35086	2.03498	1.43072	1.28913	1.4483	1.47623	0.907231	-0.976926	-1.54259	-1.3389	1.20094	1.12393	0.996052	0.957453	0.951447	0.882474	0.886539	0.89584	-0.603004	1.16603	0.760688	-1.15643	1.38447	1.57803	-1.18181	1.10834	1.006	-0.846181	1.02196	1.05389	-1.39049	0.882096	-0.643701	0.789857	1.02153	0.889613	0.976019	-1.04702	1.18277	0.759992	-0.917493	0.779339	-1.01666	0.863813
BIOCARTA_CREB_PATHWAY	-0.95445	0.969151	-1.10428	-1.10323	0.797171	-1.1666	-0.86274	-0.996159	1.0464	1.01969	-1.06461	0.893364	0.740903	-0.6641	-0.703149	1.00894	1.23831	0.73407	1.035	-0.833211	-0.774082	1.3931	1.05465	0.746122	1.34043	-0.919471	0.842927	0.938191	1.12863	-1.01513	1.0521	1.31749	0.771904	-0.812821	1.15561	-1.09772	1.01947	0.8925	-0.744768	-0.90992	0.901002	-1.14725	0.715409	1.19507	0.735219	-0.574631	-1.12969	0.816321	0.864158
BIOCARTA_CARM_ER_PATHWAY	-0.955028	-0.563308	-1.09557	-0.746252	-0.736248	-0.886951	0.76136	0.706889	0.657862	0.929959	-0.668337	0.958185	0.993848	-1.20028	-0.932339	1.36042	1.06625	1.07289	0.831779	0.844829	0.814936	0.969368	-0.683352	-0.636872	-0.804338	0.804452	-1.36325	0.78232	1.28518	-1.25604	-1.13752	-1.02355	-0.836748	-1.19666	-1.18941	-0.94229	1.12751	0.883008	1.33019	-0.700109	-0.952246	1.09347	-0.723311	0.919251	1.10248	-1.08063	-0.727403	-0.749395	0.864672
PID_NFAT_3PATHWAY	-0.957393	-1.07984	-1.57223	-0.771768	1.98711	-1.40316	1.15423	0.859874	0.978594	1.13275	0.733259	0.783192	-1.13758	-1.19168	-1.1004	0.980264	1.23791	-0.960399	1.60295	0.84748	0.89896	1.20195	1.26914	-1.2602	1.42489	1.20033	-0.981569	0.997689	2.03987	-1.48937	-0.826338	0.731061	-1.17131	0.828521	1.13392	-1.25062	0.978416	1.05191	1.49343	-1.16988	-1.48103	1.27581	0.912155	0.844734	-0.95219	-0.713808	1.22169	0.631643	0.859853
BIOCARTA_CSK_PATHWAY	-0.957843	0.747661	0.581391	-1.18079	-0.979436	-0.800828	0.897472	1.00016	-0.679955	0.69053	-0.725506	0.967211	1.20898	-0.730194	0.943423	1.28786	1.26981	1.05513	0.655913	-1.29153	-0.906542	1.46714	0.946576	1.37237	1.27967	-1.08507	-1.0174	1.55197	1.46701	-1.00848	-1.03691	-1.06903	0.820525	-0.612185	-1.09125	0.913875	1.1653	1.20367	1.66849	-1.14362	-1.51175	1.20761	0.612514	-0.910154	-0.898918	1.12922	-1.27468	1.30425	0.860665
REACTOME_CHONDROITIN_SULFATE_DERMATAN_SULFATE_METABOLISM	-0.958449	1.06244	-0.909746	-1.21268	1.46234	-0.951229	1.00524	1.30913	0.865983	-1.30655	-0.969291	-0.895654	-0.810349	-1.11542	-0.778482	1.02561	0.884806	0.995128	0.946026	0.968329	-1.05884	1.13258	1.66836	-0.908953	1.39148	1.44091	-0.625978	1.11616	1.40626	-0.94749	-0.807991	-1.17018	1.04459	0.981376	0.88328	0.807167	-1.01466	0.753723	-1.0331	-1.11112	1.12242	-1.78644	-1.33349	-1.40591	-1.19506	0.871198	0.971289	1.09631	0.860821
BIOCARTA_MYOSIN_PATHWAY	-0.958683	0.890989	-0.797935	-1.38379	0.700298	-1.38643	-0.814479	-1.02868	-1.17317	0.987174	0.650084	-0.66332	-1.09802	-0.882976	0.901328	0.630343	-1.15905	1.03427	0.935957	1.08414	1.09104	-0.562347	-0.807914	-0.904081	-0.827057	-0.816293	-0.795656	1.06477	0.825676	0.761167	-1.8155	-0.913222	-0.933764	-1.45648	-1.53712	1.00822	1.19623	1.85322	1.80971	-1.66426	-1.7095	0.977659	-0.768897	-0.855059	0.924274	-0.608318	-1.12839	0.962114	0.862288
REACTOME_LATENT_INFECTION_OF_HOMO_SAPIENS_WITH_MYCOBACTERIUM_TUBERCULOSIS	-0.958897	0.919862	0.904245	-0.994168	-0.808567	0.918238	0.688846	0.921461	-1.22412	-0.72418	1.07325	-0.880535	-0.84411	1.21335	-0.765295	-1.0712	-0.942314	-0.829908	1.24103	0.674162	-1.54225	1.38327	1.58441	-1.00262	0.97837	-1.22141	-1.52992	1.394	1.42656	0.940806	1.06065	-0.640175	-0.73941	1.44731	1.32231	1.16533	-0.964262	1.0608	0.825884	-1.24311	-0.568507	-0.91476	0.740214	0.991136	-1.41128	0.705066	2.04158	-1.5097	0.864056
BIOCARTA_CCR5_PATHWAY	-0.960152	-1.00707	0.844965	-1.06045	-0.634541	-1.19577	1.58655	1.23191	1.12694	1.40344	0.969427	0.695604	0.718807	-0.729312	-1.2885	-0.471512	1.07714	-1.29733	-0.544506	-1.53884	-1.11508	0.90883	1.27726	-1.37023	-0.783197	0.951347	0.98303	0.393578	-0.486773	-0.778399	1.38914	-1.2606	-0.850669	1.35716	1.39204	-0.871012	0.904605	0.912812	0.635775	-0.882851	-0.709127	-0.841632	0.782456	-0.820288	-0.973992	0.831749	1.07502	0.51967	0.862145
KEGG_CELL_ADHESION_MOLECULES_CAMS	-0.96056	-1.22471	1.01499	0.972878	1.12991	0.818223	1.44799	1.29763	1.01589	0.741319	0.952011	-1.22435	1.0649	-0.978031	0.870373	1.5136	1.2971	1.27797	0.822849	-1.60246	-1.31969	1.50066	1.76497	1.05811	2.02286	1.39586	1.31937	1.67306	1.44526	1.03718	1.23102	-1.00358	0.958111	1.49968	0.964964	0.941852	-0.826965	0.759897	0.88138	-0.656135	0.882267	0.930819	-1.12976	-1.09904	-0.907148	1.05884	-1.10319	0.891444	0.863239
REACTOME_FORMATION_OF_INCISION_COMPLEX_IN_GG_NER	-0.961191	-0.591469	0.941668	-0.844402	-1.03789	0.579527	-1.83022	-1.8939	-1.16927	1.00112	-1.19694	1.11447	-0.793755	-0.587752	-0.63976	-0.870904	0.906057	-1.14486	1.27785	1.16401	0.986443	-0.658605	-0.638018	-0.970152	-0.542658	0.729655	-0.814695	-0.621318	0.838586	-0.947419	-1.14683	-1.02558	-1.13624	-0.772549	-1.08031	-0.995392	0.730741	1.15386	1.62642	-0.872994	-1.24855	1.75009	1.31355	0.761835	0.890183	0.891223	1.08218	-0.813216	0.863217
REACTOME_AQUAPORIN_MEDIATED_TRANSPORT	-0.965284	-0.933054	-1.18607	0.597584	0.771728	-0.771333	1.3235	1.29103	1.20825	0.700233	0.719455	0.616939	-0.920083	-1.21092	-1.11768	1.20967	1.05817	0.941576	1.25923	1.01891	1.01058	1.14073	1.23737	-1.03098	1.08424	-0.741089	-0.946574	1.12915	1.09965	0.830069	0.969455	1.25959	0.96505	-0.89916	-0.848971	-0.864981	0.962861	1.14065	0.839888	-0.961485	1.07938	-1.11248	-1.50213	-0.826838	-1.17038	-0.983677	-0.915488	-0.545295	0.853605
REACTOME_REGULATION_OF_GENE_EXPRESSION_IN_BETA_CELLS	-0.965487	-1.88353	-1.34651	1.08401	1.46658	-0.648535	0.617592	1.28638	0.929974	-1.33678	0.841495	0.791815	0.790921	-1.07211	-0.806224	1.23702	1.43186	0.884249	1.3977	0.870725	1.3704	1.3392	1.00509	1.30649	1.31365	1.10285	1.60772	1.02101	-0.835582	1.3586	1.14769	1.06335	1.21412	0.76566	0.655009	0.798938	0.867786	-1.04084	-0.982295	1.03537	1.20531	-0.983137	-0.998206	-1.33901	-1.07603	1.07774	-0.854405	1.11068	0.855357
REACTOME_CELL_CELL_COMMUNICATION	-0.96568	-1.0587	-0.910009	-0.95906	1.0003	-0.850469	1.48219	1.66283	0.830565	-1.11123	1.1361	-1.65233	-0.808198	-1.28108	-1.01756	1.18044	1.21362	1.26881	-0.798433	0.814069	-1.07157	-0.856187	1.10181	-1.44361	-0.907046	-1.03054	1.35264	0.926701	-0.886696	0.72347	-1.0842	-1.15621	1.04488	0.827099	-1.05643	-0.836359	-1.15817	-0.833493	-1.24378	-0.869986	1.05061	-0.960775	-1.09269	-1.32328	0.957867	-0.949979	-1.01859	1.3236	0.857151
PID_TELOMERASEPATHWAY	-0.966909	-0.870089	-1.18082	-0.89754	-0.668355	-1.10938	-0.792468	-0.827941	-0.762033	1.09371	-0.860336	1.3531	-0.898438	-0.834972	0.794739	-0.688221	-0.992908	-0.661724	1.18436	1.22662	1.39447	-0.905289	-1.13731	0.995892	0.97372	1.11676	-1.16174	-1.04755	1.53861	-1.59261	0.938682	0.954847	-0.989285	-0.733468	1.15967	-1.47738	-0.823603	-0.625978	1.02843	-0.811225	-1.32753	1.39803	1.32052	1.30716	1.00912	-0.738185	1.26127	-0.906419	0.855915
KEGG_ERBB_SIGNALING_PATHWAY	-0.967166	-1.04726	-0.983567	-1.00456	1.01615	-0.924922	1.26983	0.960872	1.13409	1.09511	1.09891	1.09775	-1.08382	-1.31915	-1.00147	0.897361	0.932393	1.02287	1.11721	0.862832	0.789535	1.03399	1.0862	-1.14108	1.21971	0.926299	0.952534	1.05665	1.18147	-0.865712	1.04563	-0.931331	0.844268	1.01485	0.884314	0.879654	-0.818595	-0.759524	-1.02382	0.909399	-0.717285	-0.740005	-0.837944	1.29289	1.05201	-1.59917	-0.916201	-0.997982	0.857341
BIOCARTA_TFF_PATHWAY	-0.968043	-0.985288	-0.657997	0.790296	0.884335	1.03531	1.17008	0.983798	-0.723518	1.00544	0.958794	0.927598	-0.70175	-0.968168	-0.875248	0.96701	0.884084	0.957775	1.13071	-0.552675	0.926791	0.963871	0.95891	0.773822	1.2736	1.26859	-0.659614	-0.956551	1.44228	-1.50632	1.48945	1.66689	0.916619	-0.764797	1.45587	-1.39458	-0.794039	0.721181	-0.780029	-0.755442	0.499106	0.958458	-0.953121	1.13818	-0.941335	-1.17405	-0.986584	-0.82177	0.856938
PID_FCER1PATHWAY	-0.968297	-1.006	1.00244	-0.883243	-0.878594	1.13097	1.50144	0.691159	1.15033	1.60783	1.17442	1.53588	1.1684	-0.746866	0.86474	1.12811	0.735458	0.770099	-0.957753	-1.27774	-1.24044	0.852303	0.951494	-0.810831	1.22968	1.15392	-1.37143	0.984524	1.85779	-1.8318	1.09901	1.07528	-1.1978	0.890095	1.56955	-1.53862	1.17354	1.003	1.3878	0.827989	-1.3539	1.42225	1.15405	1.63502	1.25988	-1.31387	-0.736119	-0.966892	0.858518
SIG_REGULATION_OF_THE_ACTIN_CYTOSKELETON_BY_RHO_GTPASES	-0.968566	-1.33916	0.773632	0.749338	-0.641027	0.954045	1.02811	0.702611	0.757479	0.917757	-0.79222	1.23559	0.91823	-1.10537	-0.956986	0.818529	1.07208	-0.877875	1.59478	1.0453	-0.596483	1.36079	1.98751	-0.825832	-0.823111	0.973406	-0.696599	-1.34084	0.89526	-1.05157	-0.878378	-0.91455	1.39351	-1.48724	-1.15331	-0.87666	-0.879893	-1.53732	-0.977723	1.21062	0.860842	0.897032	0.923791	-1.02616	-0.619302	1.18655	0.87818	0.827619	0.860122
REACTOME_SIGNALLING_TO_ERKS	-0.969007	0.816431	-0.767414	-1.08014	0.970628	-0.905659	1.85381	1.52467	0.959756	1.13645	1.29616	-0.833333	-0.948481	0.775868	-1.16434	-0.882682	1.32433	-0.749173	1.84517	1.11405	1.30036	1.5228	1.30874	0.679946	1.90348	1.5296	1.13607	1.29762	1.42781	-1.51671	1.22558	1.01523	-0.638438	0.957213	1.16023	-1.28864	0.711407	0.986059	0.601322	-0.982816	0.745771	-0.792492	-0.661338	1.50467	-1.12684	-1.61185	1.45876	-1.55054	0.861144
REACTOME_TRIF_MEDIATED_TLR3_SIGNALING	-0.969238	-0.737108	-0.869597	0.812622	0.941962	0.744528	1.14821	1.05146	1.043	1.08215	-0.859787	1.11308	-1.03344	0.912538	-1.17451	0.736596	-0.923355	-1.19147	1.60405	0.930064	-0.843733	1.56991	1.7813	-1.32686	1.53759	1.50957	-0.99522	0.986052	2.03279	-1.61443	1.60717	0.997113	-0.906507	0.947635	1.86833	-1.13395	0.92382	1.10562	1.10645	-0.823592	0.849779	0.914053	1.5794	1.44082	1.22626	0.97803	1.4446	-1.26318	0.86286
REACTOME_POST_TRANSLATIONAL_PROTEIN_MODIFICATION	-0.971177	-0.947449	-0.969502	0.84122	1.01587	-0.91508	-0.967093	-1.42149	0.838318	1.12229	-0.87768	1.35015	-1.06368	-0.915401	1.00095	-0.844395	-1.04668	1.07311	1.25766	0.87815	1.13035	0.919377	-0.899342	0.818314	-1.20001	-0.864315	-0.947603	-1.31907	1.00852	-0.983138	-0.901052	-1.48917	-1.35804	1.31872	0.988647	1.01532	-1.09299	1.06647	1.06881	-0.959052	-1.29138	1.29267	-1.00584	-1.27944	-0.906761	0.804919	1.28802	0.810764	0.859401
PID_ECADHERIN_NASCENTAJ_PATHWAY	-0.971468	-1.05818	-1.59252	-0.997726	1.34314	-1.29152	1.61756	1.23381	0.878392	0.932408	1.02403	1.26575	-0.977719	-0.759102	-1.06345	-0.836574	0.971614	-1.23221	1.28504	-0.690351	0.92067	1.32927	1.33233	1.26301	1.86806	0.718858	-0.861829	1.64693	1.76704	-0.931978	1.02037	0.969628	-0.872425	0.575005	1.19835	-1.18825	1.01717	-1.11772	1.11214	1.07432	-0.868199	0.879138	-0.952609	-1.2565	-1.30438	1.09663	1.28461	0.613943	0.861042
REACTOME_LYSOSOME_VESICLE_BIOGENESIS	-0.97181	-1.36242	-1.0494	-0.845404	0.81298	0.721454	-0.708315	-1.24564	1.21516	1.51768	-1.33246	2.21025	-1.52589	-1.17471	-1.28085	-1.02479	-1.19316	0.666279	1.30152	1.07275	1.06009	1.25338	1.25562	-0.605423	1.12147	1.0947	-0.958897	0.970103	1.32161	-1.55112	0.907107	0.897479	-0.59883	-0.849115	0.686105	-1.26925	1.12937	-0.878	0.779485	1.09828	0.945164	1.6983	0.502058	-1.10347	-1.88601	1.166	1.69677	-0.863793	0.862287
SA_TRKA_RECEPTOR	-0.972667	-1.43547	-1.11851	1.03303	1.60951	-0.747536	1.33092	-0.711456	1.07322	1.40097	0.666129	1.42632	0.865999	-0.866556	-0.774597	0.855326	1.08325	0.779736	1.67976	1.05298	1.16111	1.28246	1.33392	-0.827115	1.5115	0.873944	-0.716911	1.16931	1.37975	-0.839834	1.53232	0.714197	0.738751	1.15686	1.49562	-0.784098	1.77829	1.41843	1.17814	-0.882213	1.01696	-1.00839	0.491716	0.671748	-1.17967	-0.778056	1.35068	-0.672176	0.862213
PID_BETACATENIN_NUC_PATHWAY	-0.97402	-1.00638	-1.68358	0.796786	1.5105	-1.36622	1.52785	1.28762	-0.614953	-0.821554	1.07434	-1.08178	-0.803093	-1.10374	-1.20858	1.07913	1.15427	-1.0149	-0.752177	-1.31834	-0.971131	0.979855	0.898669	1.2953	-1.0164	-0.879976	-0.972737	1.0346	-0.683367	0.841573	1.40048	-0.915723	1.12324	1.31471	1.22223	0.866705	-0.927316	-0.742827	-1.14179	0.778564	0.921589	-1.24837	-1.15303	0.855221	0.788985	-1.04685	-0.891345	0.972952	0.860451
REACTOME_DEADENYLATION_DEPENDENT_MRNA_DECAY	-0.974482	-1.40607	-1.18453	1.25513	0.826322	0.977078	-0.986524	-1.68462	1.00479	1.7505	-0.899122	2.15119	-0.743896	-0.429944	-0.558275	0.760032	-0.951381	-1.63277	-0.907415	-1.24495	1.44372	0.935514	-1.42469	1.71312	-1.03695	0.701383	-0.773102	0.862622	-1.08067	0.963878	1.05626	-0.963467	0.777152	0.962305	-0.820018	1.34321	0.951572	0.930681	1.64809	-0.72817	-1.74362	1.42708	-0.941946	-1.00761	-1.38201	0.879676	0.83068	-1.03213	0.861364
REACTOME_GLYCOLYSIS	-0.977185	-1.2057	0.887937	-0.846278	0.707758	1.43852	1.44064	-0.933709	1.13178	1.60821	1.28225	1.52568	1.46812	1.03532	1.65211	0.842826	-1.02508	1.17479	1.89342	1.43735	1.57489	1.28646	1.22773	0.897889	1.49451	-0.994825	-1.28012	2.01399	2.14197	-0.583012	1.29347	1.27208	-0.833272	-0.816575	1.60721	-0.988532	-1.00229	1.31899	1.16274	-1.44925	-1.14222	0.791735	1.10595	-1.03576	-0.89908	1.30995	1.62364	0.714148	0.855345
PID_SYNDECAN_2_PATHWAY	-0.977527	1.10417	-1.04297	-1.09098	1.38611	-1.20491	1.31266	-1.01204	0.773046	1.74516	1.0728	1.21459	-1.40548	-1.2362	-1.51337	-0.822405	0.816768	-0.779478	0.976943	0.736648	1.05179	1.25258	0.883452	1.02486	-1.12598	-0.9119	-1.10406	-0.938059	1.28918	-1.42198	0.849984	0.793593	-0.953121	0.873538	0.852112	-0.974376	1.24728	1.14447	1.05397	0.855476	0.825671	0.895726	-1.24566	-0.783772	-1.28061	-1.23277	1.47868	-1.13771	0.856544
REACTOME_SYNTHESIS_OF_GLYCOSYLPHOSPHATIDYLINOSITOL_GPI	-0.982165	0.734564	-1.05034	-1.2444	-1.27484	-0.865535	-1.17715	-1.17344	-1.09849	-0.560682	-0.829311	-0.820294	0.704186	-0.964317	-1.13129	0.949963	1.05422	-0.998833	1.24787	-0.791495	0.988159	1.01045	-0.956825	0.950898	-1.11653	-1.09602	0.725805	0.872443	-1.27542	1.33016	-1.14301	-1.03825	-1.29048	-0.82295	-1.05095	0.940479	0.943135	0.934557	-0.593215	-0.79063	0.550191	-0.673845	1.26025	-0.932024	0.68125	1.50537	1.07254	0.775232	0.844717
KEGG_PANCREATIC_CANCER	-0.982921	-0.74895	-1.11378	-0.827711	1.12598	-1.11039	1.17326	0.929642	0.906917	1.01665	0.900418	0.991682	1.21816	-0.946401	0.822421	0.867912	0.795132	0.771237	1.51126	0.870231	1.31813	1.05731	1.077	0.910865	1.12811	1.04674	-0.771492	-0.87349	1.3664	-1.27437	1.01034	1.16842	1.03697	-0.827942	0.848204	-1.02052	1.2981	0.814578	0.70488	1.30785	0.892544	1.06825	1.1993	0.814224	1.05734	0.96099	1.14076	-0.812395	0.84502
REACTOME_NEP_NS2_INTERACTS_WITH_THE_CELLULAR_EXPORT_MACHINERY	-0.98352	-0.858922	-0.84337	-0.765574	-0.878399	-0.533591	-1.81157	-1.88119	0.541765	0.821022	-1.50764	1.59342	-0.64133	1.21765	1.37172	-1.26271	-1.18212	0.83181	-1.60471	-1.5474	-0.930415	-0.732486	-1.77963	1.40975	-1.65885	-1.46174	-1.09375	-1.00033	-1.14135	-0.820541	-1.11679	0.937875	0.666424	-1.45025	-1.18811	0.762972	1.61599	-0.786639	1.54677	1.57479	-0.731693	1.86699	-0.946547	-1.6435	0.595507	1.07116	1.23536	-1.11712	0.84572
BIOCARTA_PAR1_PATHWAY	-0.983677	1.02116	-0.835701	-1.55867	-0.826754	-1.54684	-0.841974	-0.807222	-1.03693	1.02256	0.842373	0.599242	-0.846149	-0.856342	0.890095	0.605927	-0.969445	1.0688	-1.08839	1.01148	1.14865	-1.21632	-1.01379	-1.35551	1.15027	0.898787	-0.941733	0.995543	1.22042	-1.12347	-1.67808	-0.981824	-1.00605	-1.11272	-1.20794	-1.05659	1.18856	1.74255	1.58758	-1.53425	-1.4849	1.08181	-0.631903	-0.80822	0.818991	0.692863	-1.1567	0.897725	0.84765
PID_NETRIN_PATHWAY	-0.989639	-1.29459	-1.55338	0.802084	1.61772	-0.92149	1.13155	0.805291	0.839957	1.05909	1.00066	0.630915	0.777119	-0.972014	-0.81353	0.919325	0.952598	1.17018	-0.76899	-0.845516	-0.768282	0.882026	0.844913	-0.803472	0.914222	-1.02414	-0.818491	1.27489	1.52586	-0.857496	1.12283	-0.879789	0.802605	-0.898315	1.20071	-1.24417	0.802901	-0.591049	-1.0182	1.07374	1.32373	-0.899618	-1.45482	-1.30518	-1.10425	0.923235	0.869877	1.15197	0.831197
REACTOME_G_PROTEIN_ACTIVATION	-0.989715	-0.883385	0.738713	-0.566779	0.489239	-0.693789	1.43929	0.7678	0.750653	1.11669	1.12026	0.895177	-0.818475	-1.30622	-1.23433	1.28728	1.00393	0.811388	1.17005	0.644994	-0.729444	1.05039	1.37112	-0.980452	1.03949	-0.597345	-1.33232	1.60841	1.90919	-1.21465	0.93425	1.1482	-0.96433	-1.03061	0.761035	-1.2603	0.789554	1.24126	0.989414	-1.08993	-1.04624	-0.906883	-1.15792	-1.08395	-1.11442	-1.24516	1.08656	0.69243	0.833345
BIOCARTA_IGF1MTOR_PATHWAY	-0.991715	0.608589	0.907069	-1.29847	-1.16686	0.537098	-1.01166	-1.17228	0.737035	0.555907	-1.17538	0.832635	-1.19695	0.659247	-0.613078	-1.08298	-0.921276	0.634282	0.736743	1.02129	0.647079	0.701251	-0.624042	1.02766	-0.957301	-1.03401	0.775181	-0.796789	0.618623	0.698392	0.699749	0.737683	0.67616	-0.649426	-0.715371	0.809584	1.38254	1.03494	1.59846	0.897415	-1.01205	1.30161	-1.20647	-0.981435	0.89287	-0.930436	-0.970532	0.761775	0.82998
KEGG_ENDOMETRIAL_CANCER	-0.993792	0.715267	-1.41241	-1.13667	1.67552	-1.4431	0.914685	0.516562	0.81022	1.09846	0.884067	1.02538	-1.23835	-0.985894	0.882721	0.703178	-0.925994	1.4433	1.29297	0.806964	1.54393	0.712807	-1.05743	1.09125	1.22609	0.73421	-0.779606	1.10536	1.25521	-1.14393	1.2951	-1.06161	0.968247	0.900963	1.00331	-1.07484	-0.821613	-0.732992	-0.833555	-0.660424	1.01069	-0.82807	0.575223	0.992979	0.689082	-0.96788	0.797983	-0.916331	0.826645
KEGG_RENAL_CELL_CARCINOMA	-0.9947	-1.07622	-1.27816	-0.90944	1.35165	-1.21354	1.1948	0.581794	0.741024	1.10329	0.978918	0.930795	-0.936252	-1.04634	-1.41843	0.590068	1.38752	-1.16837	1.20209	1.02665	1.08273	0.985578	1.06008	-1.16365	1.4243	1.18568	0.91044	0.928892	1.26478	-1.16205	1.08806	-1.17284	0.803329	1.20346	1.10926	-0.959794	0.957824	-1.16912	-0.892081	1.48962	1.06814	0.946418	0.891962	0.991444	-0.995404	-0.821705	1.4316	-1.0066	0.826331
KEGG_VIRAL_MYOCARDITIS	-0.995542	-0.843136	0.964866	-1.11026	1.12834	-0.827162	-0.773748	-0.996955	-0.865659	0.93449	1.01906	1.09099	1.2673	-0.80316	1.07063	1.49777	1.23453	1.41413	0.91686	-0.970494	1.04857	1.2973	1.60214	0.897187	2.14248	1.59623	1.08449	1.89932	2.00494	-1.04724	1.6071	-0.629774	0.806725	1.45231	1.40118	0.945482	1.14912	1.10864	1.12341	-0.746441	-0.848084	1.18668	1.32655	-1.13614	0.835968	1.88959	0.932012	1.50085	0.826352
REACTOME_TRANSPORT_OF_MATURE_MRNA_DERIVED_FROM_AN_INTRONLESS_TRANSCRIPT	-0.99593	-0.714033	-1.01979	-0.69899	-0.782738	-0.78767	-1.70154	-1.95018	0.654683	1.16566	-1.69396	1.824	0.706162	1.25091	1.66349	-1.1588	-1.37203	1.17721	-1.35666	-1.33623	1.07035	-0.747929	-1.99141	1.55901	-1.66943	-1.23124	-1.24621	-1.2809	-1.04795	-1.09388	-1.34843	0.7218	-0.636575	-1.41828	-1.03489	0.631892	1.70523	-0.55941	1.61757	1.48683	-1.03474	1.91016	0.934349	-1.09353	0.876116	0.885669	1.2663	-1.13975	0.827352
REACTOME_DEVELOPMENTAL_BIOLOGY	-0.996552	1.04709	-1.23661	-1.05023	1.41057	-1.34309	1.27015	1.18877	1.05507	1.00446	1.11291	0.807349	-0.915076	-1.23479	-1.0608	1.26712	1.12277	0.987193	1.30481	1.14133	0.912687	1.10411	1.21714	-1.06955	1.33795	1.22711	-1.01779	1.12225	1.48362	-1.23235	1.21835	-0.966808	1.26058	1.07693	1.07829	-0.930471	-0.940255	1.00404	0.919665	-1.02546	0.958746	0.899342	-1.03883	-0.955442	0.900942	-0.906963	-1.11394	1.10231	0.827647
REACTOME_MRNA_CAPPING	-0.997036	-0.542923	-0.876184	-1.08584	-0.963505	-1.08241	-1.26687	-2.03727	-1.65528	1.91181	0.755317	1.58822	-1.28005	-0.972748	-0.813633	-1.27331	-1.10197	-1.07616	1.24577	1.03146	1.3494	1.01992	-0.849092	1.1637	-1.30794	-1.40745	-1.53937	-0.768155	0.930294	-0.991633	-1.1539	-0.769328	-1.26267	-1.20051	0.868387	-1.63521	1.18839	-0.703354	1.41131	1.10104	-0.777905	1.6051	1.17989	-1.18701	-0.849052	0.744231	1.21482	-0.604277	0.828589
REACTOME_MITOCHONDRIAL_PROTEIN_IMPORT	-0.998437	-1.16479	1.29937	0.634074	-1.61779	1.34579	-2.1144	-2.52576	-1.25431	0.927368	-2.00973	1.19659	-0.746219	1.73767	1.09462	-1.79523	-1.25736	-0.894889	0.816063	-0.766546	1.46926	0.764701	-1.60191	1.19258	-1.52269	-1.01924	-1.56292	-1.2979	-1.21304	0.638158	-0.912122	0.75855	-1.39753	-0.925714	-1.01154	-1.01141	1.44076	-1.06845	1.44958	1.56432	-0.806138	1.93486	-0.560146	-1.03005	-0.975686	1.29742	0.827465	0.894636	0.826759
BIOCARTA_COMP_PATHWAY	-0.998937	-1.42968	0.952535	0.906961	1.17101	0.837687	1.07984	-0.857572	-0.774494	1.19763	1.22642	-1.26676	0.958662	0.970289	1.29739	0.738203	-0.795306	1.0798	1.40554	0.783422	-1.18326	0.713968	1.73659	-1.09426	0.638988	-0.864859	1.10713	0.956046	-1.17249	1.21648	0.800909	1.15804	1.1831	-0.796263	-0.78638	-0.917853	-0.802218	-0.946491	0.950149	-0.513445	-1.12513	-0.562183	-1.14874	-1.4753	-0.780833	0.688674	-1.3059	1.01961	0.827789
REACTOME_SIGNALING_BY_ERBB2	-0.99949	-0.953796	-1.191	-0.804161	0.949976	-1.07785	1.40234	1.0362	0.70037	1.16743	1.33737	0.841463	-1.40466	-1.59392	-1.47277	1.16262	1.2288	-0.854954	1.26944	1.05732	0.980796	0.743182	0.897514	-0.822416	0.805942	-0.948088	-1.15905	0.832509	0.952534	0.758322	1.28518	-1.01007	-0.937262	-0.905696	1.24866	-1.15671	1.11038	1.29961	0.950075	-0.921733	0.863315	0.778116	-1.07625	0.970128	-1.26386	-1.16735	0.887109	-0.898079	0.828706
BIOCARTA_NDKDYNAMIN_PATHWAY	-1.00172	-0.662313	-1.00357	-0.790836	-0.705868	-0.924184	0.734624	0.709198	0.63935	0.877081	0.857217	1.35474	0.852586	-0.904222	-1.37419	0.603378	1.49124	-1.66026	1.40785	0.84045	0.841402	1.11276	1.65717	-0.834873	1.66314	1.21612	-0.980079	1.3454	1.77553	-1.01088	1.31779	-0.929504	-0.987119	1.23209	1.08184	-0.6457	1.4359	1.44742	1.36055	-0.831427	0.965657	1.19959	0.70195	0.828542	0.935718	0.53917	-0.788916	-0.833209	0.82399
REACTOME_SIGNALING_BY_EGFR_IN_CANCER	-1.00367	-1.07709	-1.36791	-0.759282	1.30241	-1.12132	1.32234	0.793474	0.78938	1.38413	1.34065	1.23262	-1.51636	-1.45211	-1.57452	1.01209	1.20861	-1.03121	1.42442	1.16767	1.04063	1.04292	1.13171	-0.72417	0.907491	-1.18191	-1.24991	1.04516	1.2509	-0.918194	1.22504	1.10278	0.781749	-1.09568	1.0955	-1.35893	1.42206	1.55296	0.991796	-1.03618	0.963083	0.812864	-1.18149	1.03436	-1.37411	-1.11685	0.99251	-1.01395	0.820624
REACTOME_NEPHRIN_INTERACTIONS	-1.0037	0.884291	-0.935708	-0.781661	-0.914772	-1.13	1.15486	0.927248	0.889249	1.01324	1.17635	-1.37834	-1.35988	-1.44013	-0.960371	1.04628	-0.680788	1.37599	-1.01251	-0.882896	-1.11922	0.971212	0.95436	-1.36301	0.712278	-0.873168	0.830005	0.972959	0.925681	0.478113	-1.60268	-0.874102	0.947256	-1.50371	-1.3567	-1.03108	1.31184	1.13285	0.720682	0.873819	0.936417	0.529486	-1.03794	-0.63873	1.14603	-1.00205	-1.05657	1.3257	0.823015
REACTOME_TRANSMEMBRANE_TRANSPORT_OF_SMALL_MOLECULES	-1.00506	-0.910677	-1.01934	-0.990609	-0.882316	-0.925798	0.915596	1.20261	1.13568	-1.20092	-1.06839	-0.903142	-0.956376	-1.10811	-1.06171	1.09137	0.799991	1.10347	1.01761	1.04588	-1.27988	0.86162	1.26546	-1.32735	1.07535	0.98502	1.11563	0.951547	0.916804	0.831878	-0.849115	-0.929652	-0.856481	0.915711	0.999973	-0.899003	0.948381	1.13648	-1.11036	-1.16749	1.02887	-1.28119	-1.11584	1.05035	-0.941854	-1.07187	0.903638	0.922002	0.820477
REACTOME_FANCONI_ANEMIA_PATHWAY	-1.00641	0.704256	-1.76731	-0.619779	0.795622	-1.4133	-0.708525	0.600856	0.831961	0.78263	0.994291	-0.755909	0.8536	1.17039	1.18102	-0.848615	-1.08301	-1.29693	-1.407	-1.97107	0.602865	0.969418	-1.29588	1.31409	-0.848578	0.895325	-0.849609	-0.844514	-0.935374	1.11019	-1.51549	0.905563	-0.78951	-1.27151	-1.46659	1.08944	0.667346	0.753494	1.17075	-1.04051	-0.754231	0.52468	1.09885	1.99898	-0.910896	-1.3603	0.696175	-1.35333	0.819106
REACTOME_COMPLEMENT_CASCADE	-1.00671	-1.11514	0.956874	-0.896977	1.18475	-0.902505	1.45367	1.01387	0.888287	0.941066	1.25238	-1.22436	-0.681538	-0.556633	-1.05076	0.993944	0.908491	0.838969	0.946483	0.856566	-1.03531	-0.965198	1.35179	-1.49961	-0.630124	-0.980191	1.10855	0.897135	-1.19741	1.4163	0.961938	1.00812	1.08946	-0.661603	-0.812656	0.900132	0.647053	0.744272	0.996669	-0.880679	-1.09148	-0.746689	-0.870887	-1.37483	0.994759	0.993119	-1.54813	1.65948	0.820694
REACTOME_DEPOSITION_OF_NEW_CENPA_CONTAINING_NUCLEOSOMES_AT_THE_CENTROMERE	-1.00765	-1.77443	-1.14585	1.76775	0.796894	0.959284	0.751666	-1.29755	-1.51788	1.43709	1.77144	0.861864	-1.0536	1.33428	-1.31943	-1.4751	-1.13289	-1.5823	0.772709	-1.0733	1.0389	0.880442	1.16953	-1.10406	-1.01489	-1.42264	-1.21694	1.21226	0.806069	0.92353	-1.22497	-2.03169	-1.97946	1.17816	1.82676	-1.13341	-1.44891	-1.64138	-0.688211	1.06572	0.8293	1.25104	-1.63106	-0.969907	-1.70233	-1.33873	-0.673638	-1.03467	0.82033
REACTOME_ABORTIVE_ELONGATION_OF_HIV1_TRANSCRIPT_IN_THE_ABSENCE_OF_TAT	-1.00771	-0.801824	0.858223	-0.965679	-1.19986	1.00756	-1.34653	-1.69799	-1.38071	1.38582	-0.568668	1.45245	-1.54485	-1.03775	-0.916039	-1.44013	-1.2986	1.10934	1.58919	1.28516	1.3449	0.867448	-0.720601	1.22366	-1.2613	-1.38893	-0.979599	0.969286	-0.74177	1.0908	-1.66902	0.733061	-1.16623	-1.41421	-0.908449	-1.47284	1.39832	0.913472	1.29798	0.971288	1.1058	1.18083	-0.785382	-1.11005	-1.036	-0.812793	1.23846	-0.799026	0.822598
KEGG_COLORECTAL_CANCER	-1.00937	-0.807461	-1.06137	-0.90689	1.41488	-1.28053	0.749885	-0.950214	0.980737	1.28168	-1.12052	1.53864	-0.895519	-0.780676	-0.929003	-0.572468	-0.712797	-0.810835	1.23274	-0.691808	1.53146	0.876123	-1.34143	0.912007	-1.06816	0.927342	-1.10091	-1.25448	1.139	-1.41765	1.36807	1.19879	1.00321	1.13246	1.18342	-0.949538	-0.878775	-1.04293	0.664169	1.06887	-0.695129	1.47244	-0.524408	-0.871127	-1.08274	1.0485	1.27227	-1.00569	0.819809
PID_AR_PATHWAY	-1.00977	1.0239	-1.63216	-1.44586	0.97074	-1.57703	1.07248	-0.770254	-0.972968	1.26194	1.29317	1.01706	-1.23617	0.896063	0.947023	0.994096	-1.06038	-1.01446	-0.893463	0.93974	-0.989627	-1.06909	1.05774	-1.74399	1.25385	1.40179	-1.275	-1.02523	1.41192	-1.83167	-1.1375	-0.995282	-1.22077	-1.03879	1.03498	-0.931834	1.03035	1.39759	1.24203	-0.898826	-0.846764	0.862908	1.14439	1.10275	1.06858	-0.888061	1.13983	0.885665	0.821135
REACTOME_CLEAVAGE_OF_GROWING_TRANSCRIPT_IN_THE_TERMINATION_REGION_	-1.01062	-0.627507	-1.57619	-0.979685	-0.860092	-1.32151	-1.17327	-1.63549	-1.28708	1.11634	-0.976538	1.35521	-1.15543	1.15927	1.05809	-1.65346	-1.17673	-1.31978	-1.45695	-1.23183	1.78035	-1.25476	-2.11328	1.35587	-1.89694	-1.17865	-1.84342	-1.82318	-1.06824	-1.016	-1.60895	0.940834	-0.691545	-1.45195	-1.14834	0.827391	1.46627	0.862251	1.50217	1.20794	-1.07383	1.78542	0.851212	-1.40279	-1.09813	1.30527	1.14485	0.778858	0.821035
KEGG_ARRHYTHMOGENIC_RIGHT_VENTRICULAR_CARDIOMYOPATHY_ARVC	-1.0109	-1.01633	-1.16458	-0.982903	1.2862	0.798439	1.22018	1.7881	1.00813	-1.03124	1.11603	-1.20167	0.825918	-1.10703	0.885953	1.22736	0.820659	1.37779	-0.968676	-1.19331	0.67507	0.810562	0.793942	0.97612	1.07929	1.11598	-0.917829	1.0619	1.22713	-1.17495	1.53816	-0.933709	1.4934	1.21689	-0.888751	1.39298	0.774514	-0.972108	-1.30965	1.03599	1.27609	-0.934371	-1.23062	-1.10876	-0.793484	-0.996228	-1.09313	1.06722	0.822657
REACTOME_NFKB_AND_MAP_KINASES_ACTIVATION_MEDIATED_BY_TLR4_SIGNALING_REPERTOIRE	-1.01092	-0.773382	-0.897219	0.898094	0.91537	0.682352	1.14965	1.06453	1.00806	0.973415	-0.822654	1.12994	-0.96919	1.02477	-1.22303	0.695537	0.817856	-1.18813	1.63039	-0.924454	-1.00216	1.64113	1.59001	-1.35569	1.39371	1.47826	-0.927728	-0.82955	1.82313	-1.50454	1.40859	0.888611	-0.705936	0.914802	1.62199	-0.908379	1.15666	1.12817	1.30651	0.803303	0.91806	0.978832	1.73637	1.53615	1.29611	-0.962332	1.39719	-1.32105	0.825145
PID_ERBB1_RECEPTOR_PROXIMAL_PATHWAY	-1.01115	-0.792313	-1.19439	-1.2172	0.995455	-1.27421	1.35254	1.47649	-0.801466	0.730405	1.02975	-0.841534	-0.763358	-0.774295	-0.796555	0.437928	0.738097	0.647729	0.886417	0.600316	0.928409	0.737602	0.781439	-0.971885	0.848038	-0.603531	0.894365	0.813429	0.995563	-0.948384	0.916634	0.947431	1.12348	-1.11936	-0.524663	-1.32396	1.12175	0.998085	0.774366	0.940221	0.998922	-0.816149	-0.75722	-0.926778	-0.625299	-1.16967	0.964787	-0.839135	0.827022
PID_VEGFR1_2_PATHWAY	-1.01453	0.839553	-1.16371	-1.1959	0.811461	-0.959263	1.37236	1.10117	0.886559	1.17654	1.21307	1.07131	1.1163	0.882987	0.84528	0.614417	1.09786	-0.822517	0.969005	-0.642564	-1.15863	0.939655	1.47455	-1.38455	1.23855	-1.05061	-0.999994	1.58144	1.92545	-1.35808	1.41612	1.27502	-0.923868	1.17993	1.34921	-1.45815	-0.91858	0.7079	0.920119	-0.842159	-0.5981	1.03662	0.74058	0.836586	-0.939733	-0.743169	1.32823	-1.17116	0.819138
BIOCARTA_IL10_PATHWAY	-1.0146	-0.596796	-1.04659	-0.925711	0.64381	-0.90796	1.89052	-1.07817	0.629608	2.35044	1.81019	1.20144	1.75186	1.23745	1.89004	1.22947	-1.10603	1.61858	1.52424	0.67615	1.27637	1.37203	1.31676	-0.574194	1.55704	1.01489	-0.792589	1.45767	1.62669	-0.602712	1.30218	1.37885	0.977453	0.898371	1.28109	-0.922544	1.71394	0.908428	1.21907	1.65284	1.12112	1.31892	1.3554	0.899822	1.16945	0.628126	0.618495	-0.83623	0.821494
REACTOME_G_BETA_GAMMA_SIGNALLING_THROUGH_PLC_BETA	-1.01547	-1.175	-1.01198	0.592544	0.553449	-0.948519	0.975392	-0.704269	-0.66656	1.2262	1.27473	-0.722178	-1.14258	-1.65823	-1.39562	1.14894	1.0565	0.792647	1.2384	0.809474	1.09202	1.41575	1.40541	1.04319	1.03401	-0.63311	-1.43356	1.588	1.65748	-0.900095	-0.617661	1.16681	-0.844903	-1.08161	-0.815833	-0.792518	1.15819	0.933809	1.15401	-0.867449	1.021	0.820662	-1.36467	-1.51196	-1.14616	-0.838275	1.05286	0.630037	0.821105
REACTOME_PRE_NOTCH_PROCESSING_IN_GOLGI	-1.01615	-0.89941	-1.34155	-0.670172	1.55736	-1.16996	0.711014	1.53905	1.18591	-1.58119	-1.25095	0.848441	-1.12224	-0.854786	0.876099	-0.539853	-0.90299	1.00288	0.730233	0.753587	-0.908236	-0.826762	1.0193	-1.55679	1.08246	1.05844	1.39824	-0.87862	-0.75451	0.678849	-0.924362	-1.11456	1.14189	-0.81932	-0.648819	1.22548	-1.68795	1.53587	-0.843533	-2.14299	-1.51883	-0.760747	-0.615082	-0.764221	-0.811502	0.585885	-1.12873	0.795804	0.821436
PID_IL6_7PATHWAY	-1.01645	-0.999683	-1.06249	-1.27258	0.854563	-1.05513	1.52713	1.07716	1.489	1.25641	-0.948584	1.30601	1.06751	-0.914	0.96472	1.23518	-0.737222	1.39381	1.40986	0.958271	0.827	1.04646	-0.876144	-0.889388	1.17187	1.04372	-0.845501	0.813334	1.33252	-1.0513	1.47915	-0.885476	0.966351	1.60558	1.55127	-0.891999	1.27806	-1.4845	0.753829	1.73674	0.868392	1.29335	2.02611	1.74909	1.76747	-0.875471	1.06892	-0.973417	0.82295
REACTOME_GOLGI_ASSOCIATED_VESICLE_BIOGENESIS	-1.01706	-0.996758	-1.32466	-1.02676	1.0526	-0.863551	-0.922498	-1.28164	0.713175	1.33081	-1.17338	1.87677	-1.14759	-0.959078	-1.21283	-1.04199	-0.948089	-0.983023	1.42855	1.00331	1.26369	1.23397	1.07393	0.746875	0.658132	-1.06952	-1.49939	1.0275	1.92019	-1.43583	-1.33457	-0.928403	-1.51463	-1.4119	0.947863	-1.2196	1.11241	0.777266	0.945314	0.765611	0.773465	1.82265	0.873072	0.726131	-1.79677	0.744483	1.73684	-1.50912	0.823399
PID_TRAIL_PATHWAY	-1.01729	1.35226	1.02891	-1.34572	0.878507	-0.945022	1.21434	1.38993	1.4705	-0.856363	-0.723997	0.86512	0.711347	-0.894544	-1.63779	0.760458	1.00695	-0.825355	1.4957	1.2046	0.999525	0.998857	0.970727	-0.798753	-1.20767	-1.19766	-0.976882	-0.732653	1.12316	-1.11521	1.77584	1.72631	1.27606	-0.749321	0.969054	-0.897264	0.888362	-0.976208	-0.603564	0.939506	0.712639	0.801423	1.07946	1.06279	1.07204	-0.880663	0.996167	-0.634491	0.825403
REACTOME_PYRUVATE_METABOLISM_AND_CITRIC_ACID_TCA_CYCLE	-1.01802	-1.30547	0.95871	0.851299	-1.45381	1.29005	-1.14714	-1.73485	0.657852	1.11381	-1.07276	1.33022	-1.48489	1.38484	1.26297	-1.84374	-1.73243	-0.904616	0.75872	-1.17112	1.55875	1.07367	-1.57908	1.44454	-1.25489	-1.02921	-1.85724	-1.12224	1.47905	-1.59798	-0.606318	0.929995	-1.22714	-0.82201	0.983635	-1.007	-0.757403	-0.776318	0.829016	-0.720456	-0.855869	1.29888	0.881259	-1.07145	-0.838565	1.41474	0.822693	1.06452	0.825386
KEGG_SELENOAMINO_ACID_METABOLISM	-1.01944	-1.07634	-0.992036	-0.797578	-1.12348	-0.523545	-1.18883	-1.31533	-0.984433	1.09783	1.13104	-0.928522	-1.00888	1.31875	1.66603	-1.66478	-1.00335	-1.1713	-1.49326	-0.763704	1.12584	-1.06384	-1.66266	1.19654	-1.52917	-1.23881	-1.13903	-1.00725	-1.33665	0.788284	0.781032	-0.643539	-1.36468	1.06008	1.52936	-1.05186	-1.06434	1.03147	0.896819	-1.49989	-1.74153	1.03868	1.02916	0.939482	-0.705042	-0.97524	1.17579	-1.18996	0.823347
BIOCARTA_IGF1_PATHWAY	-1.01999	-1.01857	-1.01157	1.06668	1.01071	-0.967457	1.32202	0.694114	0.790572	1.37033	1.00762	1.01619	-0.905827	-0.891482	-1.09069	0.534867	0.619917	-1.19583	0.755227	-0.480881	-0.548391	0.546477	-0.863011	-1.06907	-0.919752	0.870673	0.796806	-0.671034	-0.605842	-0.958014	1.00706	-1.05801	-1.6043	1.42997	1.74589	-1.58032	1.60111	0.824488	1.1221	1.16075	-0.75628	0.933643	1.26273	1.46278	1.37173	-1.18166	0.636317	-0.644847	0.824208
REACTOME_NUCLEAR_EVENTS_KINASE_AND_TRANSCRIPTION_FACTOR_ACTIVATION	-1.02017	0.676755	-1.61245	0.745033	1.42472	-0.911448	1.00074	0.773386	-0.86177	0.937738	0.810708	0.731695	-0.977298	-0.970964	-1.01552	0.810447	1.33725	-0.870051	1.09234	-0.953259	-1.11446	1.00296	1.24587	-1.31319	1.47501	1.83547	-1.06736	-1.2255	1.97439	-2.09152	1.54434	1.40233	-1.26544	-0.810628	2.17313	-1.45453	-0.846822	1.06348	1.02522	-1.31766	-1.11694	0.745681	1.30628	1.29546	0.727583	0.888393	1.35309	-0.725961	0.826222
REACTOME_GASTRIN_CREB_SIGNALLING_PATHWAY_VIA_PKC_AND_MAPK	-1.02066	-0.809746	-1.28375	-1.02601	1.16683	-1.28961	1.40377	1.39657	0.783503	0.933432	1.27054	-1.1662	-1.14281	-1.19495	-1.12932	1.01362	0.950897	0.978445	1.09578	1.18961	-1.10619	1.0574	1.54285	0.959079	1.88171	1.72088	1.28046	1.17558	1.26983	-0.943527	1.43641	1.02254	1.34716	0.80997	0.996615	-0.881903	-0.801587	0.934222	0.877787	-1.32641	-1.09579	-1.06003	-1.33787	-1.0564	-0.835685	-1.20196	0.887125	0.848016	0.82747
KEGG_TYPE_II_DIABETES_MELLITUS	-1.02232	0.857193	1.0523	-0.791503	1.20761	-1.05786	1.13111	1.18461	0.79854	-1.05764	0.969795	-1.12569	1.28329	-1.01565	0.71495	1.56612	1.12701	1.08162	1.70779	1.37175	0.819111	0.999044	1.28919	-1.06802	-0.809221	-0.706415	0.995745	0.833761	-0.95946	0.961022	1.20857	1.19473	1.41915	-1.18001	-0.934849	-1.07857	0.860808	0.759874	1.26256	0.818343	-1.07434	1.19034	-0.75754	-0.861258	-0.604721	-0.848614	0.710505	0.924836	0.824889
REACTOME_MAPK_TARGETS_NUCLEAR_EVENTS_MEDIATED_BY_MAP_KINASES	-1.0258	-0.853489	-1.42057	0.820043	1.44602	-1.0959	1.25183	0.725516	1.01989	1.20562	0.777689	1.28961	0.99751	-1.01822	-1.32791	0.731505	1.25052	-1.17709	1.19398	-1.00869	-1.08276	1.20439	1.36135	-1.38914	1.22492	1.58459	-0.935103	-1.38183	1.75215	-1.9971	1.6812	1.20516	-1.06461	0.734956	2.01715	-1.30078	-0.709471	0.97331	1.08734	-1.2184	-1.21379	0.744613	1.23942	0.946433	0.854381	0.708204	1.3566	-0.861789	0.8165
BIOCARTA_GCR_PATHWAY	-1.02748	0.886495	-1.18984	-1.27669	1.36354	-1.21794	1.33918	0.764361	-0.741434	1.54302	1.52489	-0.622374	1.10576	-0.737566	-1.14066	1.01016	1.31151	-1.19624	0.972606	-0.761385	-1.02262	1.13556	1.66118	-1.11211	1.0156	-0.93019	-1.17387	1.01145	1.21404	-1.45428	1.38217	1.08523	-0.53511	1.09471	1.8179	-0.864673	1.09149	-0.741392	1.0178	1.08152	-1.23801	1.86389	1.05959	-1.15754	-1.42533	1.33141	1.46811	0.919572	0.812912
BIOCARTA_PTEN_PATHWAY	-1.02937	-0.98489	-1.08402	-0.818803	1.14873	-0.810827	1.07194	0.913833	0.897453	0.759871	0.997979	0.810567	-0.998805	-1.28931	0.563319	1.35606	-0.46569	1.62541	0.69947	0.717231	-0.650554	0.638569	1.2183	-0.642768	1.38663	0.885647	0.779702	1.28677	1.58582	-1.09817	0.996634	1.25585	1.14821	0.79736	0.834407	0.780993	1.56394	1.40219	1.37024	0.880756	0.676373	0.811429	-0.706311	1.35684	0.735819	-1.38788	-1.07821	-0.773891	0.808698
KEGG_VIBRIO_CHOLERAE_INFECTION	-1.02991	-1.06399	-0.765927	0.838144	0.627385	0.869474	0.95885	-0.95928	0.660837	1.09941	0.877044	1.26158	-1.02754	-0.871487	0.852397	-0.531147	-0.912317	0.872098	1.4841	1.38097	-0.955041	1.07244	1.64862	-1.22416	1.58039	1.18232	1.14856	1.07059	0.835463	-0.810299	-0.778263	-0.905179	-0.96787	0.999349	0.932157	-0.890585	-1.2114	0.835164	-1.08905	-1.13691	0.687207	-0.949578	0.973659	0.775687	-1.08749	1.26536	1.74586	-1.01213	0.809702
REACTOME_AXON_GUIDANCE	-1.02999	1.15028	-1.05592	-1.13139	1.30399	-1.3296	1.37892	1.35106	1.03225	0.951002	1.19513	-0.907758	-1.02809	-1.24907	-1.04504	1.16169	0.938737	0.964169	1.24599	1.07803	-0.862875	1.055	1.33651	-1.19498	1.4186	1.24565	-1.10425	1.14551	1.58031	-1.4083	1.23538	-0.903035	1.11821	1.04006	1.09049	-1.09545	-0.843367	1.09217	0.845753	-1.01033	0.917748	0.903583	-1.04018	-0.997696	0.972577	0.753806	-1.20453	1.17817	0.812036
REACTOME_DARPP_32_EVENTS	-1.0325	-1.43031	-1.3246	0.719216	1.05387	-0.655234	0.903865	-1.21182	-0.83375	1.44278	-0.601258	1.75373	-1.28355	-1.33834	-1.57774	0.870064	0.968844	-1.07754	1.44498	0.842443	1.055	1.23143	1.384	-0.804362	1.0933	0.690009	0.783332	0.799856	1.13071	-0.834294	1.09657	0.708009	-1.01124	0.87622	1.14925	-0.516106	1.35767	1.8665	1.475	-1.4273	-1.14288	-0.680848	-0.618833	-1.40975	-1.57363	1.5938	1.06372	0.778883	0.80607
SA_PTEN_PATHWAY	-1.03285	-0.625049	-0.608665	-0.930396	1.02421	-0.83687	0.90354	0.870058	1.16074	-0.78159	-0.503509	0.951787	1.02569	0.793373	0.849001	-0.712437	-0.980669	-0.85563	1.15413	0.823967	1.1893	-0.727011	-0.864511	-0.934197	-0.815345	-0.881131	0.489268	0.690893	1.13842	-1.00747	1.36919	1.25272	0.65617	-0.809669	1.48755	-1.1356	1.42556	1.07798	0.89949	-0.435693	0.624321	1.04146	1.46774	1.36173	0.968204	-0.817442	1.19784	-0.658939	0.807474
REACTOME_METABOLISM_OF_PROTEINS	-1.03364	-1.02075	0.984542	0.792185	-1.03115	1.00665	-1.70042	-2.31879	-0.990744	1.5078	-1.35015	1.71836	-1.16764	1.42542	1.25572	-1.85411	-1.44519	-1.04821	1.44628	1.04129	1.45723	1.14904	-1.05852	0.965982	-1.58124	-1.23496	-1.59798	-1.28795	0.862607	-1.04338	-0.975569	-1.14743	-1.63296	1.18992	1.19108	-0.863199	1.49119	0.926472	1.87959	1.33737	-1.16229	2.28159	-1.22379	-1.08647	-1.50697	-0.916	1.25048	-1.1422	0.80755
REACTOME_TRANSCRIPTION_COUPLED_NER_TC_NER	-1.03393	-0.820584	0.95657	-0.926767	-1.33107	0.68814	-1.71402	-1.98423	-1.67592	1.38094	0.937337	1.15418	-1.19417	0.901956	0.701713	-1.22434	-1.06299	-1.2776	1.21964	0.792088	1.61057	0.935524	-1.32709	1.15609	-1.10267	-1.48105	-1.40896	0.976781	0.759957	0.630573	-1.50151	-0.831716	-1.71769	-1.51323	0.804695	-1.58447	1.04476	-0.871629	1.72756	1.23384	-1.24213	1.71492	-0.892723	-1.21329	-1.03195	0.741265	1.07869	-0.794403	0.809238
KEGG_AUTOIMMUNE_THYROID_DISEASE	-1.03496	0.956847	0.881062	-1.13674	1.22311	0.75098	-1.03619	-0.792475	-0.809291	-1.22124	-1.01939	-1.02771	1.61076	1.02081	0.961477	1.31956	1.34207	0.713286	-0.760438	-1.72239	-1.20095	1.50656	1.48289	1.35067	2.2153	1.61771	0.850884	1.8299	2.10388	-1.43865	1.63266	1.02877	0.798088	1.41613	1.08905	1.04458	1.31056	-1.1577	1.21286	1.60377	0.922608	1.6212	1.1177	0.734478	-1.065	1.18947	1.13875	-1.07979	0.80855
KEGG_HOMOLOGOUS_RECOMBINATION	-1.03575	-0.839155	0.994033	-0.716993	-1.33348	0.837185	-0.890802	-0.805841	1.41793	0.659599	-1.50702	1.34722	-1.03739	1.71512	1.35736	-1.65793	-1.14014	-1.266	0.640913	0.747528	0.868259	0.661579	-0.960279	-0.64694	-0.873079	-0.755881	0.69772	-0.882019	-1.01725	0.907128	-1.43759	0.869412	-1.23129	-1.52344	-1.16241	-1.16708	0.818229	1.25706	1.25329	-1.22996	-1.98347	1.31173	-0.873611	-0.592964	1.04824	-0.603992	-1.44874	1.00663	0.808457
REACTOME_METABOLISM_OF_NUCLEOTIDES	-1.03878	-0.839508	0.508399	0.829058	-1.18824	1.11411	-1.62112	-1.47462	-1.26091	0.690897	-1.60646	0.766366	1.42339	1.82678	1.36008	-1.48824	0.912338	-1.47598	1.17725	-0.780458	1.07044	1.58186	-0.891146	0.998896	-1.21603	-1.45138	-1.34067	1.0879	-0.863544	1.24723	-1.12016	-1.52249	-1.38559	0.765228	1.053	0.907612	1.23388	-0.735648	1.04327	1.46655	1.07569	1.45384	0.832955	-0.76549	-1.3394	1.13781	1.40601	-1.02999	0.80141
REACTOME_SEMA4D_IN_SEMAPHORIN_SIGNALING	-1.04177	-0.979899	0.791173	-1.06539	0.975463	-0.907282	1.00733	1.32266	-0.641515	-1.08886	1.23936	-1.15456	-0.872489	-0.985931	0.754296	1.10414	-1.02675	1.19348	1.39825	1.1662	1.09042	1.12743	0.88565	0.905244	1.85555	1.44453	-0.625292	1.08886	1.4422	-1.12692	1.29728	-1.37812	-0.824884	1.52007	-0.874698	0.889683	-0.787843	0.911994	0.767124	-0.995573	-1.0015	1.12088	0.91431	-1.08304	-0.938785	0.985058	-0.855893	1.17251	0.794083
REACTOME_TRANSPORT_OF_VITAMINS_NUCLEOSIDES_AND_RELATED_MOLECULES	-1.04325	-1.30327	-0.545249	-0.957185	-0.622034	-0.710575	0.731379	0.792895	0.798762	-0.714132	-0.701829	-0.747265	0.944995	1.46772	1.15618	-0.831322	0.698294	-1.11389	-0.897318	0.899157	-1.41635	-0.851927	1.39046	-1.46198	0.714303	1.31021	0.852154	-1.10335	1.22421	-1.11439	1.13745	1.53358	0.819355	-0.738234	0.932803	-1.21048	-0.881527	0.793817	-1.3913	-1.26089	1.36377	-1.70473	0.911419	-1.06863	-0.764093	1.15432	0.964042	0.824955	0.791971
PID_SYNDECAN_4_PATHWAY	-1.04508	0.955209	1.07823	-1.15908	-0.55225	1.13024	1.60267	1.19289	1.58495	1.14639	-0.624176	0.948427	-0.777094	-1.35023	0.583438	1.39935	-1.11658	1.61271	1.05472	1.16362	1.22081	0.992175	1.03183	0.782926	-1.0459	-1.18698	1.17582	-0.951924	0.923431	-0.706209	1.72665	1.70671	1.7795	1.11331	1.17605	-0.748555	-0.450804	-0.89553	0.946492	1.07028	-0.828217	1.58212	-1.21664	-0.796193	-0.854811	-1.22755	-0.917629	0.875464	0.788984
REACTOME_GAB1_SIGNALOSOME	-1.04554	-0.99169	-0.88228	-0.674724	1.20865	0.844786	1.38134	0.639206	0.759684	1.32801	1.55378	1.22997	-1.51776	-1.77138	-1.5406	1.41724	1.24856	0.988563	1.14041	0.890322	-0.790527	0.638696	1.10199	-0.757183	-0.838964	-1.24356	-1.31941	0.963091	1.01494	0.680376	1.51439	0.865139	1.00733	1.24527	1.22179	0.587645	1.47691	1.85277	1.79044	-0.990846	-0.989421	1.03786	-1.25109	-1.08944	-1.71412	-0.937089	1.01627	-0.995414	0.790315
REACTOME_ACTIVATION_OF_KAINATE_RECEPTORS_UPON_GLUTAMATE_BINDING	-1.04581	-0.855897	-0.937292	-0.953808	-0.648781	-0.955669	1.03774	0.865754	0.80978	0.996166	0.839574	0.579898	-1.31549	-1.70733	-1.53858	0.941062	1.06144	-0.785503	1.3598	0.770973	1.10103	1.35727	1.33118	1.05226	0.974202	-0.752484	-1.33638	1.45084	1.51007	-0.861962	0.937984	0.795522	0.994919	-0.510564	-0.825127	0.759057	1.11908	1.07637	1.01619	-0.953891	0.905654	0.827452	-1.5692	-1.70805	-1.2724	-0.914039	-0.85627	0.835406	0.792245
REACTOME_PRE_NOTCH_EXPRESSION_AND_PROCESSING	-1.04633	-1.14842	-1.65891	0.782257	1.52525	-1.35073	0.810255	0.96471	1.30754	-0.803659	-1.50659	1.46506	-1.02809	-1.00803	-1.1392	0.839705	-0.835913	0.909017	-0.927389	-1.49567	-0.660716	0.854039	-0.872704	-1.04786	1.16764	1.04004	0.904581	1.12763	1.13274	-1.04712	-1.0236	-1.23592	1.01112	0.98877	-0.869129	1.13572	1.10745	1.45383	1.1581	-1.28137	-1.26295	0.681754	1.12558	1.1006	0.879439	0.66582	-1.02514	0.871701	0.793023
PID_EPOPATHWAY	-1.04924	-1.00689	-0.820393	0.937781	0.956601	-0.744047	1.65703	1.31933	1.04794	1.08717	1.16229	0.764949	1.24699	-0.86119	0.997396	0.977377	0.898487	1.00521	1.34487	0.889676	1.14311	-0.679616	1.26536	-1.01695	1.477	-0.927708	-0.803456	1.67742	1.613	-1.14797	-0.747497	-1.11558	-0.86257	0.922354	0.966205	-1.24258	0.908694	0.740163	0.795739	0.797886	-1.13515	0.738694	1.67042	1.49454	1.44007	-1.2079	1.05605	-0.828759	0.786846
PID_AR_TF_PATHWAY	-1.05062	0.875952	-1.25588	-1.27178	1.12862	-1.70362	1.19302	1.08087	0.900611	0.831974	0.871093	0.905784	-1.68283	-1.09317	-1.08742	-0.569126	-1.65593	1.00246	-0.966229	-0.818267	-0.876206	-1.12825	-0.748884	-0.804962	-1.11039	-0.828852	-1.07013	-1.37285	-0.87426	-1.34409	-0.565183	-0.759816	-0.6927	-0.902964	1.0031	-1.09655	-1.03109	0.976403	1.55538	-1.23182	-1.58771	1.23267	-1.03263	1.2304	1.42812	-1.37745	-0.827134	-1.15357	0.784964
REACTOME_SMAD2_SMAD3_SMAD4_HETEROTRIMER_REGULATES_TRANSCRIPTION	-1.0509	0.835334	-1.03412	-0.844819	-0.758371	-1.11559	0.659356	-0.6812	1.44098	1.12979	-1.15349	1.91217	-0.71185	-1.08614	0.904405	1.00708	-0.963033	1.20846	0.950543	-0.779417	1.47546	1.02792	0.903145	0.957377	-0.873904	1.09801	-1.2141	-1.12561	1.47968	-1.61562	1.10193	1.30173	0.684016	-0.994553	1.06592	-1.04775	1.07328	-0.87725	0.837662	1.18145	0.806482	1.10491	1.28962	1.38509	-0.792814	-0.97809	0.837214	-1.01887	0.786683
REACTOME_DIABETES_PATHWAYS	-1.05147	-1.07382	-0.87815	0.83822	-1.03996	0.752544	1.00059	0.817297	0.774756	1.14653	-1.21901	1.27753	-1.09243	-0.970007	-1.12667	-0.836706	-0.910407	0.945367	1.41598	1.26999	1.08024	0.966341	0.985424	-0.821844	0.881097	0.884014	-0.835538	0.913909	1.01054	-1.01633	1.41904	-1.08451	1.0736	1.85719	0.999694	1.37576	-0.782544	1.07985	0.812372	-1.12157	-0.890956	0.758271	-0.967121	0.894066	-1.13415	-0.623789	1.0645	0.838237	0.787933
REACTOME_ANTIGEN_PRESENTATION_FOLDING_ASSEMBLY_AND_PEPTIDE_LOADING_OF_CLASS_I_MHC	-1.05638	-0.60608	0.531966	-0.935143	-0.626293	-0.680822	1.27319	-1.0444	1.42548	1.6441	-0.757279	1.88295	1.28012	0.774999	0.988568	1.15171	-0.611854	1.19316	1.07572	1.05557	1.44461	-0.867945	-1.3429	-0.796126	0.926216	1.00527	0.718557	0.882094	0.937931	-1.13241	1.59735	0.915384	-0.858831	1.44623	1.2234	1.1197	0.857595	-0.674579	0.687106	0.69835	0.808625	1.3984	1.00865	-1.06375	1.41054	1.21429	0.796975	1.42538	0.775079
REACTOME_MEIOTIC_RECOMBINATION	-1.05657	-1.82374	-0.990473	1.13561	-0.770251	0.831778	-0.906145	-1.10588	-1.58419	1.00011	1.65299	-1.26094	-1.38166	0.955858	-1.22806	-1.31641	-1.12203	-0.848029	0.798383	-0.894499	-0.93745	0.947056	1.87122	-1.53295	-0.65063	-1.055	-1.01814	0.957313	0.958026	-0.704042	-1.31714	-1.50752	-1.91779	0.850742	1.74226	-1.03673	-1.70676	-1.59373	-0.757435	0.693916	0.804662	1.15895	-1.51226	0.773365	-1.61575	-1.50504	0.752085	-1.2206	0.777407
BIOCARTA_INTEGRIN_PATHWAY	-1.05664	-1.32532	-0.753052	0.776602	0.913415	0.787556	1.58012	1.56421	1.33365	1.0609	0.680062	0.879452	-0.903832	-1.19803	-1.06671	0.995172	0.978049	0.968622	1.35488	1.05039	-0.898241	1.02685	1.38785	-0.866206	1.67658	0.986736	-0.734073	1.62545	1.53566	-1.15383	1.67576	0.77305	0.932714	1.34152	1.4098	-0.881628	-0.769969	1.21282	0.647836	-1.37553	-0.793643	-0.811511	-0.857877	0.998108	-0.971661	-1.02714	0.947291	0.703138	0.779934
REACTOME_PPARA_ACTIVATES_GENE_EXPRESSION	-1.05737	-1.04402	-1.02131	-0.939354	-0.73066	-0.788289	1.01911	-0.874651	1.35573	1.15296	-1.20994	1.51491	-1.18049	-1.37607	-1.42061	1.24176	1.10646	0.957103	1.05327	1.25483	1.03865	-0.916923	-1.01378	-0.809274	-1.01829	1.25492	-1.1704	-1.19509	1.3772	-1.36179	1.48219	1.05753	1.21884	1.36626	1.17635	0.982589	-1.10078	-1.07997	-0.843616	-0.862567	0.973328	-0.883114	-0.800133	0.783022	1.10728	0.873919	1.21349	0.843294	0.780406
REACTOME_NUCLEOTIDE_EXCISION_REPAIR	-1.05872	-0.837838	1.06919	0.878393	-1.2908	0.84185	-1.72864	-1.91962	-1.63646	1.19166	0.797577	1.0427	-1.17074	0.910119	0.762091	-1.33003	-0.847521	-1.15901	1.40586	1.12083	1.77098	0.853141	-1.2589	0.96568	-1.12625	-1.34696	-1.31414	0.822606	0.823724	-0.757848	-1.51136	-0.856127	-1.6404	-1.6316	-0.888639	-1.47902	1.14121	0.890585	1.70404	1.17224	-1.10655	1.75494	-0.727806	-1.05629	-0.781634	0.764222	0.983272	-0.77847	0.779189
REACTOME_TRANSPORT_OF_RIBONUCLEOPROTEINS_INTO_THE_HOST_NUCLEUS	-1.06356	-0.877613	-0.798922	-0.765195	-0.993425	0.592286	-1.85938	-1.95223	0.582717	-0.88534	-1.6133	1.74052	-0.759603	1.25729	1.42074	-1.37036	-1.47036	1.01511	-1.61251	-1.63204	0.970806	-0.879174	-2.05677	1.60079	-1.92156	-1.49921	-1.24984	-1.10924	-1.26814	-0.780723	-1.20801	1.09398	-0.847419	-1.55563	-1.2179	-0.757648	1.72843	-0.699715	1.66389	1.68945	-0.760251	1.98497	0.813364	-1.07003	0.937668	-0.860551	1.24969	-1.32646	0.766016
BIOCARTA_AKT_PATHWAY	-1.06518	0.915918	-1.44535	-0.864609	1.09683	-1.26505	1.76052	0.854986	-0.900251	1.62488	1.71033	0.906654	-1.19069	-1.4302	-1.03885	1.62838	0.920438	1.05592	-0.67983	0.9629	0.88418	-0.886844	-0.825124	-1.13714	-0.868368	-1.07744	-1.25535	-0.769093	1.03127	-1.40679	1.06482	1.42628	0.7685	-0.789192	1.50851	-1.05965	1.70962	1.20221	1.21596	1.28119	0.565524	1.28137	1.46359	-1.00137	1.03374	1.12284	0.869302	-0.707892	0.764104
BIOCARTA_EGF_PATHWAY	-1.06542	-1.26527	-1.33486	0.849473	0.888968	-1.0439	1.39595	-0.580157	-0.647658	1.59233	1.49484	0.882687	1.10792	-0.567285	-0.782304	0.837338	0.87674	-0.886037	0.586036	-1.03538	-0.966741	1.00344	1.02277	-1.24581	1.34713	-0.90235	0.670809	1.36082	1.44823	-0.931119	1.08808	-0.966995	-1.27153	1.20174	1.82201	-1.53581	1.72409	1.17717	1.39452	0.888517	0.608587	1.03268	1.37345	1.42668	1.15266	-1.1082	1.16985	-1.23692	0.765968
KEGG_TYPE_I_DIABETES_MELLITUS	-1.06976	-0.99064	0.843115	-0.916405	1.10037	-0.972561	1.01646	-1.07844	-0.885531	0.975914	1.25215	-1.0727	1.25305	0.934838	1.02808	1.12967	0.942545	0.917089	1.07727	-1.58838	-1.38952	1.60385	1.46878	1.09238	2.24367	1.51554	0.85217	2.22589	2.01294	-1.02771	2.00435	1.13478	0.91974	1.38911	1.51711	-0.830551	1.53857	-0.616652	1.18727	1.30695	1.14902	1.2158	1.57727	1.20236	0.80601	0.981858	-0.566789	0.777838	0.755213
KEGG_LONG_TERM_DEPRESSION	-1.07033	-0.953815	-1.59651	0.727887	1.0851	-1.08271	0.817516	1.1089	-0.942883	0.761614	0.74747	-0.893036	-0.904225	-0.834889	-0.844665	0.877238	1.05061	1.01408	-1.22564	-1.26942	-1.20726	1.13311	1.05603	1.20349	1.56789	1.11921	0.981049	1.26098	1.34263	-0.924049	-1.04745	0.903532	0.762344	-1.11003	1.15745	-1.18847	0.930522	0.928644	-0.90125	0.875372	-1.26932	-0.836825	-1.19039	1.10497	1.04133	-1.38379	-1.34868	0.696571	0.756084
REACTOME_TRANSPORT_OF_MATURE_TRANSCRIPT_TO_CYTOPLASM	-1.0735	-0.667789	-1.53061	-1.02796	-0.762361	-1.46511	-1.64941	-1.98545	-1.3195	1.10209	-1.29738	1.77963	-0.68631	1.627	1.48289	-1.69008	-1.12769	-1.11801	-1.61928	-1.36891	1.21697	-1.14363	-2.26603	1.39479	-1.91418	-1.23872	-1.52917	-1.63016	-1.2489	-1.01321	-1.45381	1.0038	-1.03559	-1.43598	-0.883661	-0.874925	1.92677	0.95682	1.87244	1.56768	-1.19633	2.10614	1.03771	-1.38378	0.867063	1.15293	1.17162	-0.881648	0.749652
PID_P38_MK2PATHWAY	-1.0735	-1.10188	-0.840326	-0.898647	0.518523	0.804104	0.910644	0.80813	-0.975286	-0.508484	0.960292	-0.727847	-1.20902	1.05316	-0.996128	-1.03791	1.42085	-1.62706	1.53955	1.46371	-0.662711	-0.916536	1.17199	-1.19054	0.921172	0.773251	-0.907396	0.86182	1.36003	-1.33534	1.25266	-0.899651	0.900102	0.906556	1.22389	-0.820911	-1.1699	-0.781798	0.969397	-0.861482	-1.00161	-0.884298	1.00544	1.37703	0.867771	-1.23764	1.26041	-1.1783	0.752307
BIOCARTA_PTDINS_PATHWAY	-1.07542	-1.03257	-1.0486	-0.729936	1.35638	-0.940276	0.593238	-0.667429	-1.45793	-0.781661	1.76505	-0.890748	-0.883499	-0.629821	1.03966	1.04459	0.819015	1.09457	1.06385	0.610953	1.21044	0.930166	0.701529	0.958953	1.48619	0.743683	-1.14166	1.25101	1.71085	-0.923463	-1.13256	1.11256	-1.20914	-1.4798	1.10137	-1.59706	-1.23197	0.81305	0.944835	-1.25863	-1.14832	0.893053	0.576031	-0.783012	-0.904688	0.605353	0.983918	0.827418	0.7485
KEGG_GLYCOSAMINOGLYCAN_BIOSYNTHESIS_CHONDROITIN_SULFATE	-1.07687	0.859825	-0.78314	-1.63578	0.967806	-1.00077	-1.20943	1.07104	-1.01017	-1.51744	-1.45553	-0.892136	-1.02835	1.10954	0.732568	-1.33052	-0.693111	-0.910079	0.899075	-0.869809	-0.98261	1.40661	1.44504	0.933906	1.65403	1.46222	-0.810015	0.913287	1.81831	-1.35691	-1.72111	-1.2117	-1.10407	-0.689581	0.748251	-0.772334	-1.28707	-1.07674	-0.905935	-1.04217	-0.900718	-1.2637	0.835482	0.948487	0.964999	-0.696823	0.810866	0.675709	0.747149
BIOCARTA_TOB1_PATHWAY	-1.07837	-0.510264	-0.77831	0.795772	-0.672622	-0.943576	1.02665	0.93524	0.946842	-1.07345	-0.838593	1.46392	1.45342	0.887949	0.766784	0.746815	1.05671	-1.28607	1.01005	0.544965	1.2259	-0.820047	-0.820522	0.82856	1.42419	1.11766	0.737289	1.04957	1.67011	-1.06963	1.00969	-0.790879	-0.984053	-0.737295	1.06386	-0.58935	1.30692	-0.807407	-0.845451	1.1502	0.910107	0.872756	0.714121	-0.919098	-0.947846	1.25563	-1.23088	0.78514	0.744879
PID_RET_PATHWAY	-1.07982	-1.12122	-0.980097	-0.89475	1.05177	-1.33251	1.86035	1.40956	1.26954	1.13279	1.05146	0.917158	-1.0717	-1.38039	-1.68929	1.05359	1.31901	-0.751006	-1.11613	-1.42239	-1.40225	0.912551	0.966657	-0.676072	1.09275	0.880269	1.21411	1.05628	0.614278	0.911928	0.92414	-1.50326	-0.778627	1.57111	1.03274	1.27293	-0.797176	0.718887	-0.882111	-1.00113	-0.904668	0.658696	-1.03944	1.20471	0.843154	-1.64093	-0.920498	-1.116	0.742912
PID_ER_NONGENOMIC_PATHWAY	-1.08042	-0.662152	-1.12408	0.744582	1.57232	-1.45115	1.56011	1.32441	-1.00805	0.967477	1.60141	-1.18917	-0.86148	-0.66478	-1.03794	-0.437408	1.52814	-1.0006	1.14674	-0.79155	-1.1139	1.01527	1.7462	-1.06418	1.50139	1.24736	-0.83409	0.925092	1.67468	-1.49912	1.54289	1.14902	0.724705	1.03105	1.71983	-1.16341	1.44198	0.985793	0.800953	1.00479	1.14218	-1.08883	-0.993743	-0.980212	1.03951	-1.06341	-0.89462	1.22249	0.744101
PID_AJDISS_2PATHWAY	-1.08092	-0.860413	-1.35537	-1.07912	1.2491	-1.14262	1.52158	1.05675	0.643803	1.24887	1.16326	-0.846323	1.27288	-0.63587	-0.955545	1.0356	1.73248	-0.964013	0.968205	0.676192	0.859385	0.652252	0.789551	-0.829312	1.2335	-0.802302	-0.760252	1.18265	1.26221	0.782484	-1.19232	0.781719	-1.24216	-1.0906	1.21654	-1.36728	-1.2158	-1.04141	-1.0811	-0.984031	-0.843527	-0.783394	-1.28744	-0.78005	-1.44425	-1.13452	1.32501	-1.70234	0.745085
REACTOME_ABC_FAMILY_PROTEINS_MEDIATED_TRANSPORT	-1.08271	1.1952	0.827725	-1.57436	-1.56375	1.13022	-0.627905	0.92597	-0.780458	-1.25227	-0.727939	-1.30293	-1.30855	-1.54456	-0.791232	1.43475	-1.09714	1.455	-0.885286	0.689458	-1.21194	-1.07782	0.850422	-0.99551	-0.883246	-0.847932	-0.964886	0.999774	-1.10934	1.28243	-1.42356	-1.51009	-1.27248	0.866106	0.655347	0.867853	-0.834419	-1.0759	-1.01529	0.833311	0.849477	0.646023	-0.895611	0.946484	0.721438	-1.23868	-0.803883	0.84003	0.742367
WNT_SIGNALING	-1.08387	-1.14491	-1.02902	0.765178	1.31879	-0.881535	1.22169	0.881398	1.17449	1.10671	-0.711797	1.49537	-0.777684	-0.909558	0.762411	1.08242	1.08798	1.10086	-0.889071	-0.972372	1.01961	0.814816	-1.09211	1.31504	-0.754	-0.940409	-0.87395	0.949628	-0.708357	0.85649	0.94213	-1.1437	-0.866817	1.14838	1.31452	-0.893133	-1.11861	-0.836253	-0.765267	0.834701	-0.90582	-1.07195	-1.10687	-0.791622	-0.772459	-1.03651	-1.04415	1.17691	0.741652
REACTOME_SIGNALING_BY_NOTCH1	-1.08537	-0.863178	-1.12627	-1.08919	1.13181	-1.46342	0.907794	-0.665171	1.32114	1.35798	-1.04894	1.46068	0.844788	-1.19314	-1.32724	1.1652	1.24645	1.25295	-1.06411	-0.865737	1.30564	-0.988082	-1.01962	1.20798	-0.996377	-1.30798	-1.31252	1.56416	1.15618	1.02894	-1.29978	-1.36416	-1.02326	-0.943641	-0.929682	0.765414	0.913703	-1.07677	0.772175	1.13817	0.967337	1.22047	1.28792	1.1843	1.32324	-0.680649	0.766538	0.827782	0.739636
REACTOME_METABOLISM_OF_CARBOHYDRATES	-1.086	-0.912905	0.923399	-0.819356	0.994795	0.812378	-0.867906	-1.08408	1.15099	1.14155	-1.02898	1.38618	0.997779	1.20213	1.18433	-0.933849	-1.07117	0.906167	1.22008	1.10414	1.08182	1.03199	-0.910868	1.02373	1.10474	0.884708	-1.03622	1.1156	1.28517	-1.03625	0.907788	-0.99429	0.933067	0.87236	0.946029	1.0552	-0.880647	1.05159	1.01764	-0.978918	-0.92301	0.937261	-0.94079	-1.18988	-0.997519	-0.878206	1.35516	-0.912765	0.740444
PID_RHOA_REG_PATHWAY	-1.09084	-0.567431	-0.972575	-0.969476	1.26521	-1.13819	1.20747	0.627178	-1.02187	0.933571	1.46459	-1.26063	-1.01895	-1.44074	-1.03564	1.42935	1.17743	1.12085	-0.925747	-0.989382	1.07238	-0.769277	-1.08026	1.00988	1.25537	0.570552	0.690845	1.44685	1.34823	0.923347	-1.27781	-1.11735	-0.944694	-0.871623	0.844058	-1.13948	0.687683	1.62322	1.24841	-1.51171	-1.20965	0.853666	-0.601125	-1.05388	-0.438701	1.2387	1.01189	1.09309	0.727724
PID_AMB2_NEUTROPHILS_PATHWAY	-1.09167	0.978911	1.21907	-1.64924	-0.799233	-0.802702	1.50455	-0.904876	-1.19962	1.20004	1.41454	-0.937707	1.28028	-0.6247	1.08621	1.14848	-0.967586	1.51349	0.887872	-1.03834	-0.883983	0.854165	0.96481	0.915655	0.923015	-0.86002	-1.23113	1.123	1.19185	-1.04697	1.08321	0.807488	-0.7334	-0.843443	1.32666	-1.2823	-0.762079	0.604954	-0.647648	-0.900588	-1.1374	0.567218	0.990581	-1.0339	0.920846	1.0943	0.833077	0.977145	0.727817
PID_ERBB1_DOWNSTREAM_PATHWAY	-1.09781	-0.874173	-1.34167	-1.10892	1.23571	-1.19389	1.65455	1.07287	0.946374	1.47803	1.22553	1.18732	-0.994385	-0.860579	-1.26298	-0.676628	1.26089	-1.40803	1.54726	0.953388	0.855088	1.15349	1.36814	-1.07836	1.22143	0.982445	-0.77373	0.896634	1.50002	-1.10424	1.74698	1.06893	1.37059	1.32088	1.32425	-0.813828	1.1751	1.32777	1.19679	-0.822603	-0.851764	0.956008	0.939882	-0.656674	-1.0564	-0.761882	1.23288	-0.726657	0.710875
KEGG_ALDOSTERONE_REGULATED_SODIUM_REABSORPTION	-1.10344	-1.13635	-1.48858	0.946289	1.56912	-1.5396	0.580989	0.95769	-0.807259	-0.834896	0.598561	-0.745544	-0.759335	-0.74676	-1.02085	0.524228	-0.804498	0.718204	0.87517	0.941997	-1.01683	-0.878138	1.12812	-1.51331	0.887639	0.82683	0.971011	0.764221	0.973372	0.903049	1.41378	1.05989	1.11718	0.881838	1.05045	-1.16723	-0.5839	-0.950703	0.889559	0.988137	-0.952061	0.514425	-1.14524	-1.17306	-0.917384	-0.833951	-0.749402	0.985077	0.695213
ST_FAS_SIGNALING_PATHWAY	-1.10512	0.869072	-0.874568	-1.07319	1.09735	-1.20535	1.43673	1.20813	0.918478	1.37006	0.913726	0.993761	1.14035	1.11829	0.846535	0.455138	-0.952516	0.697735	1.42979	0.969553	1.03253	1.45855	1.0781	-0.858861	1.13658	1.12595	-0.772574	0.882397	1.27671	-1.0132	-1.00495	0.70941	-1.03971	-1.13542	0.970797	-1.09812	-0.644157	-1.12087	0.843306	1.02658	-1.12912	0.854167	1.46927	0.966877	-1.03021	0.876679	1.51995	-1.13649	0.692885
PID_NFAT_TFPATHWAY	-1.10667	0.942227	-1.57291	-0.947526	1.92063	-2.02878	1.46794	0.860406	-0.663013	1.24006	1.54729	-1.08903	1.40548	-0.954989	-0.880351	1.33344	1.13824	0.938272	1.0875	-0.94173	1.17985	1.20246	1.12886	-0.943968	1.34795	1.30513	-0.992151	0.823507	1.50452	-1.52028	-0.943165	-1.37186	-0.78292	1.18489	0.899788	1.16954	1.08472	-1.19576	-1.04982	1.25159	0.882522	0.794163	0.908801	0.863469	-0.834032	1.26606	0.948358	0.724231	0.690629
PID_NCADHERINPATHWAY	-1.1074	-1.12076	-1.52751	-0.702461	1.33918	-1.10111	1.50978	1.59588	-0.88029	0.925993	1.48249	-1.27237	-1.18347	-0.688656	-1.06992	0.508509	-1.03299	-0.654805	0.990255	-0.960059	0.814178	1.40872	0.820131	1.15617	1.05858	-0.754664	-1.04659	1.15293	1.4463	-0.948616	1.59134	1.27881	1.40718	0.70184	1.03278	-1.08906	-0.871671	0.780481	-0.553071	-1.02394	-0.959292	-0.59252	-0.863342	-1.36619	0.725119	1.04487	-0.972861	1.16833	0.691049
KEGG_PROPANOATE_METABOLISM	-1.10781	-1.06203	-0.673758	0.706699	-1.23139	1.38614	-1.84862	-1.81819	-1.10331	1.31427	-1.43758	1.03359	0.807687	1.38091	1.29441	-1.38677	-1.09387	0.881712	-0.821979	-1.20004	1.34846	0.720878	-1.35891	1.60662	-1.28246	-1.42376	-0.918422	0.818118	0.437369	1.02947	-0.909313	-0.867623	-1.33763	-0.749503	1.20538	-1.17771	-1.1495	-1.28567	-0.548719	-0.771083	0.99495	1.30761	1.14844	0.798076	-0.899565	0.979159	1.2797	-1.11104	0.692299
REACTOME_RNA_POL_II_TRANSCRIPTION_PRE_INITIATION_AND_PROMOTER_OPENING	-1.11053	-0.937532	-1.12233	0.863678	-1.15304	-0.892092	-1.327	-1.88664	-1.15875	1.51395	-1.03619	1.56786	-1.42411	-0.864419	-0.817664	-1.27028	-1.1453	-1.29235	0.973565	0.956469	1.07857	0.75839	-1.19165	0.837336	-1.5978	-1.19347	-1.42277	-1.30808	-0.486452	-1.21916	-1.14352	-0.919134	-1.34853	-1.17123	-0.797083	-1.30004	0.996823	-1.2167	1.28977	1.53678	-0.834089	1.65145	-1.03083	-0.940052	-1.13354	-0.818843	1.13237	-1.22441	0.686335
KEGG_PENTOSE_PHOSPHATE_PATHWAY	-1.1115	-1.47447	-1.28662	0.923864	1.07399	0.97299	0.798012	-1.41698	0.752971	1.17847	0.818391	1.02217	-0.933909	0.952237	1.37697	-1.084	-1.11308	1.07829	1.24244	0.836515	1.34034	1.01174	-1.43172	1.74922	-0.874623	-1.13637	-1.18882	0.764092	1.17688	-0.685712	0.691898	-0.969393	-0.703467	0.841694	0.805131	0.699112	-0.821492	-1.11717	-0.970558	1.2253	0.586379	0.970053	-0.833755	-1.20401	0.765571	-0.846059	1.08876	0.821179	0.685955
REACTOME_PLC_BETA_MEDIATED_EVENTS	-1.11332	-0.808838	-1.27474	-0.939133	0.648773	-1.15758	1.34972	1.2143	-0.797485	0.744007	0.864711	-0.829689	-0.786494	-0.950489	-0.946913	1.03505	-0.840657	-0.934844	1.01571	-0.865821	-0.790945	0.648929	1.30503	-1.05285	1.14806	0.805544	-0.871678	0.747042	1.25209	-0.739961	1.12655	0.860439	0.689239	-0.82587	1.43377	-1.32404	-0.942354	1.25369	-1.36873	-1.22963	0.921694	-1.05294	-0.887621	-0.777371	-0.511009	-1.01534	-0.852231	-0.581335	0.68304
PID_BMPPATHWAY	-1.11352	1.03618	-1.41142	-0.77823	1.08651	-1.46644	0.988414	-0.582941	0.730356	0.886585	-0.93456	0.981279	1.28773	0.833325	-0.967439	1.28203	1.44188	0.894291	-0.976907	1.24013	-0.774499	-1.49329	0.901458	-1.25747	0.931872	1.08339	0.884897	-0.90205	0.88437	-0.95258	-1.17357	-0.75713	-0.986468	-1.37836	-0.674052	-0.78	1.05012	-0.987337	-0.720634	1.27537	1.05347	1.19233	-0.684786	1.06498	0.840965	-1.13356	-1.04007	0.791508	0.685073
KEGG_NICOTINATE_AND_NICOTINAMIDE_METABOLISM	-1.11656	-1.27454	1.0205	-0.71996	-1.00461	1.55896	1.05503	0.836771	0.95535	-0.69645	1.16583	0.837382	-0.94512	-0.994003	-0.90386	0.809254	0.614166	1.09372	-1.06375	-1.02277	-1.62536	-0.897301	0.836715	-0.921055	-1.24595	-1.46681	-1.48555	1.08301	1.02233	0.953586	-1.11454	-0.824428	-0.801248	-1.00205	-1.05804	-0.682011	-0.811509	-0.991571	-0.822373	0.739583	-0.923991	-0.846357	1.13977	1.16253	-1.27595	-0.803326	1.52747	-1.15103	0.678714
REACTOME_G_ALPHA_Z_SIGNALLING_EVENTS	-1.11885	-1.4017	-1.17852	0.749521	0.838707	0.741786	0.965304	0.886295	0.710022	0.986961	-0.603152	0.788528	-0.78785	-1.13653	-1.02589	1.24333	1.13168	1.2527	1.02707	0.96543	-0.775181	1.03417	1.14867	-0.903135	1.16493	-0.559002	-1.25864	1.35498	1.7673	-1.10059	0.935465	0.837807	-0.867127	-0.749072	0.816958	-1.19289	1.0899	0.811469	0.824004	0.710963	0.929769	0.930019	-1.48501	-0.893334	-0.844743	-1.15528	-1.09602	0.539193	0.674226
KEGG_BIOSYNTHESIS_OF_UNSATURATED_FATTY_ACIDS	-1.11998	1.12264	-0.85021	-1.22652	-1.01913	-0.688394	0.977119	-0.602264	0.94287	1.0029	1.16992	1.18249	-0.908639	-0.926197	0.582297	-0.937921	-1.08343	0.996045	1.32744	0.981854	1.1617	1.36717	1.13543	0.653124	0.67944	-0.694963	0.709877	0.717838	-0.554436	0.817825	-1.05689	0.870176	-1.23706	-0.7656	1.04792	-0.788692	-1.40133	-0.628279	0.665234	-0.620568	-1.17662	1.26824	-0.839173	1.29743	-1.33991	-1.35735	-1.04439	-1.1465	0.673378
REACTOME_SIGNALING_BY_ILS	-1.12	0.800024	-1.01408	-1.17636	0.945777	-1.26535	1.59794	1.25988	0.94644	1.06136	1.01411	0.970732	1.36234	1.23719	1.21443	-0.897692	0.865855	-0.671654	0.990647	-0.927775	-0.946	1.13127	1.2644	-0.77278	1.03814	-1.28304	-1.72326	1.44807	1.84918	-1.08268	1.61179	0.965479	-0.714129	1.37401	1.40871	-1.04071	-0.847196	-1.00237	-0.630771	0.965403	0.788765	1.29784	2.0636	1.8902	1.70615	0.839982	1.10933	-0.665936	0.676004
KEGG_ACUTE_MYELOID_LEUKEMIA	-1.12073	-0.987532	-1.12224	-0.91428	1.09587	-1.03424	1.38116	0.79531	1.08563	1.29485	1.23125	0.94966	1.31818	-0.764517	1.05989	1.26824	1.13526	0.871339	1.45745	1.22951	1.45907	1.26539	1.17937	1.14018	1.23096	-0.985662	-1.03037	1.14086	1.06636	-0.94615	1.219	1.1892	1.44437	-0.779369	0.896703	-0.910625	0.775538	0.681445	1.09359	-0.606175	-0.853161	0.885197	1.02869	0.989386	0.813091	0.881319	1.24495	0.712074	0.676174
KEGG_SYSTEMIC_LUPUS_ERYTHEMATOSUS	-1.12106	-1.7593	-1.36785	1.39545	1.53759	-0.849954	1.14953	-1.42399	-1.42628	1.45933	2.15369	-1.567	-1.1992	-0.838623	-1.15827	0.823376	-0.734606	0.934705	0.804856	-1.12058	-1.51091	1.14081	2.44956	-1.66751	1.32623	-1.05106	-1.10304	1.69494	1.46458	0.767603	-0.83129	-1.3256	-1.33728	1.16117	1.7487	-1.03034	1.25212	-1.30419	1.08283	0.713991	1.0632	0.853165	-1.20658	-1.09204	-1.79941	0.857298	1.29065	-1.1888	0.677879
REACTOME_PHOSPHOLIPID_METABOLISM	-1.12147	1.10024	-1.00357	-1.7481	1.05441	-1.26098	0.993853	-0.867628	0.884908	0.937212	0.872526	0.935883	-1.26667	-0.958167	0.99136	-1.20761	-1.45225	0.945236	-1.06011	-1.03536	0.758239	-0.936824	-1.04585	-0.949932	-1.28135	-0.99652	-1.23036	-1.13476	1.10287	-0.922318	-1.05312	-0.90726	-1.04451	-1.24875	0.967699	-1.43425	-1.01335	1.16546	0.999363	-1.11913	-1.26517	1.1096	1.16164	1.15578	0.946617	0.932546	1.32845	-1.13834	0.679248
REACTOME_COLLAGEN_FORMATION	-1.12212	1.18673	-1.08442	-1.56006	1.14398	-1.12188	1.00588	-1.00363	0.920427	1.09426	-0.851187	-0.876364	0.956654	-1.10082	-1.16413	1.49293	1.04626	0.961955	0.903237	0.992823	-1.10748	-0.94845	1.12179	-0.918343	0.768695	1.01971	1.21576	-1.14805	-1.04444	-0.797511	1.03867	0.922345	-0.815604	0.940235	0.861369	-1.13191	0.536001	-0.813447	-1.14021	1.06606	1.30463	-0.863401	-0.869777	-1.29062	0.693107	1.28447	-0.938046	1.0873	0.68016
KEGG_GNRH_SIGNALING_PATHWAY	-1.12268	1.0025	-1.32152	-1.05623	1.10023	-1.24931	1.32425	1.20703	0.831322	1.14983	0.844662	-0.987599	-1.05691	-1.04409	-1.08272	0.690204	1.01526	0.817076	0.894829	-0.784802	-0.949874	0.907632	1.07123	-0.933606	1.25254	1.09091	0.915557	0.890151	1.22337	0.777963	1.26237	0.739649	0.662083	1.25875	1.44015	-1.01258	0.924214	0.851284	-1.14885	0.739446	0.980755	-1.1318	-1.12696	-1.17181	-0.988046	-0.839757	-0.756904	0.962042	0.681126
KEGG_GLYCEROLIPID_METABOLISM	-1.124	0.722342	-1.04051	-1.30203	0.831107	-0.837558	-1.38431	-0.988179	-1.01293	-1.44815	-1.22525	-1.28049	0.836786	0.880513	1.13706	-0.949281	-0.837522	1.10119	0.724701	-0.931702	-1.02668	-0.702995	0.824536	0.936685	0.914904	1.0798	-0.924434	-1.04818	0.921913	-0.925079	1.22883	1.25401	0.794953	-0.795219	1.34799	-1.23035	0.980211	-1.15888	-0.891855	1.45253	1.27457	0.940146	-0.836686	1.11947	-0.835712	1.00958	1.05888	-1.03627	0.679927
PID_UPA_UPAR_PATHWAY	-1.12496	0.727137	-0.757207	-1.108	0.90972	-0.859533	1.95126	1.17287	1.37462	1.44092	1.56768	0.919571	-0.86409	-0.673312	-0.881018	-0.862567	-0.756196	0.949013	0.554455	-0.819644	-1.16251	0.550776	1.42466	-0.973092	1.0026	0.846574	-1.35284	1.2413	1.27338	-1.0781	1.21509	0.781421	1.20671	1.03308	-0.870652	0.930528	0.949117	-0.791878	-1.06065	0.897163	0.880272	0.832089	-0.893435	-0.880407	-1.58183	-0.564943	1.69211	-1.24441	0.679998
BIOCARTA_IL12_PATHWAY	-1.12498	-1.62332	-1.08311	1.17259	-0.987276	0.944384	0.925116	-0.741141	1.0402	0.816827	0.951672	-0.844369	0.961932	-1.08085	-0.821301	1.29292	0.470895	1.13046	-0.965568	-1.09476	0.88026	0.688342	-1.09044	0.671563	-1.01517	-1.47203	-1.23674	0.97245	0.888616	0.561227	1.7706	-0.995735	-0.7213	1.54423	1.70665	-0.409954	0.947892	-0.805487	1.61369	0.948345	-1.60581	1.19722	1.76011	1.31927	1.42369	0.543431	-0.767034	-0.680976	0.682738
KEGG_JAK_STAT_SIGNALING_PATHWAY	-1.12501	-1.12958	-1.17631	0.986575	1.294	-1.10881	1.40047	1.39755	1.32337	-1.02762	-0.799913	0.935579	1.51424	-1.03155	-0.871589	1.44327	1.0732	0.97157	1.33694	1.12414	1.23358	1.12756	1.31419	-1.13982	1.15854	-0.992625	-0.762428	1.18865	1.3239	0.751304	0.949809	1.07161	1.10074	-1.04353	-0.830459	0.87275	1.03157	0.887267	0.898217	0.943989	0.702492	0.77255	1.36877	1.32432	1.19077	-0.78549	1.15626	-1.09924	0.685475
REACTOME_HOST_INTERACTIONS_OF_HIV_FACTORS	-1.12645	-0.941387	-1.07665	-0.821706	-0.680311	-1.01681	-1.24299	-2.03341	0.712341	1.8703	-0.88356	2.06051	-1.49007	-1.08213	1.12935	-1.41151	-1.93768	1.07921	1.15159	1.01776	1.85616	0.988544	-1.32584	1.33732	-0.984098	-1.54672	-1.97661	1.46264	1.46617	-1.34457	0.881013	0.80814	-1.21509	0.806935	1.10578	-1.13425	1.48556	-0.825891	1.69793	1.30717	-0.866282	2.11224	-0.995736	-0.978716	-1.59365	-1.05138	1.43986	-1.49215	0.683794
REACTOME_INTEGRATION_OF_ENERGY_METABOLISM	-1.12674	-1.10269	-1.37196	-0.769928	0.592104	-0.729826	0.85716	-0.852985	-0.962105	1.13666	0.831295	0.980469	-0.86525	-1.49921	-1.10705	1.43031	1.06787	1.24934	1.21496	0.963111	-0.863772	1.11893	1.3054	-1.03184	1.15663	-0.946089	-0.993338	1.52458	1.24323	0.756586	1.41802	1.18178	1.0376	0.705505	1.05812	-0.998787	-1.0127	-1.00902	-0.767371	-0.91952	1.28752	-0.977721	-1.63047	-1.37047	-1.41236	-0.948068	-0.853064	1.00805	0.685571
PID_RHOA_PATHWAY	-1.12853	0.781828	-1.13197	-0.996036	1.38598	-1.17958	1.45502	1.17619	0.858912	1.24011	0.884473	1.23491	-0.701362	-0.929139	-1.05145	0.915723	0.706066	-1.16023	-0.762037	-0.714797	0.806206	-0.782599	-0.673572	-0.963435	-0.949499	-1.42353	-1.49841	0.898042	1.46602	-1.30157	1.78489	1.2672	1.1131	0.899786	1.51014	-1.35749	1.30742	1.62206	1.35103	-1.32231	-0.961461	0.938876	0.82618	-0.741611	1.13431	0.997116	-0.524023	1.25133	0.682472
REACTOME_SIGNALING_BY_BMP	-1.12926	-0.886847	-1.60852	0.769195	1.42214	-1.6816	0.967866	0.904039	-0.896425	0.824183	0.991828	1.09546	1.79538	1.16685	-0.790174	1.17809	1.88359	-1.41102	-1.12617	-0.954434	-1.35583	-0.979303	1.27575	-1.51896	-0.859516	0.971903	0.642163	-1.42642	0.864171	-1.28351	-0.824189	-0.613442	-1.0466	-1.23423	0.756481	-1.34867	1.14766	0.64902	0.757707	0.793855	1.05189	0.944248	1.00955	1.14497	-0.973124	-0.792724	-0.3522	-0.666397	0.683383
REACTOME_G_ALPHA_Q_SIGNALLING_EVENTS	-1.13021	-0.899526	-1.22451	-1.09452	1.13161	-1.23626	1.36358	1.46877	0.781513	-0.938676	1.26725	-1.20861	-1.02815	-1.26308	-1.06234	1.14241	0.894488	1.11014	0.927699	1.13377	-1.22932	0.995864	1.5584	0.995486	1.76442	1.71968	1.21677	1.20722	1.2263	-0.861906	1.43772	0.911127	1.40781	0.82578	0.8862	-0.75185	-0.825737	0.784165	0.813653	-1.28672	-1.07706	-1.0986	-1.3823	-1.19938	-0.876155	-1.08824	-0.922272	0.859741	0.6833
KEGG_WNT_SIGNALING_PATHWAY	-1.13084	-1.04478	-1.56547	-0.819505	1.47873	-1.70978	0.844631	0.879171	0.925875	0.985608	-0.642929	1.29581	-1.31426	-1.56078	-1.41256	1.05565	1.24617	0.781331	-0.787845	-0.950992	0.788872	0.916196	0.952813	-0.961485	0.928264	-0.836422	-0.95248	0.973904	1.03808	-0.788538	-1.05824	-1.1448	-0.911	1.11416	1.03564	0.937517	-0.87306	-0.915481	-0.960105	0.925805	0.951476	-0.895929	-1.15415	-1.17448	0.803167	-0.767005	-1.28054	1.42829	0.683952
SIG_INSULIN_RECEPTOR_PATHWAY_IN_CARDIAC_MYOCYTES	-1.1312	-0.803871	-1.19769	-1.14565	1.13806	-0.994369	0.747756	0.883409	-0.77963	-0.612261	0.816103	0.936474	-0.909947	0.831704	-0.608907	-0.778159	-0.874167	0.925654	1.01048	0.792878	1.13368	0.674212	-0.787335	1.05436	0.98107	0.901672	-1.01655	0.719443	1.37225	-1.35981	-1.00351	1.22521	-0.659221	-0.749989	1.24616	-0.964443	0.735529	0.85941	-0.561416	-0.673348	-0.813204	0.816654	1.47147	1.47145	1.57159	-0.986115	0.888615	0.86703	0.685792
REACTOME_SMOOTH_MUSCLE_CONTRACTION	-1.13198	-0.937108	-0.760133	-1.06369	-0.895802	1.04882	2.01811	1.65919	0.671235	0.832264	2.09438	-1.4024	-0.736475	-1.08548	-0.76475	-0.962522	-0.699784	1.00134	1.43702	1.06647	-0.817456	1.30174	1.72145	-0.987253	1.58913	1.48907	1.20715	0.767723	1.06787	-0.929683	2.11259	1.48739	1.63478	1.50591	-0.651434	0.939297	-0.601472	1.44574	1.27423	-1.52332	-1.67592	1.19479	-0.792825	-0.964472	-0.79039	0.708101	-1.29487	1.04842	0.686436
REACTOME_TRANSCRIPTIONAL_REGULATION_OF_WHITE_ADIPOCYTE_DIFFERENTIATION	-1.13335	-1.17809	-1.14129	-0.874524	-0.537871	-0.7882	0.82605	-1.04775	1.25539	1.24002	-1.27617	1.55112	-0.763501	-1.48134	-1.26542	1.39435	1.27746	0.690614	1.05032	1.16064	1.23154	-0.839585	-1.17491	0.811119	0.952503	-0.88702	-1.14872	0.842955	1.36614	-1.02631	-0.778476	-1.04575	0.885138	0.837646	0.850468	1.07031	-0.893833	0.774025	-0.851298	-0.734624	0.741019	0.631886	-1.19527	-0.887444	-1.113	-0.887367	1.09464	-0.845444	0.684776
REACTOME_BIOSYNTHESIS_OF_THE_N_GLYCAN_PRECURSOR_DOLICHOL_LIPID_LINKED_OLIGOSACCHARIDE_LLO_AND_TRANSFER_TO_A_NASCENT_PROTEIN	-1.13478	-1.46319	0.983268	1.05415	-1.10605	1.4442	-1.77318	-2.06881	-0.852019	-0.941838	-1.77425	1.44805	-1.14615	-1.03446	1.47582	-1.19273	-1.48051	1.09932	-0.922522	-0.903687	0.881914	-1.12731	-1.28139	0.897149	-1.9035	-1.02083	-1.02454	-1.71336	-1.1203	0.81183	-1.41272	-0.809679	-0.891546	-1.08893	-1.13801	-0.708144	-1.25609	-0.99409	0.846332	0.745137	-0.96219	1.45965	-0.765835	-1.09268	-0.863698	0.960816	1.03441	-0.970522	0.683251
PID_PRLSIGNALINGEVENTSPATHWAY	-1.13558	-1.09643	-0.778273	0.866336	0.841661	0.680141	1.65322	0.781484	0.543872	1.61874	1.40311	0.939152	1.52194	1.67135	-0.97566	1.06642	1.88967	-1.34804	1.39636	0.860469	-0.772016	1.02555	1.24099	0.660807	1.18825	0.498212	-1.55135	1.30135	1.59842	-1.24053	1.35108	0.857605	1.11364	1.42457	1.03387	1.12023	-1.34395	-1.1561	-0.78169	-0.989244	-0.821327	1.07282	-0.964508	-0.864145	-0.971595	1.16538	0.937325	0.923286	0.683967
REACTOME_INTEGRIN_CELL_SURFACE_INTERACTIONS	-1.13566	0.922905	0.699586	-1.16803	0.991916	0.853444	1.27983	1.41224	1.10198	-0.787433	1.62485	-1.08356	-0.94002	-0.735506	-0.67028	0.795602	-1.09386	1.11652	-0.983246	-1.29276	1.02553	1.03347	1.01825	1.34563	1.25082	1.24648	1.02762	1.3607	1.19221	0.812202	1.41896	0.984204	1.19982	1.4042	0.840491	0.998508	-0.770518	-0.810888	-0.745875	0.908596	0.6964	1.29979	-0.792936	-1.18989	-0.832682	1.03515	-0.841486	1.15773	0.686777
KEGG_GLYCOLYSIS_GLUCONEOGENESIS	-1.13667	0.607369	-0.782317	-1.21817	0.795777	0.826993	-1.06661	-1.09988	0.847253	1.31009	-0.8535	1.13469	1.63501	1.60712	1.70732	1.02399	0.757874	0.798742	1.41878	1.0712	1.35348	0.781727	-0.773709	1.36503	0.978299	-1.1149	-1.02598	1.2841	1.30869	0.809139	-1.27537	-0.909749	-1.39689	-1.43598	0.974991	-1.12667	-0.569778	-1.05541	-0.792993	0.94152	1.11587	1.29359	0.936815	-1.20642	-0.885627	1.44622	1.27589	1.08758	0.686631
KEGG_NON_SMALL_CELL_LUNG_CANCER	-1.13743	-0.717109	-1.42027	-1.25909	1.32931	-1.3566	0.712954	-0.732859	-0.745968	0.835927	0.954139	0.849884	-1.09115	-0.748982	-0.696136	-0.710869	-0.786986	-0.661646	1.55479	0.894875	1.4602	1.06241	0.884763	0.949064	1.61505	1.24769	0.942485	1.09633	1.40035	-1.39856	0.755017	-0.798563	0.74249	-0.80694	1.12897	-1.51776	1.37599	0.852356	0.950824	0.925216	-0.653048	1.04046	0.926639	1.21887	-0.785533	-0.859408	1.32089	-1.10976	0.68694
REACTOME_ADAPTIVE_IMMUNE_SYSTEM	-1.13897	0.927883	-0.992853	-1.02074	0.92074	-1.05954	1.14467	-1.14551	1.01734	1.54828	1.08063	1.47613	-1.00692	-0.892954	1.03772	0.951542	-1.06502	1.00509	1.30106	1.07198	1.20332	1.12417	1.0651	-1.01096	1.43188	0.96153	-1.50523	1.67583	1.98066	-1.33051	0.982719	-0.929355	-1.04847	0.967257	1.13727	-0.893455	1.30963	1.13163	1.45263	1.00194	-1.10858	1.67356	1.20017	-1.03567	-1.17942	1.28272	1.2881	-0.926584	0.685442
PID_HDAC_CLASSI_PATHWAY	-1.14015	1.00354	-0.877808	-1.15216	0.726212	-0.992443	1.32221	1.02415	1.09858	1.07919	-0.956205	0.911374	-0.985286	-1.35208	-0.943184	1.07558	-0.874543	1.28077	0.810876	1.14359	1.20953	-0.93113	-0.819459	-0.707383	0.783748	-0.803008	0.884953	1.06594	0.795781	0.993968	-0.903011	1.03637	0.682277	-1.35334	-1.03617	-1.14156	1.18901	1.38345	1.63959	-1.41736	-1.56573	1.10607	-1.06545	-1.06872	0.75345	0.80011	0.877848	0.763878	0.684238
KEGG_PRION_DISEASES	-1.14244	-1.03911	-1.21734	0.767791	1.34862	-0.996057	1.80994	0.997364	1.05518	1.63623	1.28963	0.909728	1.31213	1.50338	1.25241	0.7855	0.799844	0.540909	1.18311	-0.755905	-1.43192	1.27708	1.64402	-1.19549	1.51141	1.2292	1.15679	1.16448	1.55296	-0.97096	1.016	-0.795997	-1.02169	1.02375	1.36946	-1.15733	0.746004	1.16196	1.11796	-1.03727	-1.14513	-0.626286	0.742227	-0.961538	-1.07148	1.28124	0.922595	1.12617	0.679502
SIG_CHEMOTAXIS	-1.14458	-0.93693	-0.886447	-0.833855	0.666109	0.799206	0.869367	1.2136	-0.712151	-0.912136	-0.682147	1.05904	-0.820836	-1.11676	-0.833489	0.841105	0.618538	-0.841469	1.40717	1.04096	0.869518	0.747119	1.14008	-0.904481	-1.01733	-0.996145	-1.21111	-1.13138	1.15822	-1.52159	0.677061	1.52519	0.921704	-1.59693	-1.01593	-1.57696	0.83927	0.902694	0.926417	-0.966021	0.982346	-1.15343	0.889466	-0.966908	-0.7315	1.2932	0.967227	0.764628	0.675369
BIOCARTA_PDGF_PATHWAY	-1.14884	-1.2268	-1.46735	0.890565	0.824159	-0.982718	1.60139	0.628168	-0.717459	1.75523	1.63024	0.735923	1.17544	-0.580575	-0.939774	0.861273	1.02887	-0.856439	0.581737	-1.26517	-1.02461	1.25961	1.13601	-1.23041	1.41062	0.963361	-0.711032	1.08337	1.36908	-1.05129	1.24314	1.06672	-1.26115	1.20138	1.70393	-1.68597	1.74142	0.964539	1.33405	1.15799	-0.764736	1.3655	1.54832	1.4485	1.1305	-0.844651	1.07294	-1.04657	0.664404
PID_MET_PATHWAY	-1.14953	-0.87169	-1.2931	-1.35384	1.13098	-1.04158	1.37009	0.994312	-1.02601	1.28541	1.4368	0.889198	-1.42251	-1.28026	-1.4132	0.983688	0.939442	-0.733529	1.06913	0.802167	0.857607	1.04291	1.2954	-0.760381	1.33749	1.11204	-1.24546	1.00339	1.95432	-1.28873	1.28813	0.952013	-0.858861	0.848307	1.31575	-1.21774	0.896162	-0.991311	0.669088	1.15917	0.963142	1.02273	-0.620861	0.840164	0.947189	-1.13994	1.12411	-1.17728	0.665247
PID_RAC1_REG_PATHWAY	-1.15139	-1.27611	-1.49044	-0.858526	1.60813	-1.17526	0.886811	-0.754351	-1.21037	0.976632	1.49636	0.873373	-1.31974	-1.34119	-0.793708	0.845313	-1.09295	1.29884	1.42554	1.15651	1.23708	0.872103	0.965228	0.922015	1.85992	1.09217	0.872787	1.57485	2.04878	-0.982396	1.19105	0.913786	0.961334	-0.932294	1.30822	-1.29151	-0.849383	-1.32522	-0.681819	1.41236	1.04127	1.07703	-0.951339	0.736649	-0.954718	-0.644256	0.901663	0.66678	0.662145
REACTOME_SIGNALING_BY_NOTCH	-1.15458	-1.09454	-1.34024	-0.975117	1.31537	-1.49092	0.919446	0.893223	1.31481	1.07117	-1.34309	1.51728	-0.873625	-1.06695	-1.28934	0.975234	1.00079	1.09244	-0.987799	-1.07668	1.25596	-0.952379	-1.0273	1.112	0.847593	-0.953095	-0.91681	1.46737	1.04162	0.850391	-1.17963	-1.30522	0.794651	-0.935928	-1.0329	1.00293	0.973913	-0.923678	0.89202	0.835855	0.982348	1.02159	1.23424	1.12124	1.12114	0.638277	-0.866503	0.890136	0.654546
BIOCARTA_ACH_PATHWAY	-1.15634	-0.935226	-1.50192	-1.25919	1.47981	-1.60225	1.46074	1.43503	-0.966208	0.610621	1.59441	-1.14384	-1.0562	-1.29521	-1.45162	1.00884	1.26543	-0.659117	-1.14368	0.80261	-1.13996	-1.2327	1.3574	-1.68623	1.06495	1.01306	0.77357	0.75498	0.800487	-0.750708	1.39074	1.22938	1.18136	1.12927	1.36434	-0.977825	1.12964	1.03209	0.94424	0.928588	-0.656178	0.656671	-1.48799	-0.991698	-1.13098	-1.54849	-1.46818	0.838555	0.652028
REACTOME_PTM_GAMMA_CARBOXYLATION_HYPUSINE_FORMATION_AND_ARYLSULFATASE_ACTIVATION	-1.15664	0.821431	1.08178	-1.4469	-0.90873	-0.977225	1.15439	1.1842	1.16184	1.02825	-0.97341	0.967926	-0.894358	-0.806286	0.773024	0.613675	-1.20357	1.29464	1.42209	1.42503	1.16404	-0.852155	0.851846	-1.37202	-1.36058	1.07346	-0.969046	-1.52007	-1.40724	0.875222	0.901963	-0.976716	0.784652	0.998313	-0.765867	0.605304	-0.653125	-0.965744	0.6846	0.833083	0.969332	1.04962	-0.801939	-0.861652	-1.10517	-0.851698	1.35371	-1.28093	0.654342
REACTOME_SYNTHESIS_OF_PIPS_AT_THE_PLASMA_MEMBRANE	-1.15717	0.868873	-1.17058	-1.43364	0.970118	-1.49441	-0.709585	0.631316	-0.999858	-0.768192	0.702577	-0.826057	-1.18934	-0.881824	0.915301	-1.26082	-1.58328	-0.767018	-1.15445	0.936821	0.494759	-1.84989	-0.963111	-1.82344	0.922175	1.27172	-0.696045	-1.02086	0.925927	-1.15773	-0.872232	0.923505	-0.827585	-1.40338	0.71338	-1.45139	1.37396	-0.568103	1.4824	1.04803	-0.974905	1.18105	1.03708	0.969264	0.822359	-0.645336	0.505606	-0.982671	0.655558
REACTOME_METABOLISM_OF_LIPIDS_AND_LIPOPROTEINS	-1.16094	0.922381	-1.02536	-1.39866	-0.862754	-1.08449	1.14811	0.872953	1.12914	1.10904	0.927884	1.02597	-1.06631	-0.93813	-0.861764	-0.939452	-1.01886	0.865784	0.983018	1.09833	0.973313	0.935177	-0.980524	-0.970012	-1.09798	0.923971	-1.14306	-1.20264	1.17246	-1.08218	1.1193	-0.935485	0.918663	0.8913	1.10939	-1.12361	-0.970821	1.05894	-0.873914	-1.01968	1.03529	-0.933197	0.867943	0.977569	-0.977421	0.959836	1.09926	-0.939284	0.646129
PID_FGF_PATHWAY	-1.16096	-1.04949	-1.53675	-1.15565	1.2353	-0.987148	1.50074	1.37799	1.21819	-0.787392	1.05415	-0.982355	-0.921105	-0.958194	-1.26245	-0.475734	0.706438	-0.879473	0.903717	-0.853263	-1.06776	1.04483	1.73072	0.80887	1.12235	0.927876	1.29706	0.897464	1.00294	-1.04928	1.79918	1.26177	1.04703	1.33699	1.33134	-1.07857	0.798201	-1.1864	-1.31081	1.30462	1.47151	-1.40672	-0.994888	1.06351	-1.25281	-1.42832	1.05963	-0.847553	0.649093
BIOCARTA_ACTINY_PATHWAY	-1.16287	0.917355	-1.36064	-1.39319	0.970684	-1.48672	1.34873	1.13569	1.3152	1.05185	-0.990006	1.27397	-0.935729	0.637786	0.651411	-0.950242	1.24263	0.739161	1.07474	1.31134	0.764558	0.732091	0.797591	-1.14436	1.05531	-0.758448	-0.490438	1.00401	1.10624	0.543618	-1.13183	0.761039	0.749368	-1.33595	-1.22363	0.975066	1.06093	1.3364	-0.608501	-0.833823	0.947946	1.06689	0.891842	1.08265	0.545992	-0.610464	1.41724	-0.75952	0.646275
KEGG_PYRIMIDINE_METABOLISM	-1.16575	-1.18634	0.558585	0.862135	-0.918251	1.08147	-1.42919	-2.00473	-0.926338	1.31448	-1.19885	1.40335	1.20095	1.68749	1.63103	-1.55327	-1.23892	-0.87703	1.32192	-0.96237	1.35916	1.70501	-0.916233	1.40433	-1.17543	-1.2532	-1.24263	-0.888106	0.774995	1.00125	-1.66858	-1.50836	-1.97275	-0.898756	0.788897	-1.14071	1.15968	-0.897598	1.38556	1.34164	-0.790364	1.37654	-0.959517	-1.21742	-1.22261	1.17919	1.2055	-0.816815	0.639684
ST_WNT_CA2_CYCLIC_GMP_PATHWAY	-1.17327	0.863375	-1.16776	-1.13569	1.02597	-1.23527	0.719398	0.451261	1.26367	1.05457	-1.06641	1.04995	1.12576	0.749746	0.769626	0.712276	0.812512	0.845371	1.0587	1.12503	1.19761	-0.750908	0.923175	-0.978432	-0.707137	-0.785958	-0.755692	-0.929156	1.02531	0.627493	0.962865	-0.608265	0.827821	0.731414	1.03173	-0.976283	-0.898598	1.06422	-0.902061	-1.08268	0.60611	-1.46011	1.14878	0.69977	1.22465	1.04199	-1.27582	1.49675	0.618792
PID_TGFBRPATHWAY	-1.17474	-0.888793	-1.16329	-0.983606	0.634537	-0.91987	1.48173	1.36315	1.13677	-0.776429	0.64613	1.36169	1.14501	-0.804714	-0.920215	0.950453	1.23428	-0.617422	1.46675	0.955004	0.682304	-0.762542	1.28683	-0.958265	1.11292	0.995377	-1.08371	1.27561	1.66396	-1.56934	1.09558	-0.727408	-0.644291	1.00201	1.32959	-0.607484	0.956948	-0.882478	0.74337	0.94043	0.888785	1.34013	1.10957	-0.851747	1.05882	1.20949	1.3883	1.31688	0.61749
REACTOME_MRNA_SPLICING_MINOR_PATHWAY	-1.1753	-0.837448	-0.931758	-1.03475	-1.20251	0.971874	-1.5088	-2.30547	-1.12584	1.58667	-1.20518	1.83794	-1.71578	-0.88288	-0.635171	-1.60638	-1.35014	-0.988039	0.996106	1.34646	1.34023	0.84732	-1.16212	0.870633	-1.57706	-1.51067	-1.66373	-1.1893	-0.940343	-0.593091	-1.52575	-1.02143	-1.02065	-0.976198	-1.09643	-0.743853	1.93541	1.50309	2.09564	0.809624	-0.774265	1.57245	-0.802832	-1.32895	-1.08586	1.10876	1.37535	-0.793719	0.618792
BIOCARTA_EPO_PATHWAY	-1.1762	-1.428	-0.826008	1.12887	0.864741	1.00114	1.29819	0.904902	0.816588	1.013	1.25693	-0.89214	-0.592845	-1.02357	-1.09993	0.5147	0.941483	-0.9539	1.09075	0.872475	1.20298	0.966302	0.80344	0.831996	1.41569	1.10603	0.906159	1.21203	0.881043	-0.880798	-0.89616	-1.02075	-1.07672	1.19717	1.24106	-1.34323	1.20264	0.567588	0.647623	0.928821	0.876882	0.891673	1.71843	1.69625	1.36873	-1.08941	1.62474	-1.08674	0.618917
REACTOME_FORMATION_OF_TUBULIN_FOLDING_INTERMEDIATES_BY_CCT_TRIC	-1.17689	-0.923584	-0.906257	-0.77036	0.654582	0.751704	1.42802	-1.02184	-1.10785	1.62058	1.9451	-1.24191	-1.34571	1.46707	1.042	-1.61279	-0.942095	-0.73566	1.62938	1.30965	1.01372	0.780046	0.907449	-0.903965	0.780217	-0.955706	-1.21625	1.11435	1.08033	-0.898788	-0.567621	0.797105	-1.54148	-0.732836	1.59567	-1.56015	1.30627	-0.765083	1.8042	1.14911	0.986016	1.8928	0.959459	1.03131	-1.58872	-0.84279	1.68872	-1.5161	0.619821
REACTOME_MAP_KINASE_ACTIVATION_IN_TLR_CASCADE	-1.1778	-1.17123	-1.34667	1.12587	1.09542	-0.755148	0.843263	0.728899	0.845603	0.891089	-0.901332	1.31178	-1.14069	-0.863383	-1.43099	-0.863057	1.02476	-1.30922	1.51623	-0.851243	-0.936332	1.3572	1.55637	-1.35898	1.23434	1.58561	-1.08919	-1.27215	1.89802	-1.95687	1.43718	0.87675	-0.976497	0.887017	1.59904	-1.05356	-0.835521	0.986253	0.949911	-1.10904	-0.80046	0.728356	1.37261	1.46603	0.91186	-1.14077	1.34705	-1.2839	0.620119
ST_INTEGRIN_SIGNALING_PATHWAY	-1.17801	-0.784166	-1.22661	-1.13073	1.49269	-1.25574	1.45021	1.42583	0.870769	0.874729	1.31236	-1.08654	1.2031	-1.17489	-0.842363	1.32479	1.19422	1.1561	0.910381	-1.15967	0.874995	1.14604	0.767949	0.926484	1.28733	0.957255	0.976237	1.57174	1.49455	0.731682	0.943369	1.06181	0.995396	-0.857084	-0.888107	-1.05584	0.957195	0.985876	-0.600056	0.807328	0.635141	-0.780485	-0.915812	-0.893678	1.16885	0.8788	0.950196	1.16856	0.622413
KEGG_PHENYLALANINE_METABOLISM	-1.17956	-0.897563	-0.50924	-0.963051	0.982524	0.937687	-1.70574	-1.43954	-1.22561	-1.07768	-1.34542	-1.2142	0.754712	0.587851	0.856114	0.917073	0.612481	0.892384	1.11863	1.1238	0.682675	0.981385	0.766369	0.893019	0.828069	-1.37901	0.413297	1.38678	0.995747	1.09725	1.0182	1.01923	1.21887	-0.725559	0.876319	0.934087	0.684123	-1.38967	-0.636825	1.45913	0.742207	1.09509	-0.883791	-1.45653	-1.50181	0.963322	1.23193	-0.882878	0.620471
REACTOME_MEMBRANE_TRAFFICKING	-1.18067	-1.2347	-1.17095	-0.883803	0.846937	-0.844799	0.906725	-1.2411	0.957898	1.68561	-0.859865	1.68781	-1.35873	-1.35332	-1.30077	-0.684538	-1.15011	0.966014	1.6144	1.34975	1.1716	1.25118	1.33562	-0.723093	0.843078	-0.889324	-1.37618	1.23975	1.90874	-1.29204	-1.16924	-0.839458	-1.15824	-1.07619	0.826667	-1.10687	1.08263	1.02148	0.949469	-0.836067	0.912878	1.30267	-1.21418	-0.860381	-1.79742	-1.01052	1.55651	-1.38264	0.619955
KEGG_GLYCINE_SERINE_AND_THREONINE_METABOLISM	-1.1816	-0.748327	1.00717	-0.894931	1.0625	1.29714	-0.929824	0.908993	-1.13733	-1.11468	-0.737291	-1.34166	-1.22205	-0.862099	-1.06264	-0.998288	-0.932073	0.844115	0.891522	-0.628673	1.15299	1.22547	-1.13216	1.14307	1.08945	-0.801596	0.990785	0.95314	-0.701597	1.0864	0.777868	0.934312	1.01098	0.808413	-0.826944	0.963622	1.11827	0.993578	-1.43158	1.07616	1.21453	0.670744	0.8644	-0.850863	-0.948385	0.946341	1.18766	-0.753111	0.620146
KEGG_PROSTATE_CANCER	-1.1823	-0.838919	-1.24535	-1.11879	0.875247	-1.1891	1.47018	0.758443	1.37856	1.58203	1.16633	1.18345	0.897209	-0.963377	0.823194	0.897228	0.930043	0.845443	1.143	-0.881879	1.09265	1.21047	-0.856975	1.1041	1.30062	-1.03259	-0.823519	1.30279	1.40565	-1.07497	1.67196	1.29395	1.26788	0.976056	1.20366	-1.01742	0.970742	-0.704601	1.27965	1.06799	-0.963369	1.22201	-0.741371	0.962416	1.06433	-0.845204	-1.0987	0.866351	0.620911
REACTOME_NGF_SIGNALLING_VIA_TRKA_FROM_THE_PLASMA_MEMBRANE	-1.18357	-1.19636	-1.32577	-0.823861	1.29705	-0.998623	1.59628	0.949314	-0.887644	1.4378	1.43557	1.04351	-1.52963	-1.54552	-1.5798	1.20628	1.26698	0.794507	1.46696	1.17533	0.98234	1.06882	1.0936	-0.943968	1.40989	1.09015	-1.03879	0.96284	1.65156	-1.42907	1.34155	1.15757	-0.907866	-0.806785	1.74497	-1.33275	1.11441	1.27464	1.06798	-1.03166	-0.887572	0.752641	-1.02581	0.79691	-1.30854	-1.07422	1.21916	-1.08055	0.619958
REACTOME_FATTY_ACID_TRIACYLGLYCEROL_AND_KETONE_BODY_METABOLISM	-1.18723	-1.00076	-1.08188	-1.0853	0.756971	-0.942789	0.927354	-0.988981	1.13272	1.06339	-0.973614	1.27905	-1.10577	-1.19644	-1.2069	1.06139	0.975409	0.960477	1.12499	1.32641	1.11813	-0.884325	-0.79512	-1.08108	-1.04371	-0.923456	-1.23245	-1.0011	1.45326	-1.14699	1.43248	0.992607	1.15641	1.14518	1.04965	1.00956	-0.917167	0.961661	0.79289	-0.927846	0.902566	1.07454	0.839692	1.10053	1.01309	-1.07546	1.1471	-1.09742	0.612549
KEGG_CITRATE_CYCLE_TCA_CYCLE	-1.18848	-1.2956	1.13092	-0.710219	-1.57387	1.92363	-1.32839	-1.87378	-0.783988	1.69854	-0.829963	1.35062	-1.22208	0.785449	1.1185	-0.904444	-1.36851	0.825949	1.28027	0.919741	1.67753	0.880368	-1.14884	1.14816	-0.765771	-1.37594	-1.36702	1.14917	1.18532	0.779677	1.06312	1.05631	0.983626	0.777027	1.01552	-0.933379	0.814004	-0.780679	0.962102	0.904088	1.08593	1.05232	1.19959	-1.33728	-0.737745	1.32942	0.577048	1.34934	0.611342
REACTOME_PLATELET_CALCIUM_HOMEOSTASIS	-1.18853	-1.12783	-1.25893	-0.964683	1.24542	0.67456	0.736318	1.58971	-0.889787	-1.15684	0.836537	-1.00145	-1.32885	-0.686461	0.715975	-1.05346	-1.10252	0.925728	1.12644	0.752796	0.829364	1.14375	0.893291	0.764496	0.773186	1.02093	-1.0012	0.824419	1.66323	-1.35261	-0.723367	-0.609215	-0.711605	-1.1945	0.755822	-0.839706	-1.37212	0.684422	-1.30612	-1.35832	-1.05128	-1.41811	-0.84016	0.670139	0.631047	-0.949326	-0.673289	0.776774	0.614268
PID_IGF1_PATHWAY	-1.18999	-1.15735	-0.749548	0.641268	0.948738	0.740092	1.28373	-0.645018	-0.81656	1.34391	1.43459	0.779392	-1.19271	-1.03955	1.0955	0.765333	-1.11325	1.15239	-0.918315	-1.10268	0.742509	1.17367	0.976183	1.17429	1.00689	-0.804766	-0.788439	0.755909	1.14004	-1.05492	1.16442	-1.04581	0.746474	1.28854	0.893936	0.942445	1.242	-0.812385	0.893333	0.993742	0.702287	0.851985	-0.792611	-0.804569	1.2115	-0.963312	-0.93097	0.696051	0.613673
KEGG_REGULATION_OF_ACTIN_CYTOSKELETON	-1.19184	1.06993	-1.18367	-1.4349	1.32809	-1.34576	1.45848	1.54775	1.01861	-0.915641	1.234	-0.938201	0.919892	-0.82943	1.04658	0.773079	-1.08204	1.0701	1.38478	1.14802	1.03212	0.890492	1.25137	-1.00355	1.64718	1.31175	0.972987	1.10641	1.52685	-1.31469	1.63967	1.32714	1.58101	-0.886462	-1.01688	-0.997645	1.12523	1.09965	0.715299	1.01735	0.730281	1.04466	0.929755	1.25424	0.829559	-0.931161	-0.907978	0.993673	0.611302
SA_CASPASE_CASCADE	-1.19324	-0.962776	-1.05336	-1.15185	0.785372	-1.05123	1.02033	0.649169	-1.16981	0.630373	0.873005	-0.903628	1.27224	0.806033	-0.898587	1.32791	0.963808	-0.830956	1.50665	1.59494	1.33587	0.796311	1.15375	-1.17698	1.62282	1.27614	-1.1259	1.1691	1.98692	-1.59223	0.853351	-0.916805	-0.695095	1.07245	1.16519	-0.650079	0.812234	-1.35021	0.65421	1.56759	-0.568934	1.44923	1.06084	-0.899381	-0.731784	1.09735	1.05148	0.524785	0.609886
REACTOME_CITRIC_ACID_CYCLE_TCA_CYCLE	-1.19504	-1.41036	-0.891193	0.816452	-0.775529	1.42343	-1.15791	-1.91932	-1.01022	1.72148	0.627966	1.86474	-1.52722	-0.696664	0.866113	-1.33015	-1.72402	0.716521	1.20008	-0.825201	1.714	1.25392	-1.12274	1.46294	0.83651	-1.19393	-1.53099	1.05039	1.53863	-1.13085	0.606891	-0.904433	-1.28543	0.743524	1.23595	-0.912541	0.823617	-0.810887	1.21586	0.911833	-1.07677	1.42828	0.931746	-1.40905	-0.897455	1.20397	1.08035	1.17809	0.608007
REACTOME_SPHINGOLIPID_METABOLISM	-1.19584	0.740926	-0.907325	-1.31325	-0.756666	-1.03968	1.1328	0.702621	1.18172	1.02557	0.68237	1.22537	-0.930876	-0.995822	0.916582	-0.925426	-1.17325	1.23584	0.910599	-1.13638	0.651024	1.1405	-0.996079	0.981788	-1.42589	-1.2776	-1.32718	-1.07662	-0.998482	-0.712228	-1.1631	-1.08337	-1.55829	-0.967251	1.162	-1.61493	-1.11592	0.853896	-0.779118	-0.910844	-0.874009	0.942151	-0.79236	-1.06356	0.872609	1.27132	1.53609	0.770725	0.608177
REACTOME_MICRORNA_MIRNA_BIOGENESIS	-1.19745	-1.00964	1.08421	-0.731278	-1.62036	1.42576	-1.15313	-1.43044	-1.44545	1.15521	1.09257	0.802577	-1.4251	-0.905523	0.865217	-1.54422	-1.72473	1.14192	1.27398	-0.867867	-0.736579	1.13911	0.800783	0.936584	-1.09114	-1.40136	-1.26351	1.05685	0.600419	1.19173	-1.56171	-1.3026	-1.35923	-0.840645	-1.19052	-0.929208	0.953443	0.761684	0.903575	0.987591	0.833674	1.02373	-0.784803	-1.10259	-1.0027	0.799849	1.13325	-0.682967	0.60627
PID_EPHA_FWDPATHWAY	-1.19786	-1.13774	-1.24269	-1.01346	1.12053	-1.17094	1.1751	0.882202	-0.785216	1.14254	1.47031	0.878969	1.06619	-0.66949	-0.760672	0.930649	1.16019	0.776955	-1.20624	-1.50362	-1.56244	1.05361	-0.827292	0.892771	-1.01013	-1.16625	-1.3459	1.25784	1.09252	-0.849013	-1.12306	1.13895	-0.904562	-1.1387	0.941194	-0.904373	-0.991601	0.688142	-0.709229	-1.03397	-1.05899	0.647391	-0.646769	-0.806536	0.726919	-0.618024	-0.756108	0.809367	0.608036
BIOCARTA_PPARA_PATHWAY	-1.19964	-0.899861	-1.40765	-1.03408	-0.781018	-1.15203	-0.86196	-0.936422	-0.938369	0.874595	-0.717392	0.845774	1.06859	1.30646	0.896208	-0.845803	-0.784457	-0.703261	0.741729	0.782203	0.893465	0.725501	1.04535	-1.11631	-0.874872	-1.00583	-0.827162	0.973123	0.688057	-1.02539	1.14798	1.6875	0.865484	-1.25134	1.30832	-1.66308	1.04822	1.08757	0.895056	-0.907265	-0.870442	0.919816	-0.827085	0.865449	-0.776853	-0.845596	-1.11396	-0.766116	0.605744
REACTOME_TRANS_GOLGI_NETWORK_VESICLE_BUDDING	-1.20159	-1.18541	-1.4205	-1.20912	0.965845	-0.972647	-0.885411	-1.28564	0.810396	1.47587	-1.16825	2.0532	-1.19642	-0.884991	-1.03972	-1.06686	-1.25524	0.73741	1.38337	1.07164	1.21849	1.11732	1.12135	-0.691176	0.90412	-0.935405	-1.45665	1.01706	1.89787	-1.72946	-1.36334	-0.901793	-1.38786	-1.51158	1.13035	-1.43849	1.06628	0.796391	0.950405	0.788643	0.796028	1.76206	0.70366	-0.660948	-1.62933	0.770915	1.64454	-1.11325	0.602999
REACTOME_G_ALPHA1213_SIGNALLING_EVENTS	-1.203	-1.02229	-1.13275	-1.03848	1.34192	-1.14378	1.41294	0.978034	-0.680463	1.19528	1.32256	0.735725	-1.04636	-1.25876	-0.804414	1.09036	1.12689	1.0216	1.11817	1.01	1.25731	0.898431	1.08725	1.03195	1.45686	0.865599	-0.925187	1.48707	1.61144	0.878786	-1.13852	-1.35703	0.829798	-0.632675	-1.19362	1.04764	1.26749	1.39674	1.51407	-1.06277	-1.34864	0.939505	0.945597	-0.760695	0.646277	0.758144	-0.92677	0.835629	0.601978
REACTOME_GENERATION_OF_SECOND_MESSENGER_MOLECULES	-1.20588	1.17653	0.63727	-1.81728	-1.33391	-1.45161	-0.884751	1.22255	-1.16121	-1.21197	1.03521	-1.41169	1.55197	-1.06349	1.30782	1.57946	1.30036	1.43099	0.579555	-1.06524	-1.01897	1.15008	0.794606	-1.0142	1.46886	-0.954849	-1.23724	1.57631	1.51809	-1.09879	-1.55398	-1.05062	-0.923611	-1.29266	-1.07975	-0.929542	1.13906	-1.00823	1.27178	1.29111	-1.01285	1.63032	1.42901	-0.808783	0.869783	1.76383	-0.619668	0.73807	0.596805
REACTOME_LIPID_DIGESTION_MOBILIZATION_AND_TRANSPORT	-1.20709	-0.901396	-1.04204	-0.920175	0.897631	-1.1462	1.17172	1.21639	-0.769688	0.86003	1.10297	-0.862584	-0.922859	-0.786794	-0.939105	-0.534651	-0.739916	-0.737487	0.83434	1.10452	0.984842	0.977746	0.964329	-0.915744	1.05525	1.01331	1.2847	-0.929174	-0.959076	-0.804423	1.17665	-1.20997	1.02794	1.6691	1.10285	0.866745	-1.25628	-0.798808	-1.07418	-1.01489	1.02902	-0.696209	-1.48742	-1.55086	-1.11321	0.876585	-0.742913	0.963422	0.596424
KEGG_VASOPRESSIN_REGULATED_WATER_REABSORPTION	-1.20763	0.811895	-0.943622	-1.31503	0.768701	-1.31915	1.26158	-1.22111	1.20593	1.56214	-0.823499	1.97045	-1.16363	0.829556	1.3044	-0.932361	-1.63802	1.19691	1.09446	-0.790051	1.26383	1.14516	0.894528	1.01679	0.992766	-0.845082	-1.06094	0.868547	1.51197	-0.974729	0.741275	0.730343	-1.30746	-0.959777	1.25197	-1.45875	-1.2809	0.73181	0.686707	-1.03974	-1.0304	0.810138	-0.738171	-1.13047	-1.035	1.28041	1.27785	0.74393	0.597537
REACTOME_INSULIN_RECEPTOR_RECYCLING	-1.2084	-1.14545	0.750608	0.83417	-0.794335	1.11405	0.699696	0.904934	-0.864302	-0.745478	1.0049	-1.07235	-1.19153	-1.46021	-1.32728	1.04963	0.715301	0.776505	1.37689	1.00221	-0.968411	1.54305	1.41531	-0.858143	1.15307	0.73084	-0.868936	1.39505	1.01937	1.10668	1.39425	0.744437	0.850679	1.4149	1.18103	1.03259	-0.802502	1.22249	1.01913	-1.31604	-0.495767	0.773468	0.525757	0.684601	-1.32331	-0.663964	1.7711	-1.34437	0.598726
PID_IL27PATHWAY	-1.20953	-1.24697	-0.900298	1.19795	-0.981739	0.968142	1.08425	0.59222	-0.713344	1.03252	1.03149	-0.965137	1.76146	1.14354	1.35344	1.22622	-0.853939	1.34725	0.642896	-0.710324	-0.746204	0.888128	0.978334	-0.731569	1.21479	0.889583	-0.793091	1.209	1.38954	-0.852162	1.65409	1.42811	0.743938	0.837182	1.36271	-0.91887	0.914609	-0.929571	0.913921	0.805758	-1.04114	1.0134	2.11514	1.61003	1.66472	0.695307	0.696062	-1.01315	0.598254
REACTOME_CELL_DEATH_SIGNALLING_VIA_NRAGE_NRIF_AND_NADE	-1.21085	0.80974	-1.1456	-1.09453	1.07888	-1.32798	-0.778518	-0.757777	1.03085	0.950604	-0.922018	1.28796	-1.07986	-0.881626	0.98414	0.719735	-1.06082	0.970779	1.18724	0.992395	1.82217	1.04122	-1.39076	1.60415	1.00988	-0.836887	-0.741665	1.17262	1.29579	1.13526	-1.64306	-1.67161	-0.771207	-0.805153	-1.33377	1.14267	1.02854	-1.18396	0.990042	1.265	0.936791	0.831943	1.6045	1.70365	1.70276	-0.822021	-0.867826	0.806116	0.597014
REACTOME_SEMA4D_INDUCED_CELL_MIGRATION_AND_GROWTH_CONE_COLLAPSE	-1.21135	-0.973897	-0.805864	-1.01613	1.00739	-0.691151	0.732122	1.17321	-0.689941	-1.1664	1.18304	-1.14012	-0.864376	-1.06013	0.823444	0.977208	-1.23684	1.28272	1.2538	0.965414	0.795373	1.24381	0.962568	0.951417	1.67433	1.34754	0.786581	0.89937	1.40492	-1.10329	1.23309	-1.41088	-0.915005	1.52394	-0.980356	1.11999	0.730024	1.12256	0.509171	-0.983092	-0.851846	0.942951	1.01168	-1.06146	0.704509	0.909851	-0.85852	1.23107	0.598571
PID_HEDGEHOG_GLIPATHWAY	-1.21231	1.1675	-1.16734	-1.35049	0.923779	-1.49857	0.724231	0.747963	-1.29	1.00128	1.0038	1.16219	-1.44504	-1.39329	-1.51315	1.02097	0.96248	0.848107	-0.936881	-0.721958	-1.21867	0.650281	1.30873	-1.53466	0.939379	1.0214	-1.74437	0.779097	2.10747	-1.85238	-1.26291	-1.20017	-1.61513	0.779663	1.43218	-1.40048	-0.823227	1.07683	0.776744	-1.2085	-0.768624	0.678816	0.722066	1.08315	-0.884455	-0.994914	1.06164	0.921898	0.598957
PID_HES_HEYPATHWAY	-1.21255	-0.597196	-1.55874	-0.810566	1.24428	-1.01122	-0.788735	0.659383	-1.12261	0.89428	1.18157	-1.1007	1.08351	0.918191	0.89961	0.950225	0.899943	0.696815	-0.78633	-0.934943	-0.925083	0.759248	0.681678	1.00819	-1.10807	0.854809	-0.979974	0.761669	1.29029	-1.13001	-0.874769	-1.19521	-0.831804	0.865744	1.02703	0.756363	-0.75027	-0.535099	0.898642	-0.824024	-0.932031	-0.535287	-0.845363	-0.855681	-0.72593	0.993376	0.88992	1.14301	0.601251
PID_RAC1_PATHWAY	-1.21343	-0.676395	-1.3199	-1.41289	1.1034	-1.1532	1.52093	0.938002	-0.87752	1.46225	1.12604	1.37066	-0.930535	0.937278	1.11636	-0.947951	-0.607189	-0.982658	1.1649	0.748874	0.762121	0.773746	1.0816	-0.846616	1.25584	-0.909842	-1.28821	1.07097	1.68652	-1.27199	1.03312	0.888638	0.982553	-0.892785	-0.75396	-0.715919	0.922732	-0.936431	0.820212	1.14404	0.936907	1.34238	1.23814	1.29766	-0.81592	1.10278	1.33185	0.622919	0.601689
REACTOME_HIV_LIFE_CYCLE	-1.21365	-0.782141	-1.34909	-0.914422	0.878721	-1.29246	-1.72779	-2.32526	-1.00436	1.47661	-1.35851	1.87302	-1.5344	-0.824543	0.902097	-1.67075	-1.43219	-1.037	-0.762295	-0.901408	1.33206	0.68396	-1.49143	1.02817	-1.99858	-1.60078	-1.7256	-1.21083	-0.862025	-1.40675	-1.36867	-0.778887	-1.10085	-1.44604	-0.963631	-1.24235	1.30527	-0.96026	1.51095	1.55778	-0.930938	1.89323	-1.16072	-1.04747	-1.0624	-1.08527	1.31408	-1.24213	0.604384
BIOCARTA_BIOPEPTIDES_PATHWAY	-1.21531	-0.73018	-1.15061	-1.01261	-1.02113	-1.02096	1.31971	0.871616	0.637967	1.56712	1.24315	0.666223	1.38042	-0.811389	0.72609	0.775112	0.68562	0.928557	1.04085	-0.672774	1.27689	1.03267	0.84221	-1.08481	0.930681	-0.998378	-0.679593	1.40236	1.2768	1.0035	1.44371	0.997132	-0.699342	1.16274	1.14482	-1.44142	0.716683	0.881404	-0.808335	-0.780972	0.743277	-1.03505	0.83834	-0.896413	-0.937266	-0.871651	0.814731	0.618482	0.602776
REACTOME_LOSS_OF_NLP_FROM_MITOTIC_CENTROSOMES	-1.21547	-1.49654	-1.54868	1.07903	0.745191	-0.936342	0.804249	-1.00637	-1.47313	1.46113	1.84042	1.04306	-1.12716	1.57032	1.57285	-1.36792	-1.47138	-0.977762	1.03369	1.13464	1.27763	0.938072	-1.0091	-0.961796	-1.0989	-1.37754	-1.72264	1.02357	1.80474	-1.45997	0.704967	-0.727839	-1.34344	0.836433	1.30722	-1.08122	-0.902658	0.792651	-0.708042	-0.865119	0.856269	0.885327	1.27236	1.3641	-1.04703	-0.907099	1.41978	-1.22964	0.60564
BIOCARTA_ETS_PATHWAY	-1.217	-1.20271	-1.01168	-1.04366	1.25556	-1.7011	1.18022	-0.579954	1.44117	1.12666	-1.07033	1.16528	-1.06061	-0.919453	-1.56807	-1.05289	0.761339	-1.64299	-0.926636	-0.84402	0.44126	-0.983128	0.797701	-1.28517	0.653955	1.53931	0.930588	-1.64848	0.637635	-1.50117	0.920597	-0.909655	1.08719	1.06351	0.899467	1.10568	1.69164	0.808608	1.45172	1.52496	0.984567	0.977456	-0.709925	-0.879039	1.01118	-0.734004	-0.935147	-0.781402	0.604818
REACTOME_RNA_POL_I_RNA_POL_III_AND_MITOCHONDRIAL_TRANSCRIPTION	-1.21711	-1.41245	-1.31004	0.749883	-0.81478	-0.775385	-0.989675	-1.87432	-1.50363	1.38953	1.1675	1.05746	-1.48322	-1.01768	-1.31599	-0.917689	-0.822193	-1.40092	-0.869868	-1.27346	0.735026	0.978688	1.23809	-1.22452	-1.31828	-1.36055	-1.2135	0.808971	0.834468	-0.694559	-1.16475	-1.53449	-1.61742	0.999624	1.60218	-1.35174	-1.36989	-1.77833	0.812896	1.01147	-0.643909	1.46539	-1.11338	-0.949256	-1.69197	-1.00713	1.2989	-1.2758	0.607793
PID_CONE_PATHWAY	-1.21766	-1.12472	-1.33818	-0.995708	1.26786	-1.40204	-0.745247	-0.906222	0.835781	-1.04664	-1.47893	0.787177	-1.16414	-1.39186	-1.62382	0.866319	0.821784	0.819482	0.81305	0.919568	-0.588284	0.826284	1.53222	-1.08338	-0.614759	1.22847	0.835381	-1.04733	0.657004	-1.12319	-0.969066	0.930981	-1.15241	-1.35823	0.878113	-1.35312	-1.0548	-1.06356	-0.690438	0.757092	-1.28801	-0.826732	-1.11966	-0.993127	-1.10067	-1.30554	-0.72212	-0.937084	0.609963
PID_SYNDECAN_1_PATHWAY	-1.21789	1.05565	0.811387	-1.50956	-0.983431	-0.745859	-0.840436	1.03802	1.03834	-0.90835	-0.679663	-1.01628	-0.843549	-0.767328	-1.21528	0.842375	1.20177	0.768124	-0.93113	-0.851684	-0.969301	-0.854706	0.75087	0.776112	-1.16694	0.784716	-0.86535	-1.36234	-1.22448	-0.796589	1.40668	1.02113	-0.998969	1.15922	1.24184	-1.12003	-0.909439	-0.854498	-1.0008	0.946079	0.968338	0.806402	-0.80641	-1.07999	-0.865214	1.02137	1.23683	0.868774	0.612496
REACTOME_GLYCOGEN_BREAKDOWN_GLYCOGENOLYSIS	-1.21795	-0.591317	1.1422	-1.54251	-1.42367	0.799914	-0.798744	-1.0476	0.920778	0.980186	0.803342	1.1612	-1.21147	-0.852546	-0.969789	-1.35953	0.916852	-1.38575	0.695931	0.906086	0.936912	-0.897933	-0.922253	0.754831	0.713708	1.13632	0.796515	-1.13814	-0.981455	0.442392	0.944779	-0.559243	-1.07837	0.979731	0.611875	0.616076	0.653804	1.40265	-0.669208	-1.42119	-0.900587	-0.613326	1.28281	0.812158	0.835169	0.884824	1.38094	0.688582	0.61584
REACTOME_THROMBOXANE_SIGNALLING_THROUGH_TP_RECEPTOR	-1.21806	-1.04693	0.825024	0.919606	-0.489072	0.928172	1.36255	0.942369	0.780682	1.18847	1.149	0.534457	-0.819502	-1.37163	-1.23598	1.33953	1.2825	0.665789	1.11224	-0.646792	0.946472	1.21152	0.992802	0.966307	0.861478	0.540822	-1.19153	1.10406	1.1275	-0.835617	-0.886546	1.12687	-1.05999	-1.34749	-1.35401	-0.82389	1.41579	1.35605	1.75535	-1.05995	-1.43067	0.936599	-1.21916	-1.10118	-0.88315	-0.773993	0.875365	0.833901	0.619189
BIOCARTA_IL2RB_PATHWAY	-1.22255	-0.83375	-1.4172	-1.07282	1.51052	-1.4492	1.60511	1.39511	1.23561	1.15394	1.02353	0.858192	1.41463	-0.581026	0.971832	1.29307	-0.515252	1.13257	1.90592	1.66901	1.37043	1.15912	1.62451	-0.88784	1.4737	-0.918246	-1.23502	1.52148	1.93691	-1.37814	1.44387	1.29499	0.927878	0.719897	1.47442	-1.50743	1.59088	0.949029	1.2891	0.934968	0.489452	1.5765	1.32871	1.398	1.29304	-0.873058	-0.800416	-0.908991	0.608894
BIOCARTA_TCR_PATHWAY	-1.22339	1.06639	-1.24138	-1.32206	1.39854	-1.71781	1.5601	1.2577	0.833458	1.24368	1.42549	-0.713099	-1.03332	-1.15303	-1.11072	0.776278	-0.807972	0.919285	-0.589627	-0.72834	-1.04957	-0.782613	1.01795	-1.42541	1.37458	0.960782	-1.36167	1.22932	1.6739	-1.48649	-1.18836	-0.885357	-1.35268	0.916024	1.16572	-1.54046	1.37841	1.00053	1.33497	1.11149	-0.987906	1.5563	1.10115	0.885493	1.09368	0.999278	0.735884	0.835428	0.609614
REACTOME_COSTIMULATION_BY_THE_CD28_FAMILY	-1.22672	0.854181	-0.962485	-1.23095	0.972269	-1.35296	1.09631	0.863061	-0.964267	0.840169	1.37848	-1.01762	1.28298	-1.20957	-1.00804	1.37631	1.62436	0.883682	1.06731	-1.07346	-0.916927	1.17577	1.45838	-1.14068	1.55523	0.960513	-1.00153	1.57097	1.8613	-1.2012	1.28334	-0.974025	0.962651	0.876885	0.922194	1.0168	1.38035	1.09587	1.40253	0.801683	0.899567	1.08051	1.50167	0.950981	-0.981906	1.31849	1.08257	0.647933	0.602862
PID_PS1PATHWAY	-1.22731	-1.04391	-1.09945	-0.786409	1.30641	-1.09796	0.858113	0.448471	1.10616	1.14774	-0.87103	1.33352	-1.04854	-1.09888	-1.33821	0.831172	1.19922	-1.08748	0.78858	0.805644	1.21232	-0.991783	-0.854531	1.02511	-0.630755	-0.721122	-0.776947	-0.698724	0.821483	-0.876637	-1.14332	-1.32377	-1.55597	0.925388	1.00732	-0.797397	-1.25603	0.84721	0.862061	-1.14052	-1.25423	0.654812	0.912369	0.744215	1.06564	1.04946	0.809056	1.37382	0.604148
REACTOME_FORMATION_OF_THE_HIV1_EARLY_ELONGATION_COMPLEX	-1.22778	-0.809841	-0.844874	-1.03004	-0.97954	-0.977134	-1.65722	-2.12278	-1.54324	1.76143	-0.590622	1.60549	-1.3458	-1.09203	-1.05894	-1.22457	-1.13658	-1.01996	1.35065	1.11623	1.31094	1.02447	-0.922568	1.14368	-1.29108	-1.4116	-1.26841	0.787279	0.653213	0.645107	-1.56573	-0.795534	-1.32216	-1.37017	-0.74647	-1.51748	1.19718	0.75588	1.67404	0.996424	0.747279	1.71661	0.986345	-1.21789	-0.97135	0.587956	1.20627	-0.564722	0.605873
REACTOME_ASPARAGINE_N_LINKED_GLYCOSYLATION	-1.2301	-1.3467	-0.852896	0.923309	0.823066	1.12877	-1.32997	-2.01116	-0.85557	1.39563	-1.25407	2.01449	-1.24678	-0.789632	1.16971	-1.20454	-1.23366	1.0168	0.992474	0.876284	1.19849	-0.78985	-0.856061	0.64209	-1.24424	-0.933624	-1.31948	-1.18363	1.19144	-1.12317	-0.97059	-1.39611	-1.21834	1.24356	0.841874	1.04688	-1.14155	0.947037	1.23758	-0.920266	-1.45807	1.68434	-0.884163	-1.40139	-1.00056	1.25534	1.67548	0.911563	0.602482
PID_ATM_PATHWAY	-1.23106	0.583489	-1.20287	-0.829446	-0.912249	-0.912988	-1.43946	-1.16272	-1.46814	-1.04133	0.947182	0.891095	-1.53649	0.737495	-0.838774	-1.53241	-1.39586	-0.893093	0.46236	-0.878194	0.891785	-0.997588	-0.8787	-1.06968	-1.02192	-0.711129	-1.44522	-1.05017	0.94001	-1.5087	-1.76029	-0.712128	-1.188	-1.71335	-1.0987	-0.851704	-0.82517	0.835985	1.26026	-0.689222	-1.49773	1.47442	0.803575	1.51064	-0.725707	-1.33457	1.39425	-1.13069	0.603113
REACTOME_TELOMERE_MAINTENANCE	-1.2312	-1.79847	-1.1945	1.09021	-0.658287	0.661738	-0.880055	-1.50284	-1.91538	1.5102	2.08991	-1.14071	-1.33362	0.806005	-0.937131	-1.3232	-1.52804	-0.976887	0.827892	-0.822105	1.13054	1.00942	1.08838	-1.09658	-1.2447	-1.52697	-1.60059	1.0717	0.934681	0.616353	-1.29234	-1.27767	-1.9059	0.709652	2.01573	-1.30349	-1.2356	-1.34523	0.900113	0.905834	-0.820633	1.09627	-1.39759	-1.10989	-1.68586	-1.00491	0.980376	-0.96864	0.606333
REACTOME_REGULATORY_RNA_PATHWAYS	-1.23218	-1.05679	-0.897874	-0.673593	-1.41584	1.11693	-1.09464	-1.35295	-1.32538	0.911621	0.824395	0.70333	-1.59212	-0.890416	0.692512	-1.80364	-1.74711	0.88715	1.12317	-1.19769	0.618808	0.926981	-0.977919	1.0865	-1.21674	-1.52204	-1.38563	0.940409	-0.494826	1.14101	-1.49643	-1.17529	-1.17184	-0.921705	-1.31856	0.869973	1.04357	0.919992	0.753433	0.882928	0.90369	0.756783	-0.772458	-1.08241	0.815944	0.705552	0.803803	0.627503	0.607032
KEGG_PURINE_METABOLISM	-1.23513	-0.808521	-1.19584	-0.946129	-0.984336	0.770492	-1.57591	-1.79426	-1.18796	1.07416	-1.31823	1.0939	0.986868	1.15437	0.811466	-0.960223	0.935586	-1.01329	1.0767	-0.95	1.15947	1.19304	-1.05167	1.31014	-1.10722	-1.52134	0.997571	0.995837	-1.26137	1.50038	-1.10604	-1.07863	-1.46691	0.788616	0.937698	-1.13597	1.24843	1.03825	1.26204	1.01626	0.92063	0.907535	-0.987882	-0.915871	-1.20247	-0.842163	0.965771	-0.843548	0.601566
PID_IFNGPATHWAY	-1.2369	-1.08628	-1.32454	-0.939524	0.606355	-0.839323	1.56633	0.530747	1.40305	1.70993	-0.831122	1.63746	1.09224	-0.958579	-0.735974	0.991186	0.577092	0.972146	1.12038	-0.856575	-0.879538	0.951847	0.917733	-0.863172	1.35468	1.04975	-0.94151	1.07633	1.78749	-1.20649	1.53562	1.06589	0.83047	1.14048	1.41136	-1.04424	1.01643	-0.783311	0.682924	1.05458	-0.911791	0.963453	1.45399	0.89697	1.37507	0.819572	1.08278	0.572024	0.599832
BIOCARTA_NO2IL12_PATHWAY	-1.23773	-1.3024	-0.806604	1.17056	-1.05737	0.863083	0.935685	1.1468	-0.88416	-0.924357	0.981101	-0.936094	0.796577	-1.31395	-0.833415	1.55074	0.80443	1.02963	0.653341	0.683732	1.11843	0.822963	0.623249	0.644167	1.17342	-1.36628	-1.16614	1.6433	1.68347	0.787653	1.01325	-1.14491	0.614233	1.19689	1.00298	0.615447	0.824081	0.812464	1.52032	-1.05006	-1.71394	0.889127	0.931159	-0.48866	-0.458138	0.660906	-1.05421	-0.531154	0.600723
REACTOME_ACTIVATED_NOTCH1_TRANSMITS_SIGNAL_TO_THE_NUCLEUS	-1.24034	-0.843298	0.691143	-1.17131	0.722168	-1.09334	-0.955078	-1.41997	0.798764	1.35654	-1.07259	1.70518	-1.00971	-1.12599	-1.22215	0.973317	1.11707	0.965851	-1.27541	-0.838853	0.936708	-1.20346	-1.19174	1.06919	0.903542	-0.735165	-0.953798	1.42342	1.32295	-0.66164	-1.4214	-0.987843	-0.992757	-1.22434	-1.16315	0.739328	-0.646824	-1.15353	-1.39573	0.995553	1.33625	-0.652122	0.997657	0.853003	1.12268	-0.808111	-0.664386	0.934336	0.596186
KEGG_SPLICEOSOME	-1.24058	-1.17526	-1.23365	-0.93662	-1.0239	-1.07313	-1.45287	-1.95919	-0.860534	1.65989	-1.35372	1.9561	-1.51579	1.08342	-0.847465	-1.87308	-1.24421	-1.43404	-1.13704	-1.13567	1.07166	-0.820254	-1.42809	1.1524	-1.67712	-1.05878	-1.64759	-1.34555	0.772288	-1.14643	-1.12089	-1.108	-1.36117	0.922358	0.823402	0.892195	1.52742	1.44755	2.4866	-0.968239	-1.55839	2.19272	0.903554	-1.54459	-1.76735	1.59311	1.94658	-1.36857	0.599262
REACTOME_CYTOSOLIC_TRNA_AMINOACYLATION	-1.24275	0.508024	-0.710498	-1.05858	-1.54498	1.14196	-2.28921	-2.40432	-1.43555	1.44904	-0.947728	1.15738	-0.960832	1.67891	1.7815	-1.83903	-1.78737	0.663537	1.30269	0.566213	1.32241	1.29212	-1.25153	1.36343	-1.12769	-1.87785	-1.49123	1.86292	-1.05722	1.66778	0.928959	1.41965	0.58464	-0.51315	0.737547	-1.11827	-0.908413	-1.33528	1.57487	1.25165	-1.09338	2.13603	1.09266	-0.666526	0.797397	0.942938	-0.723964	-0.578914	0.596082
REACTOME_UNFOLDED_PROTEIN_RESPONSE	-1.24292	-1.35945	0.905599	1.00818	-1.08431	1.27041	-1.24452	-1.4244	0.610874	1.26774	-1.23435	1.51517	-1.07747	0.834383	-0.880371	-1.0813	-1.14518	-0.845479	1.28209	1.30114	1.34131	-1.0101	0.783544	0.755969	0.861449	0.92888	-1.23466	0.826383	1.15105	-1.3695	0.957945	-1.35322	-0.98793	1.87214	0.893384	1.35868	0.654067	1.27523	1.11231	-1.41436	-1.13274	0.798501	-0.861255	0.881269	-1.0563	0.679256	1.05307	-0.773828	0.599424
REACTOME_THROMBIN_SIGNALLING_THROUGH_PROTEINASE_ACTIVATED_RECEPTORS_PARS	-1.24719	1.01081	-1.03098	-1.01831	0.707469	-1.14369	1.35175	0.731581	0.898002	1.19044	1.16741	0.824916	-0.984752	-1.32054	-1.14309	1.07129	1.08281	0.821977	1.03629	0.684181	1.21558	1.0988	0.829148	1.01318	1.17725	0.759372	-1.41834	1.13539	1.74378	-1.21372	-0.96027	1.31088	0.866055	-1.34311	-1.21672	-0.939896	1.37122	1.31617	1.55879	-1.1245	-1.25337	0.907941	-1.34423	-1.04625	-1.46721	-1.02665	1.14811	-0.73413	0.589253
REACTOME_TRANSFERRIN_ENDOCYTOSIS_AND_RECYCLING	-1.24898	-1.06171	-0.702495	0.841838	0.799386	1.04555	-0.724791	0.792743	-0.587478	-0.891358	-0.77834	-1.07624	-0.939441	-1.0375	-0.874729	0.963513	-0.68093	0.838061	1.48671	1.22475	-0.857899	1.197	1.76234	-1.63632	1.05753	-0.931849	-1.03218	1.43251	1.19328	0.799129	1.44587	0.571837	0.603422	1.5815	1.57862	1.13296	-0.87743	1.31855	0.958037	-1.41417	-0.552662	-0.712862	0.634295	1.00812	-1.51293	-1.03614	1.87212	-1.90845	0.587893
REACTOME_P75_NTR_RECEPTOR_MEDIATED_SIGNALLING	-1.25056	-0.707404	-0.928895	-0.94693	1.20745	-1.08221	1.06254	0.695212	1.12857	1.16772	0.759728	1.40693	-1.04879	-0.947044	0.801793	0.922152	-1.02375	0.995354	1.03287	0.996322	1.85038	1.01838	-1.5183	1.69807	1.04645	-0.862386	-0.831155	1.19032	1.45864	0.878163	-1.46199	-1.51753	-0.77851	-0.895619	-1.0477	1.04474	0.932232	-1.06778	1.11662	1.12702	-0.978331	-0.970612	1.69199	1.45992	1.61937	0.892133	0.792882	0.934282	0.587285
REACTOME_PI_METABOLISM	-1.25278	1.08338	-0.996146	-1.83013	-1.15826	-1.46939	-1.02424	-0.747797	-1.10125	0.665575	-0.670873	0.777412	-1.71064	-0.752805	-0.890604	-1.79267	-1.70881	-0.900475	-1.31853	0.869807	0.882814	-1.97106	-1.63776	-1.50817	-1.48542	0.969139	-0.918892	-1.53634	-1.02516	-1.19017	-1.31058	1.13729	-0.944259	-1.86946	-0.907829	-1.83419	0.905051	0.827821	1.18176	0.667986	-0.978725	1.04359	1.14811	1.05379	0.918057	-0.901454	0.931898	-1.32599	0.58446
KEGG_FATTY_ACID_METABOLISM	-1.25474	0.783042	0.984432	-1.55603	-1.23742	0.82875	-1.70237	-1.37976	0.89211	-1.15866	-1.68995	-0.878542	-0.52963	1.19855	1.42281	-1.39242	-1.13104	0.697296	-1.25884	0.84098	1.26842	-1.09304	-1.44144	1.26904	-0.748505	0.56256	0.988353	0.683587	-0.572541	1.16503	-1.33619	0.845187	-1.16232	-1.18676	0.811473	-1.07378	0.920023	0.865178	1.03353	0.831622	1.10768	0.967412	1.09336	1.44168	0.988484	-1.26578	0.892626	-1.04873	0.58152
KEGG_LEUKOCYTE_TRANSENDOTHELIAL_MIGRATION	-1.25695	-1.06639	0.897228	-1.38827	0.910786	-1.17457	1.4119	1.2252	0.830499	1.15229	0.998832	0.868875	1.056	-0.847274	1.32868	1.27654	-1.18204	1.42669	-0.927996	-0.946318	-1.40534	0.890291	1.2076	-1.63094	1.51069	0.887852	0.885843	1.45344	1.46672	-1.27113	1.56142	1.20722	1.25446	1.19599	1.39214	-1.19204	-0.980484	-0.807407	-0.879498	-0.832233	-0.851517	1.10325	-0.925707	-1.48511	-0.67045	1.24875	-0.829451	1.25677	0.579482
REACTOME_CIRCADIAN_REPRESSION_OF_EXPRESSION_BY_REV_ERBA	-1.25791	-1.24767	-2.23317	-1.13913	1.1211	-1.65088	-0.634315	0.691598	1.20856	0.694427	-1.04236	1.22928	0.760611	-1.17562	-0.970916	1.53581	1.23799	-0.56591	0.629311	1.10246	1.17307	-1.183	-0.797392	-1.38145	-1.104	-0.75382	-1.08025	-1.10492	1.11984	-1.44193	0.802322	1.36185	-0.706695	-1.29081	1.0592	-1.32805	1.404	-0.598698	1.10871	1.0289	1.18823	1.17029	1.21734	1.07421	1.77132	-0.661283	-1.33809	0.898794	0.580578
PID_PDGFRBPATHWAY	-1.26115	-1.03633	-1.2514	-1.26854	0.956997	-1.18504	1.68224	1.24148	0.842611	1.38037	1.36331	1.04801	1.10206	-0.994147	0.980736	0.957006	1.13118	-1.03175	1.48826	1.06823	1.13054	1.08326	1.18755	-0.921628	1.42079	0.861547	-0.835591	1.28229	1.73261	-1.09671	1.21805	1.22131	1.06109	0.916788	0.90199	-0.969249	0.772229	0.978722	1.14894	-0.736214	-1.19406	1.40445	1.20043	0.985408	-0.858717	-0.841252	1.42129	-0.807841	0.573611
REACTOME_RNA_POL_I_TRANSCRIPTION	-1.26213	-1.42293	-1.36899	0.798432	0.843846	-0.953478	-0.893516	-1.8552	-1.63464	1.42339	1.65125	-0.963446	-1.47424	-1.30347	-1.2516	-0.837198	-1.04466	-1.25468	0.702411	-1.30947	-1.00816	1.43668	1.80273	-1.27812	-1.31062	-1.313	-1.52853	0.839362	0.922082	-0.987321	-1.10433	-1.74438	-1.83131	1.08266	1.91271	-1.07563	-1.40742	-1.82048	0.741308	0.892764	0.708338	1.42131	-1.25507	-1.04946	-1.83411	-1.00913	1.28962	-1.44783	0.574802
PID_TCRCALCIUMPATHWAY	-1.26286	-0.845737	-1.75781	-0.839904	2.13237	-2.01757	1.13549	0.671481	-0.765629	0.797512	0.813019	-1.03877	-1.46098	-1.57692	-1.51588	0.846822	1.17075	-0.768166	0.889905	1.03897	0.944687	-1.21208	1.26142	-1.5514	1.85554	1.58887	0.845041	1.2199	1.82054	-1.58599	-1.33038	-1.35249	-0.932487	0.889667	0.938648	0.847714	-1.28251	0.979985	0.754603	-1.15812	-1.36257	0.813585	0.729844	-0.921274	-1.11988	0.856068	1.32473	-0.974688	0.575969
REACTOME_PROTEIN_FOLDING	-1.26316	-1.33631	-0.672161	-0.881854	-1.09872	1.17248	0.943789	-1.08783	-0.714284	1.45269	1.13928	0.960677	-1.30008	1.43411	1.11004	-2.01757	-1.56217	-1.0292	1.83689	1.5362	1.41845	1.08842	0.729285	-0.768534	-0.788328	-0.858961	-1.70594	-0.834	1.31357	-1.54779	-0.567736	1.01445	-0.838459	-1.04526	1.14688	-1.25455	1.279	1.08056	1.92645	1.06432	-0.594775	1.95823	-0.783239	-0.6058	-1.51102	-0.933623	1.29169	-0.965822	0.579184
REACTOME_LATE_PHASE_OF_HIV_LIFE_CYCLE	-1.27178	-0.832597	-1.36592	-0.969467	0.95268	-1.29195	-1.76241	-2.33243	-1.05469	1.56976	-1.29217	1.84111	-1.61055	-0.802687	0.934213	-1.53926	-1.40094	0.973529	-0.783185	0.85583	1.37785	-0.773686	-1.53368	1.09408	-1.8791	-1.45462	-1.65091	-1.19193	0.888441	-1.44199	-1.31766	0.911814	-1.20691	-1.5772	-0.933021	-1.35545	1.25078	-1.17085	1.38688	1.64151	-0.764892	1.88229	-1.32592	-1.11591	-1.19442	-1.13291	1.34318	-1.36306	0.555931
REACTOME_PYRIMIDINE_METABOLISM	-1.27298	-1.36096	0.524509	0.717333	-0.797716	1.38358	-1.17796	-0.776043	0.532493	-0.944471	-1.52006	-0.72495	1.01227	1.31753	1.05216	-1.60691	-1.20561	-0.812996	1.42074	1.01768	0.880057	1.11796	1.36471	-1.11498	-1.31436	-1.00282	-1.15809	-1.19242	-0.672871	0.828336	-1.74418	-1.4559	-0.954882	-1.14941	-1.28117	-0.660041	-0.684181	-1.06522	-0.827108	1.20634	-0.834503	0.914509	0.916211	-0.708264	-0.865037	1.24942	1.12074	-1.11197	0.555382
REACTOME_SIGNALING_BY_SCF_KIT	-1.27577	-1.04891	-1.09516	-0.995093	1.13607	-1.28306	1.45356	0.848224	-0.770271	1.27339	1.57916	-0.78373	-1.11237	-1.11709	-1.03948	1.14395	1.04597	1.27779	1.19029	1.16557	0.871654	-0.842191	0.92033	-1.17422	0.99919	-1.0975	-1.15132	1.19232	1.48468	-1.28164	1.43816	0.870725	1.13854	1.01109	0.97944	-0.803402	1.12876	1.39888	1.37285	-0.86504	-0.995045	0.999972	1.15839	1.2332	-1.00625	-1.13758	1.04694	-0.785352	0.551008
REACTOME_OPIOID_SIGNALLING	-1.28031	-1.19393	-1.39318	-0.630885	0.874636	-0.960189	1.29486	0.981561	0.704648	1.22738	0.979676	1.10393	-1.13085	-1.31963	-1.41295	1.13592	0.911807	-0.630326	1.30759	0.91408	0.868625	1.13135	1.55147	-1.05835	1.33491	0.809031	-1.12619	1.18799	1.68005	-1.02309	1.07044	1.01408	-1.09529	-0.832582	1.37432	-1.25713	1.00037	1.56957	0.960296	-1.45917	-1.04601	-0.921325	-1.13423	-1.2394	-1.09782	-0.843862	0.936991	0.523531	0.539631
REACTOME_RNA_POL_II_PRE_TRANSCRIPTION_EVENTS	-1.28214	-0.747224	-1.36445	-1.06427	-0.972607	-1.3505	-1.51484	-2.04867	-1.12586	1.68006	-1.00466	1.76486	-1.68173	-0.999174	-1.05981	-1.3474	-1.13152	-1.08834	1.09256	1.08234	1.49656	-0.761941	-1.22742	0.93862	-1.61773	-1.11851	-1.49788	-1.28345	0.738573	-1.61661	-1.37607	0.839543	-1.3607	-1.45648	-0.907209	-1.40124	1.0393	-0.873637	1.26662	1.36516	-0.633868	1.51018	-1.10921	-0.994785	-1.2266	-1.0093	1.27965	-1.39241	0.537058
REACTOME_REGULATION_OF_GLUCOKINASE_BY_GLUCOKINASE_REGULATORY_PROTEIN	-1.28385	-1.18189	-1.00283	-0.665506	-0.760759	0.565253	-1.74196	-1.71229	0.641777	-0.846772	-1.53294	1.59931	-0.633787	-0.944652	1.29275	-0.934757	-1.17538	1.00426	-1.47894	-1.37856	0.746035	-0.813314	-2.01425	1.3543	-1.78015	-1.44984	-1.11199	-1.14145	-1.15679	-0.820478	-1.10909	1.00547	0.66481	-1.51102	-1.15492	-0.94839	1.70488	-0.740074	1.66771	1.71417	-0.786528	1.93268	-0.824043	-1.37653	-0.576189	0.946922	1.17062	-1.27764	0.535846
PID_P38ALPHABETAPATHWAY	-1.28452	0.704787	-0.902632	-1.1581	0.751557	-0.677251	0.8566	0.795346	0.577914	-0.804464	0.982494	-0.878043	1.0187	0.942352	0.777083	0.779408	0.841324	1.05476	0.972588	-0.68154	-0.892755	0.709283	0.813167	-0.504838	-1.62105	-1.18456	-1.64272	-0.966788	1.47549	-1.52084	-1.13204	-0.992188	0.738461	0.736643	-0.683543	-0.776954	0.868438	-0.962505	0.829139	0.831444	-0.940198	0.958233	1.17247	1.26263	0.954368	-0.897731	0.80824	-0.971347	0.537992
BIOCARTA_NGF_PATHWAY	-1.28516	-1.19981	-1.28938	-1.21319	1.36929	-1.06044	1.21937	0.861318	0.798841	1.02806	1.03223	0.520262	-1.00054	-1.06834	-1.16582	-0.601857	0.72688	-1.23527	0.896708	-0.880287	-0.71818	1.26311	0.943847	-0.995396	1.0546	0.987549	0.936914	-0.64675	-0.40101	-1.12755	1.13933	-0.738834	-0.825255	1.29464	1.53949	-1.48918	1.29026	-0.599639	-0.660612	1.02873	0.899673	0.967548	0.915048	1.318	0.78566	-1.22119	1.08085	-0.771615	0.540084
PID_SHP2_PATHWAY	-1.28929	-1.06019	-1.26928	1.18137	0.979226	-1.14741	1.31283	1.10653	1.03057	1.0361	-0.59199	1.2748	-1.24798	-1.17989	-1.11657	1.0892	1.01504	1.00458	1.29217	1.14762	0.922979	0.765054	0.891884	-0.948689	1.33185	-0.829545	0.835694	1.33818	1.02128	0.820385	1.6573	0.922718	0.653148	1.31862	1.46507	-1.18681	0.908987	1.34012	0.961173	-1.02031	-0.911361	0.827616	-0.752194	0.853918	0.899815	-1.25099	-0.642556	-0.701034	0.530976
[truncated: 133 more rows]
[truncated: 47 more columns]
