# Supplementary material for: Blood and urine multi-omics analysis of the impact of e-vaping, smoking, and cessation: from exposome to molecular responses
Source: Sci Rep. 2024 Feb 21;14:4286. doi: 10.1038/s41598-024-54474-2 (PMC10881465; doi:10.1038/s41598-024-54474-2)
Supplement: Supplementary file 3 — Supplementary Information 3. [file 41598_2024_54474_MOESM3_ESM.zip › Poussin et al_Sci Rep_Table_S14.xlsx]

## Sheet: ML_Performance_per_omics
Omics Type	ML Method	MCC	SD_MCC	CI95_Lower_MCC	CI95_Upper_MCC	Rank_MCC	AUPR	SD_AUPR	CI95_Lower_AUPR	CI95_Upper_AUPR	Rank_AUPR	Average_rank	CS.N	EV.N	FS.N	NS.N	% CS.Pred.as.CS	% EV.Pred.as.CS	% FS.Pred.as.CS	% NS.Pred.as.CS	sampleNumber	Signature
GEX WB	lda	0.6063	0.0447	0.5743	0.6383	33	0.9098	0.0128	0.9006	0.919	33	33	62	35	30	47	0.8871	0.6	0.6333	0.1702	174	SPON2, GPR15, SIGLEC17P, ABCB1, ZBTB16, TTC38, IL2RB, CHI3L1, LTK, MCOLN3, LOC200772
GEX WB	pls	0.628	0.0327	0.6047	0.6514	31	0.9226	0.0116	0.9143	0.931	30	31	62	35	30	47	0.871	0.6	0.5667	0.1915	174	SPON2, GPR15, SIGLEC17P, ABCB1, ZBTB16, TTC38, IL2RB, CHI3L1, LTK, MCOLN3, LOC200772, MB21D2, AGAP1, CTSW, LINC00599, PRSS23, SASH1, PTGDS
GEX WB	rf	0.6335	0.0358	0.6079	0.6591	30	0.9275	0.0149	0.9169	0.9382	29	30	62	35	30	47	1	0.6571	0.7333	0	174	SPON2, GPR15, SIGLEC17P, ABCB1, ZBTB16, TTC38, IL2RB, CHI3L1, LTK, MCOLN3, LOC200772, MB21D2, AGAP1
GEX WB	xgbTree	0.5737	0.049	0.5386	0.6087	35	0.9085	0.0241	0.8912	0.9257	34	35	62	35	30	47	0.9516	0.4571	0.6667	0	174	SPON2, GPR15, SIGLEC17P, ABCB1, ZBTB16, TTC38, IL2RB, CHI3L1, LTK, MCOLN3
GEX M	lda	0.7761	0.0304	0.7543	0.7979	20	0.9608	0.0085	0.9546	0.9669	20	20	60	35	31	47	0.9	0.5143	0.3871	0.0213	173	PRDM1, SASH1, SEMA6B, CTTNBP2, CD226, SEPP1, LINC00599, RUNX3, FPR3, AHRR, CLEC10A, GPR183, RGL1, EPB41L3, TRAP1, ENHO, SLC44A1, NDC1, SWAP70, TMEM45B, LOXL3, ZAK, ASGR2
GEX M	pls	0.7909	0.0322	0.7678	0.8139	19	0.9671	0.014	0.9571	0.9772	19	19	60	35	31	47	0.9333	0.3143	0.4839	0.0426	173	PRDM1, SASH1, SEMA6B, CTTNBP2, CD226, SEPP1, LINC00599, RUNX3, FPR3, AHRR, CLEC10A, GPR183, RGL1, EPB41L3, TRAP1, ENHO, SLC44A1, NDC1, SWAP70, TMEM45B, LOXL3, ZAK, ASGR2, LMNA, SAMSN1, NEFH, PTGER2, CDKN1A, CLU, NUP93, DUT, ALKBH2, BAG3, COL9A2, WASF1, TYSND1, FLVCR2, FXN, PIK3IP1, STMN1, ARID5B, STAB1, RFPL1S, RNASE1, ALDOC, TMEM51, LPL, JADE1, SDC4, POP5, LOC284023, ALG8, FAM20A, MTHFD2, LOC100…
GEX M	rf	0.8424	0.0267	0.8233	0.8615	15	0.9815	0.0086	0.9753	0.9876	13	13	60	35	31	47	1	0.3143	0.4516	0	173	PRDM1, SASH1, SEMA6B, CTTNBP2, CD226, SEPP1, LINC00599, RUNX3, FPR3, AHRR, CLEC10A, GPR183, RGL1, EPB41L3, TRAP1, ENHO, SLC44A1, NDC1, SWAP70, TMEM45B, LOXL3, ZAK, ASGR2, LMNA, SAMSN1, NEFH, PTGER2, CDKN1A, CLU, NUP93, DUT, ALKBH2, BAG3, COL9A2, WASF1, TYSND1, FLVCR2, FXN, PIK3IP1, STMN1, ARID5B, STAB1, RFPL1S, RNASE1, ALDOC, TMEM51, LPL, JADE1, SDC4, POP5, LOC284023, ALG8, FAM20A, MTHFD2, LOC100…
GEX M	xgbTree	0.8039	0.0467	0.7705	0.8373	18	0.9724	0.0121	0.9638	0.9811	17	17	60	35	31	47	1	0.4	0.4516	0	173	PRDM1, SASH1, SEMA6B, CTTNBP2, CD226, SEPP1, LINC00599, RUNX3, FPR3, AHRR, CLEC10A, GPR183, RGL1, EPB41L3, TRAP1, ENHO, SLC44A1, NDC1, SWAP70, TMEM45B, LOXL3, ZAK, ASGR2, LMNA, SAMSN1, NEFH, PTGER2, CDKN1A, CLU, NUP93, DUT, ALKBH2, BAG3, COL9A2, WASF1
GEX N	lda	0.5399	0.0424	0.5096	0.5702	40	0.8903	0.02	0.8759	0.9046	40	40	59	33	31	48	0.7627	0.4848	0.6129	0.2083	171	CHI3L1, HERPUD1, TUBGCP3, ZFP69B, NMRAL1, LAMTOR4, PTGES, MTERF2, OGFRL1, FLJ20021
GEX N	pls	0.5464	0.0302	0.5248	0.568	38	0.9014	0.0131	0.892	0.9108	36	36	59	33	31	48	0.7627	0.5152	0.5484	0.1875	171	CHI3L1, HERPUD1, TUBGCP3, ZFP69B, NMRAL1, LAMTOR4, PTGES, MTERF2, OGFRL1, FLJ20021
GEX N	rf	0.469	0.0407	0.4399	0.4981	47	0.8842	0.0207	0.8694	0.8991	42	45	59	33	31	48	1	0.5455	0.6129	0	171	CHI3L1, HERPUD1, TUBGCP3, ZFP69B, NMRAL1, LAMTOR4, PTGES, MTERF2, OGFRL1, FLJ20021
GEX N	xgbTree	0.4511	0.0709	0.4004	0.5018	48	0.865	0.0309	0.843	0.8871	47	48	59	33	31	48	0.9322	0.5152	0.6129	0.0625	171	CHI3L1, HERPUD1, TUBGCP3, ZFP69B, NMRAL1, LAMTOR4, PTGES, MTERF2, OGFRL1, FLJ20021
GEX T4	lda	0.915	0.0087	0.9088	0.9212	2	0.9895	0.0031	0.9872	0.9917	5	2	64	34	32	48	0.9375	0.3529	0.3438	0	178	GPR15, RCBTB2, LRRN3
GEX T4	pls	0.9176	0.0174	0.9052	0.9301	1	0.9912	0.003	0.989	0.9933	2	1	64	34	32	48	0.9219	0.3824	0.3438	0	178	GPR15, RCBTB2, LRRN3
GEX T4	rf	0.8964	0.0321	0.8734	0.9193	9	0.9909	0.0024	0.9892	0.9927	3	6	64	34	32	48	1	0.3529	0.4062	0	178	GPR15, RCBTB2, LRRN3
GEX T4	xgbTree	0.8849	0.0267	0.8658	0.9041	10	0.984	0.004	0.9812	0.9869	12	11	64	34	32	48	1	0.3529	0.4062	0	178	GPR15, RCBTB2, LRRN3, AHRR, BCL11A, LPAR6, IGSF9B, AP3M2, SYT11, EGLN3, CADM1, SH3RF3, GREM2, SOX4, CORO1B, CISH, TIMP1, MIAT, CHST2, MIR4697HG, IL32, GPR55, NOG, NOL3, LY96, IRF8, S100A11
GEX T8	lda	0.724	0.0243	0.7066	0.7413	22	0.96	0.006	0.9557	0.9643	21	21	64	34	32	47	0.8281	0.2941	0.4688	0.1064	177	GPR15, LPAR6
GEX T8	pls	0.6811	0.0247	0.6634	0.6988	24	0.9577	0.0064	0.9531	0.9623	22	23	64	34	32	47	0.8281	0.2941	0.4688	0.1064	177	GPR15, LPAR6
GEX T8	rf	0.7277	0.0242	0.7105	0.745	21	0.9438	0.0108	0.936	0.9515	24	22	64	34	32	47	1	0.3824	0.4688	0	177	GPR15, LPAR6, LTK
GEX T8	xgbTree	0.7142	0.0421	0.6841	0.7443	23	0.95	0.0153	0.939	0.9609	23	24	64	34	32	47	1	0.3529	0.625	0	177	GPR15, LPAR6, LTK, NRIP1, EGLN3, ZC3H12D, RCBTB2, ELOVL4, USP46, CLDND1, MCOLN2, KLRB1, AIM2, SCRN1, CXXC5, RBM24, PRSS35, ADAM19, RORC, PTGDR2, ME1, SOX4, ZNF347, SYT11, MAMLD1, VCAM1, FAM129A, TNFSF10, DAB2IP, BTBD11, CD84, ZNF711, RGS18, CYLD, KRT1
GEX B	lda	0.6521	0.0415	0.6224	0.6818	29	0.9283	0.016	0.9169	0.9397	28	27	59	34	33	47	0.8136	0.4412	0.3939	0.1064	173	GPR15, ZBTB16
GEX B	pls	0.6547	0.0397	0.6264	0.6831	27	0.9068	0.0202	0.8923	0.9212	35	32	59	34	33	47	0.8305	0.6471	0.5455	0.1489	173	GPR15, ZBTB16, JAKMIP1, ADHFE1, GPA33, TIAM2, CCR9
GEX B	rf	0.6618	0.0363	0.6359	0.6878	25	0.9371	0.013	0.9278	0.9464	25	25	59	34	33	47	1	0.4118	0.5455	0	173	GPR15, ZBTB16, JAKMIP1, ADHFE1, GPA33, TIAM2, CCR9, C14orf39, TBC1D4, ZCCHC5
GEX B	xgbTree	0.6534	0.0183	0.6403	0.6665	28	0.9175	0.025	0.8997	0.9354	31	29	59	34	33	47	0.9831	0.3529	0.6061	0.0213	173	GPR15, ZBTB16, JAKMIP1, ADHFE1, GPA33, TIAM2, CCR9, C14orf39, TBC1D4, ZCCHC5
GEX PT	lda	0.6109	0.052	0.5737	0.6482	32	0.934	0.0103	0.9267	0.9414	26	28	64	36	32	48	0.8594	0.5278	0.6562	0.1042	180	UPK1A, ARNTL2, CTPS2, FPR3, CHRM4, C21orf91-OT1, CA1, DSCAML1, FOXO3, SPC25
GEX PT	pls	0.6551	0.0352	0.6299	0.6803	26	0.9306	0.0146	0.9201	0.941	27	26	64	36	32	48	0.8438	0.5556	0.6875	0.1042	180	UPK1A, ARNTL2, CTPS2, FPR3, CHRM4, C21orf91-OT1, CA1, DSCAML1, FOXO3, SPC25
GEX PT	rf	0.5311	0.069	0.4818	0.5805	41	0.8932	0.0118	0.8848	0.9017	39	41	64	36	32	48	1	0.5278	0.6562	0	180	UPK1A, ARNTL2, CTPS2, FPR3, CHRM4, C21orf91-OT1, CA1, DSCAML1, FOXO3, SPC25
GEX PT	xgbTree	0.4791	0.0682	0.4303	0.5279	46	0.8753	0.0227	0.859	0.8915	44	46	64	36	32	48	1	0.5556	0.6875	0	180	UPK1A, ARNTL2, CTPS2, FPR3, CHRM4, C21orf91-OT1, CA1, DSCAML1, FOXO3, SPC25
GEX RBC	lda	0.5643	0.061	0.5207	0.6079	36	0.8759	0.023	0.8595	0.8923	43	39	55	30	28	46	0.8545	0.4333	0.4643	0.2391	159	HES1, KIF22, FBXL13, MND1, C8orf76, RAB2A
GEX RBC	pls	0.5098	0.0851	0.449	0.5707	43	0.868	0.0229	0.8516	0.8844	45	44	55	30	28	46	0.8545	0.5333	0.5	0.1957	159	HES1, KIF22, FBXL13, MND1, C8orf76, RAB2A, LOC553103, BRSK2, C1orf226, TSPAN13
GEX RBC	rf	0.5954	0.0631	0.5502	0.6405	34	0.8676	0.0276	0.8479	0.8873	46	42	55	30	28	46	1	0.6333	0.5357	0	159	HES1, KIF22, FBXL13, MND1, C8orf76, RAB2A, LOC553103, BRSK2, C1orf226, TSPAN13
GEX RBC	xgbTree	0.5036	0.0719	0.4521	0.5551	45	0.8551	0.0266	0.836	0.8742	48	47	55	30	28	46	1	0.5333	0.5714	0	159	HES1, KIF22, FBXL13, MND1, C8orf76, RAB2A, LOC553103, BRSK2
LIP-LM P	lda	0.3608	0.0427	0.3302	0.3913	51	0.8412	0.0179	0.8284	0.854	50	50	66	36	33	50	0.7576	0.7222	0.4242	0.36	185	16-HETE, 18-HETE, 14,15-DHET, 9-HOTrE, 17-HDHA
LIP-LM P	pls	0.4039	0.0425	0.3735	0.4343	49	0.8535	0.0208	0.8387	0.8684	49	49	66	36	33	50	0.7879	0.75	0.4242	0.36	185	16-HETE, 18-HETE, 14,15-DHET, 9-HOTrE
LIP-LM P	rf	0.3425	0.0744	0.2893	0.3957	52	0.8353	0.0223	0.8194	0.8513	51	52	66	36	33	50	1	0.8056	0.4848	0	185	16-HETE, 18-HETE, 14,15-DHET, 9-HOTrE, 17-HDHA
LIP-LM P	xgbTree	0.3636	0.0756	0.3095	0.4176	50	0.8167	0.0299	0.7953	0.8381	52	51	66	36	33	50	1	0.75	0.3939	0	185	16-HETE, 18-HETE, 14,15-DHET, 9-HOTrE
PROT P	lda	0.5418	0.053	0.5039	0.5797	39	0.8937	0.0117	0.8853	0.902	38	37	66	36	33	50	0.803	0.4722	0.6061	0.12	185	CFI P05156, ORM1 P02763, HP P00738, C1R P00736, IGHG2 P01859, CFB P00751, C9 P02748, SERPING1 P05155, C4BPA P04003, IGFALS P35858, PGLYRP2 Q96PD5, IGKV2-24 A0A0C4DH68, CFH P08603, SERPINA3 P01011, IGHV3-13 P01766, A1BG P04217, C4A P0C0L4
PROT P	pls	0.5578	0.0306	0.536	0.5797	37	0.9115	0.0093	0.9048	0.9181	32	34	66	36	33	50	0.8182	0.3889	0.697	0.12	185	CFI P05156, ORM1 P02763, HP P00738, C1R P00736, IGHG2 P01859, CFB P00751, C9 P02748, SERPING1 P05155, C4BPA P04003, IGFALS P35858, PGLYRP2 Q96PD5, IGKV2-24 A0A0C4DH68, CFH P08603, SERPINA3 P01011, IGHV3-13 P01766, A1BG P04217, C4A P0C0L4
PROT P	rf	0.5134	0.0445	0.4816	0.5452	42	0.8944	0.011	0.8865	0.9023	37	38	66	36	33	50	1	0.4167	0.6667	0	185	CFI P05156, ORM1 P02763, HP P00738, C1R P00736, IGHG2 P01859, CFB P00751, C9 P02748, SERPING1 P05155, C4BPA P04003, IGFALS P35858, PGLYRP2 Q96PD5
PROT P	xgbTree	0.5049	0.075	0.4512	0.5586	44	0.8899	0.0187	0.8766	0.9033	41	43	66	36	33	50	1	0.5	0.6667	0	185	CFI P05156, ORM1 P02763, HP P00738, C1R P00736, IGHG2 P01859, CFB P00751, C9 P02748, SERPING1 P05155, C4BPA P04003, IGFALS P35858, PGLYRP2 Q96PD5, IGKV2-24 A0A0C4DH68
MET P	lda	0.9109	0.012	0.9024	0.9195	3	0.9887	0.0027	0.9868	0.9907	6	4	66	36	33	50	0.9242	0.8889	0.2424	0	185	cotinine_LCPE_CVNA_SNNA_M00820_Metabolon, (2,4-or-2,5)-dimethylphenol-sulfate_LCNX_CVNA_SNNA_M00892_Metabolon, 4-Ethylphenyl-sulfate-isomer-2_LCCN_CVNA_SN107.92_M05727_PMI, 2-ethylphenylsulfate_LCNX_CVNA_SNNA_M00790_Metabolon
MET P	pls	0.9028	0.0075	0.8975	0.9081	6	0.9857	0.0036	0.9831	0.9883	9	9	66	36	33	50	0.9091	0.8333	0.2424	0	185	cotinine_LCPE_CVNA_SNNA_M00820_Metabolon, (2,4-or-2,5)-dimethylphenol-sulfate_LCNX_CVNA_SNNA_M00892_Metabolon
MET P	rf	0.8745	0.0145	0.8642	0.8849	12	0.9844	0.0031	0.9822	0.9866	11	12	66	36	33	50	1	0.75	0.2727	0	185	cotinine_LCPE_CVNA_SNNA_M00820_Metabolon, (2,4-or-2,5)-dimethylphenol-sulfate_LCNX_CVNA_SNNA_M00892_Metabolon, 4-Ethylphenyl-sulfate-isomer-2_LCCN_CVNA_SN107.92_M05727_PMI, 2-ethylphenylsulfate_LCNX_CVNA_SNNA_M00790_Metabolon, 3-Carbamoyl-2,2,5,5-tetramethyl-3-pyrroline_LCHP_CVNA_SN62.56_M01584_PMI, trans-3-Hydroxycotinine-isomer-2_LCHP_CVNA_SN620.22_M01925_PMI, Cotinine-glucuronide_LCHP_CVNA_SN1…
MET P	xgbTree	0.8795	0.0341	0.8551	0.9039	11	0.9851	0.0047	0.9818	0.9884	10	10	66	36	33	50	1	0.8333	0.3636	0	185	cotinine_LCPE_CVNA_SNNA_M00820_Metabolon, (2,4-or-2,5)-dimethylphenol-sulfate_LCNX_CVNA_SNNA_M00892_Metabolon, 4-Ethylphenyl-sulfate-isomer-2_LCCN_CVNA_SN107.92_M05727_PMI, 2-ethylphenylsulfate_LCNX_CVNA_SNNA_M00790_Metabolon, 3-Carbamoyl-2,2,5,5-tetramethyl-3-pyrroline_LCHP_CVNA_SN62.56_M01584_PMI, trans-3-Hydroxycotinine-isomer-2_LCHP_CVNA_SN620.22_M01925_PMI, Cotinine-glucuronide_LCHP_CVNA_SN1…
MET U	lda	0.9047	0.0111	0.8967	0.9127	5	0.9872	0.0035	0.9847	0.9897	8	7	77	39	36	52	1	0.7436	0.25	0	204	N-(cyclopropylmethyl)-N'-phenylurea-isomer-1_LCHP_CV15.91_SN541.55_M24162, trans-3-Hydroxycotinine-isomer-5_LCHP_CV12.93_SN2567.8_M19638, cotinine-N-oxide_LCHP_CV16.27_SN350.34_M21911, (S)-(-)-Cotinine_LCHP_CV13.37_SN974.49_M18453, Nornicotine-2-carboxylic-Acid_LCCP_CV15.91_SN240.64_M05592, trans-3-hydroxycotinine-beta-D-glucuronide_LCHP_CV15.91_SN389.15_M29552, N-methyl-gamma-oxo-3-Pyridinebutan…
MET U	pls	0.91	0.0028	0.908	0.912	4	0.9898	0.0028	0.9878	0.9918	4	3	77	39	36	52	0.9221	0.8205	0.2222	0	204	N-(cyclopropylmethyl)-N'-phenylurea-isomer-1_LCHP_CV15.91_SN541.55_M24162, trans-3-Hydroxycotinine-isomer-5_LCHP_CV12.93_SN2567.8_M19638, cotinine-N-oxide_LCHP_CV16.27_SN350.34_M21911, (S)-(-)-Cotinine_LCHP_CV13.37_SN974.49_M18453, Nornicotine-2-carboxylic-Acid_LCCP_CV15.91_SN240.64_M05592, trans-3-hydroxycotinine-beta-D-glucuronide_LCHP_CV15.91_SN389.15_M29552, N-methyl-gamma-oxo-3-Pyridinebutan…
MET U	rf	0.8982	0.0138	0.8883	0.9081	8	0.992	0.0024	0.9904	0.9937	1	5	77	39	36	52	1	0.8718	0.25	0	204	N-(cyclopropylmethyl)-N'-phenylurea-isomer-1_LCHP_CV15.91_SN541.55_M24162, trans-3-Hydroxycotinine-isomer-5_LCHP_CV12.93_SN2567.8_M19638, cotinine-N-oxide_LCHP_CV16.27_SN350.34_M21911, (S)-(-)-Cotinine_LCHP_CV13.37_SN974.49_M18453, Nornicotine-2-carboxylic-Acid_LCCP_CV15.91_SN240.64_M05592, trans-3-hydroxycotinine-beta-D-glucuronide_LCHP_CV15.91_SN389.15_M29552, N-methyl-gamma-oxo-3-Pyridinebutan…
MET U	xgbTree	0.9018	0.0177	0.8892	0.9145	7	0.9874	0.0028	0.9854	0.9894	7	8	77	39	36	52	0.987	0.8974	0.2778	0.0192	204	N-(cyclopropylmethyl)-N'-phenylurea-isomer-1_LCHP_CV15.91_SN541.55_M24162, trans-3-Hydroxycotinine-isomer-5_LCHP_CV12.93_SN2567.8_M19638, cotinine-N-oxide_LCHP_CV16.27_SN350.34_M21911
MEY	lda	0.8116	0.0161	0.8001	0.8232	17	0.9723	0.0068	0.9674	0.9771	18	18	69	37	34	50	0.8841	0.4324	0.3529	0.06	190	chr5_373315_373316, chr2_233284661_233284662, chr2_233284455_233284456, chr2_233284491_233284492
MEY	pls	0.8468	0.0115	0.8385	0.855	14	0.9774	0.0033	0.975	0.9798	16	15	69	37	34	50	0.8841	0.4865	0.4118	0.02	190	chr5_373315_373316, chr2_233284661_233284662, chr2_233284455_233284456, chr2_233284491_233284492, chr2_233285049_233285050, chr2_233284577_233284578, chr2_233284789_233284790, chr7_45002734_45002735, chr2_233285073_233285074, chr2_233284702_233284703, chr2_233285012_233285013, chr2_233284501_233284502, chr2_233284774_233284775, chr2_233284674_233284675, chr2_233284453_233284454, chr7_45002763_450…
MEY	rf	0.848	0.0292	0.8271	0.8689	13	0.9798	0.0037	0.9772	0.9825	15	14	69	37	34	50	1	0.4865	0.4118	0	190	chr5_373315_373316, chr2_233284661_233284662, chr2_233284455_233284456, chr2_233284491_233284492, chr2_233285049_233285050, chr2_233284577_233284578, chr2_233284789_233284790, chr7_45002734_45002735, chr2_233285073_233285074, chr2_233284702_233284703, chr2_233285012_233285013, chr2_233284501_233284502, chr2_233284774_233284775, chr2_233284674_233284675, chr2_233284453_233284454, chr7_45002763_450…
MEY	xgbTree	0.8161	0.0377	0.7892	0.8431	16	0.9806	0.0042	0.9776	0.9835	14	16	69	37	34	50	1	0.4324	0.4412	0	190	chr5_373315_373316, chr2_233284661_233284662, chr2_233284455_233284456, chr2_233284491_233284492, chr2_233285049_233285050, chr2_233284577_233284578, chr2_233284789_233284790, chr7_45002734_45002735, chr2_233285073_233285074, chr2_233284702_233284703, chr2_233285012_233285013, chr2_233284501_233284502, chr2_233284774_233284775, chr2_233284674_233284675, chr2_233284453_233284454, chr7_45002763_450…

## Sheet: Probability_of_being_CS
Subject ID	GEX WB_lda	GEX WB_pls	GEX WB_rf	GEX WB_xgbTree	GEX M_lda	GEX M_pls	GEX M_rf	GEX M_xgbTree	GEX N_lda	GEX N_pls	GEX N_rf	GEX N_xgbTree	GEX T4_lda	GEX T4_pls	GEX T4_rf	GEX T4_xgbTree	GEX T8_lda	GEX T8_pls	GEX T8_rf	GEX T8_xgbTree	GEX B_lda	GEX B_pls	GEX B_rf	GEX B_xgbTree	GEX PT_lda	GEX PT_pls	GEX PT_rf	GEX PT_xgbTree	GEX RBC_lda	GEX RBC_pls	GEX RBC_rf	GEX RBC_xgbTree	LIP-LM P_lda	LIP-LM P_pls	LIP-LM P_rf	LIP-LM P_xgbTree	PROT P_lda	PROT P_pls	PROT P_rf	PROT P_xgbTree	MET P_lda	MET P_pls	MET P_rf	MET P_xgbTree	MET U_lda	MET U_pls	MET U_rf	MET U_xgbTree	MEY_lda
SJ012_NS	0.044	0.5099	0.102	0.0397	0.0845	0.4099	0.198	0.1604	0.0999	0.3564	0.134	0.1582	0.2943	0.4728	0.082	0.0244	0.127	0.3833	0.038	0.0004					0.1922	0.4883	0.218	0.0379	0.2862	0.4779	0.098	0.0184	0.4729	0.4885	0.17	0.0974	0.0345	0.3423	0.052	0.0013	0	0.3248	0.024	0.0174	0	0.3052	0.004	0.0103	0.0247
SJ013_CS	0.7903	0.7247	0.972	0.824	0.9998	0.6136	0.916	0.9706	0.5671	0.4946	0.766	0.4323	0.9702	0.6503	0.998	0.9957					0.5124	0.4583	0.93	0.887	0.5574	0.5749	0.75	0.8788	0.7305	0.5325	0.836	0.9528	0.8507	0.6652	0.908	0.8979	0.9206	0.5923	0.862	0.9739	1	0.7542	1	0.994	1	0.725	1	0.9925	0.9901
SJ018_NS	0.6721	0.4677	0.212	0.3734	0.0304	0.3385	0.046	0.0056	0.0558	0.3798	0.03	0.0118	0.226	0.4433	0.082	0.054	0.1138	0.3859	0.05	0.0004	0.369	0.4124	0.166	0.0879					0.0269	0.2853	0.166	0.0399	0.3725	0.4024	0.132	0.0274	0.0795	0.3447	0.076	0.0388	0.0055	0.3729	0.076	0.0651	0	0.4153	0.082	0.0441	0.0071
SJ019_CS	0.9248	0.6089	0.934	0.9483	0.9996	0.7354	0.912	0.9914	0.7016	0.4809	0.888	0.8632	0.7811	0.5265	0.984	0.9695	0.5996	0.5576	0.748	0.9555	0.6013	0.5643	0.98	0.9902	0.9375	0.5935	0.938	0.9998	0.9463	0.7411	0.91	0.9931	0.3681	0.4727	0.732	0.8074	0.693	0.5151	0.93	0.9964	1	0.6999	0.96	0.937	1	0.7269	1	0.9925	0.77
SJ020_NS	0.1502	0.4382	0.182	0.1715	0.1501	0.3136	0.05	0.0031	0.2444	0.4022	0.2	0.3186	0.0273	0.361	0.01	0.0339	0.0802	0.3637	0.01	0.0125	0.1415	0.3493	0.062	0.0509	0.5364	0.5251	0.24	0.0613	0.0112	0.2127	0.028	0.0014	0.5841	0.563	0.276	0.2698	0.2045	0.461	0.198	0.0445	0	0.2689	0.008	0.0185	0	0.259	0.024	0.0329	0.0009
SJ022_NS	0.2576	0.3508	0.164	0.1917	0.1031	0.2683	0.124	0.0533	0.0829	0.3486	0.054	0.0637	0.0021	0.3009	0.004	0.0019	0.1698	0.4205	0.096	0.0349	0.222	0.4108	0.012	0.0022	0.2007	0.4023	0.12	0.1519	0.6419	0.5886	0.198	0.0667	0.3472	0.4567	0.136	0.0708	0.036	0.3566	0.17	0.0794	0	0.3248	0.024	0.0375	0	0.33	0.004	0.0253	0.0485
SJ023_FS	0.4351	0.4091	0.306	0.3004	0.3893	0.3201	0.288	0.0191	0.1968	0.4012	0.176	0.1046	0.0025	0.3001	0.006	0.0033	0.066	0.3555	0.482	0.0612	0.3164	0.3977	0.11	0.0066	0.6726	0.4853	0.562	0.997	0.3663	0.4868	0.62	0.8536	0.4342	0.4392	0.436	0.9315	0.0337	0.3177	0.114	0.0182	0.0025	0.3754	0.068	0.0648	0	0.3439	0.162	0.2063	0.0806
SJ025_NS	0.595	0.5346	0.164	0.3014	0.8266	0.6889	0.284	0.1751	0.9043	0.6184	0.294	0.4854	0.0025	0.2872	0.002	0.0542	0.1885	0.4274	0.044	0.0526	0.6017	0.668	0.196	0.3512	0.6902	0.507	0.204	0.0721	0.1697	0.4281	0.124	0.0235	0.5224	0.4936	0.156	0.0231	0.1153	0.4866	0.152	0.0238	0.0003	0.3366	0.048	0.0198	0	0.3902	0.032	0.0049	0.0293
SJ026_CS	0.5457	0.6219	0.87	0.7521	0.9821	0.6538	0.9	0.9918	0.3477	0.3877	0.788	0.6317	0.991	0.664	1	0.9885	0.9164	0.6153	0.954	0.9961	0.5355	0.5252	0.754	0.7711	0.9629	0.6834	0.928	0.9848	0.9876	0.737	0.938	0.9971	0.9627	0.6569	1	0.9991	0.8997	0.6201	0.8	0.9774	1	0.6941	0.986	0.9866	1	0.6799	1	0.9925	0.9975
SJ027_NS	0.0079	0.2441	0.052	0.0284	0.0243	0.2829	0.07	0.0097	0.862	0.5656	0.324	0.7542	0.0264	0.3634	0	0.0027					0.2912	0.3874	0.034	0.012	0.1601	0.3995	0.204	0.0063	0.8144	0.5504	0.31	0.1278	0.2551	0.4134	0.1	0.0371	0.1053	0.4029	0.284	0.0785	0	0.3248	0.028	0.0176	0	0.3609	0.01	0.025	0.0066
SJ028_FS	0.9757	0.7127	0.97	0.9955	1	0.7369	0.846	0.9977	0.4703	0.4849	0.542	0.3304	0.7897	0.5521	0.978	0.9709	0.7703	0.5583	0.96	0.4984	0.6224	0.5219	0.584	0.7487	0.9765	0.6596	0.902	0.9899	0.9248	0.7003	0.846	0.9948	0.9802	0.6978	1	0.9991	0.4059	0.5365	0.756	0.8086	0.0186	0.3832	0.61	0.5466	0	0.3162	0.154	0.0032	0.4033
SJ029_NS					0.3906	0.5852	0.248	0.1455	0.14	0.3545	0.112	0.0493	0.0062	0.3209	0.002	0.0181	0.166	0.4116	0.026	0.0018	0.6006	0.5965	0.308	0.3643	0.6217	0.6096	0.168	0.0411	0.0434	0.3338	0.058	0.0056	0.5303	0.5494	0.318	0.199	0.2912	0.5409	0.22	0.1994	0.0001	0.3248	0.06	0.0699	0	0.3864	0.008	0.0075	0.0034
SJ030_EV	0.9441	0.5049	0.684	0.6478	0.0261	0.3316	0.256	0.0859	0.5781	0.5634	0.628	0.8888	0.1319	0.4453	0.192	0.2408	0.1837	0.4055	0.406	0.0177	0.2484	0.3775	0.008	0.0206	0.023	0.2817	0.254	0.0009	0.028	0.2718	0.124	0.0187	0.4406	0.5113	0.708	0.9269	0.8058	0.5368	0.484	0.2855	1	0.6081	0.718	0.9532	1	0.5778	0.854	0.9925	0.1905
SJ031_FS	0.9084	0.5214	0.702	0.7063	0.0792	0.329	0.216	0.0117	0.0849	0.3028	0.138	0.0883	0.3264	0.4473	0.908	0.458	0.6503	0.544	0.942	0.9676	0.3864	0.4388	0.434	0.4649	0.9413	0.5969	0.786	0.9754	0.8374	0.5463	0.714	0.985	0.4639	0.5065	0.174	0.0328	0.0411	0.3092	0.196	0.0013	0.0083	0.3037	0.262	0.1208	0	0.3217	0.148	0.0253	0.9809
SJ032_FS	0.882	0.5381	0.856	0.9144	0.0238	0.5396	0.528	0.6449	0.4731	0.4832	0.688	0.7472	0.1037	0.4334	0.016	0.063	0.0918	0.3783	0.172	0.6822	0.3178	0.5796	0.758	0.8654	0.9733	0.6867	0.904	0.999	0.3215	0.4583	0.554	0.1752	0.3776	0.4925	0.314	0.0564	0.7969	0.5396	0.514	0.3421	0.0001	0.2913	0.184	0.0284	0	0.2599	0.014	0.0329	0.0068
SJ033_NS					0.039	0.3257	0.148	0.0748	0.252	0.4159	0.198	0.324	0.0454	0.4031	0.008	0.0115	0.0877	0.3522	0.004	0.001	0.3712	0.4653	0.212	0.0915	0.2211	0.4358	0.216	0.0592	0.5412	0.4813	0.238	0.0718	0.6044	0.443	0.204	0.0495	0.4912	0.5178	0.17	0.0493	0.0219	0.4029	0.08	0.0388	0	0.4074	0.094	0.0044	0.0205
SJ034_NS	0.1058	0.2922	0.054	0.0339	0.0258	0.3225	0.09	0.0735	0.0196	0.2627	0.08	0.037	0.0012	0.2823	0	0.0027	0.0322	0.3032	0.006	0.0032	0.288	0.4791	0.128	0.362	0.3924	0.4421	0.158	0.0045	0.0422	0.2246	0.02	0.0114	0.6151	0.5597	0.192	0.0717	0.2828	0.4904	0.274	0.1912	0	0.2689	0.012	0.0072	0	0.2716	0.056	0.0167	0.023
SJ035_EV	0.1173	0.2942	0.39	0.4615	0.274	0.4147	0.29	0.0659	0.1793	0.4133	0.372	0.1607	0.1541	0.4293	0.09	0.1798	0.2891	0.4567	0.084	0.057	0.1932	0.428	0.084	0.0168	0.8408	0.5064	0.662	0.9933	0.6938	0.4241	0.318	0.0221	0.1625	0.4287	0.114	0.067	0.1087	0.3482	0.238	0.2696	0.0049	0.3417	0.282	0.2824	0	0.3516	0.01	0.0165	0.066
SJ036_NS	0.1103	0.4048	0.136	0.0974	0.0012	0.2531	0.044	0.0079	0.0865	0.371	0.074	0.0412	0.0008	0.2802	0	0.0118	0.0442	0.3131	0.002	0.0004	0.305	0.414	0.068	0.0581	0.0294	0.3413	0.126	0.0285	0.0032	0.2163	0.036	0.0022	0.2914	0.4683	0.246	0.1454	0.0669	0.3292	0.074	0.0246	0.1033	0.357	0.066	0.0708	0	0.3046	0.008	0.1217	0.0491
SJ037_NS	0.0101	0.3009	0.126	0.0391	0	0.1856	0.014	0.0032					0.0113	0.3534	0.074	0.0094	0.0086	0.2331	0	0.0008	0.1255	0.3972	0.048	0.0384	0.0169	0.2832	0.08	0.0021	0.0728	0.2479	0.05	0.017	0.3239	0.4239	0.174	0.0686	0.6542	0.4955	0.158	0.0367	0.0154	0.3487	0.122	0.1644	0	0.3709	0.068	0.0044	0.4782
SJ038_NS	0.1298	0.3419	0.156	0.1962	0.0431	0.2495	0.066	0.0029	0.3111	0.4657	0.2	0.3164	0.402	0.485	0.144	0.2121	0.7662	0.5611	0.364	0.1336	0.7109	0.4894	0.342	0.9336	0.4721	0.4276	0.208	0.0715	0.841	0.5492	0.252	0.1074	0.1859	0.4508	0.058	0.0428	0.0848	0.4021	0.182	0.105	0	0.3248	0.02	0.011	0	0.3182	0.018	0.0203	0.2798
SJ039_FS																																													0	0.253	0.026	0.0277
SJ040_FS	0.8117	0.6027	0.64	0.5668	0.0564	0.4361	0.35	0.0344	0.1514	0.4005	0.258	0.1934	0.02	0.3549	0	0.05	0.1028	0.3571	0.02	0.0008	0.472	0.609	0.878	0.9654	0.3598	0.577	0.526	0.5376	0.6504	0.586	0.742	0.9144	0.3018	0.4407	0.194	0.2996	0.9967	0.8046	0.896	0.9968	0.0018	0.362	0.124	0.1841	0	0.3567	0.04	0.0192	0.0638
SJ041_FS	0.0144	0.2736	0.094	0.0141	0.0311	0.3503	0.32	0.2379	0.3968	0.4164	0.472	0.5305	0.0126	0.3621	0.01	0.019	0.0917	0.3423	0.098	0.0003	0.2759	0.4151	0.156	0.2826	0.8484	0.6293	0.41	0.1213	0.2226	0.3794	0.388	0.1096	0.6904	0.5709	0.594	0.3406	0.4391	0.4587	0.146	0.1359	0	0.3248	0.124	0.0478	0	0.3726	0.122	0.1351	0.2256
SJ042_CS	0.9777	0.6824	0.99	0.9938	0.9974	0.709	0.968	0.9963	0.8968	0.6026	0.87	0.8595	0.959	0.6147	1	0.9963	0.9832	0.712	0.99	0.9989	0.7661	0.6307	1	0.9974	0.8859	0.6354	0.866	0.9744	0.781	0.6869	0.87	0.9917	0.7061	0.5882	0.832	0.9286	0.8701	0.6205	0.872	0.9754	1	0.7547	1	0.9872	1	0.7067	1	0.9925	0.9959
SJ043_FS					0.9754	0.608	0.724	0.8077	0.2396	0.4341	0.334	0.1952	0.2454	0.4521	0.174	0.4436	0.3422	0.4703	0.112	0.058	0.3189	0.4348	0.348	0.7314	0.5392	0.4845	0.534	0.2368	0.0064	0.1802	0.134	0.0613	0.658	0.5582	0.862	0.9433	0.6055	0.5576	0.71	0.92	0	0.3248	0.11	0.0249	0	0.3071	0.092	0.0435	0.5567
SJ044_FS	0.6597	0.417	0.572	0.7802	0.0001	0.3597	0.268	0.0128	0.3933	0.4165	0.392	0.3565	0.3539	0.4686	0.216	0.0526	0.1466	0.4091	0.41	0.0452	0.4232	0.4219	0.02	0.0233	0.2639	0.4076	0.39	0.6607	0.2394	0.4407	0.472	0.6707	0.5743	0.5177	0.472	0.021	0.264	0.4997	0.806	0.9334	0.0471	0.3826	0.47	0.5072	0	0.3337	0.012	0.005	0.0074
SJ045_NS	0.133	0.3347	0.186	0.1495	0.0102	0.3647	0.076	0.0038	0.2574	0.4024	0.154	0.2271	0.0009	0.2448	0.01	0.0032	0.0447	0.3245	0.002	0.0018	0.102	0.2852	0.242	0.2022	0.0012	0.2101	0.038	0.0041	0.0548	0.2278	0.174	0.0927	0.3101	0.3998	0.164	0.028	0.4159	0.4615	0.238	0.1172	0	0.2689	0.004	0.0076	0	0.2397	0.022	0.0329	0.0037
SJ046_NS	0.1957	0.3287	0.108	0.2115	0.0014	0.3665	0.136	0.0322	0.1	0.3591	0.14	0.1771	0.0003	0.2552	0.054	0.0399	0.1572	0.3769	0.184	0.0524	0.1584	0.3456	0.02	0.0035	0.0063	0.2847	0.114	0.0262	0.6625	0.568	0.266	0.0719	0.6001	0.5629	0.178	0.0188	0.8095	0.6128	0.266	0.167	0	0.2689	0.006	0.0158	0	0.2378	0.054	0.0329	0.117
SJ047_NS	0.2694	0.5177	0.158	0.2396	0.004	0.419	0.178	0.0358	0.6291	0.4622	0.138	0.1982	0.013	0.356	0.024	0.0264	0.0347	0.3061	0	0.0069	0.293	0.5149	0.092	0.1205	0.0341	0.2881	0.112	0.0419	0.1637	0.4507	0.156	0.0124	0.7386	0.6242	0.216	0.1945	0.6955	0.5176	0.116	0.0553	0.0142	0.3457	0.09	0.2024	0	0.346	0.046	0.004	0.1302
SJ048_NS																																													0	0.2959	0.004	0.0329
SJ049_FS	0.0608	0.3337	0.196	0.1858	0.0045	0.3907	0.266	0.0322	0.906	0.6397	0.832	0.9727	0.0003	0.2471	0	0.0182	0.0651	0.3611	0.102	0.0099	0.2874	0.4621	0.568	0.8969	0.9581	0.6137	0.728	0.9177					0.3554	0.4426	0.376	0.5578	0.9043	0.5327	0.296	0.5666	0.0001	0.2954	0.006	0.0167	0	0.2704	0.074	0.0277	0.0024
SJ050_NS																																													0	0.4112	0.174	0.6971
SJ051_CS	0.7	0.4752	0.896	0.8139	0.913	0.6507	0.874	0.9437	0.9698	0.6925	0.952	0.9777	0.9764	0.6474	0.998	0.9966	0.9625	0.6801	1	0.9959	0.7481	0.666	0.988	0.9958	0.9722	0.6712	0.886	0.9627					0.2323	0.4112	0.698	0.6962	0.877	0.5755	0.884	0.9743	0.9948	0.6246	0.93	0.9812	1	0.6073	0.962	0.9925	0.993
SJ052_NS	0.1517	0.4027	0.134	0.138	0.0005	0.2446	0.024	0.001	0.1625	0.3667	0.17	0.2402	0.0299	0.3714	0.01	0.0019	0.1848	0.4087	0.044	0.0206	0.2189	0.3807	0.01	0.0019	0.3331	0.4439	0.172	0.0748					0.5686	0.5541	0.296	0.2572	0.2358	0.4113	0.058	0.0029	0	0.3248	0.02	0.0084	0	0.291	0.006	0.0137	0.4476
SJ053_NS	0.2038	0.4238	0.19	0.1177	0.0684	0.4125	0.152	0.0195	0.2664	0.4586	0.17	0.2983	0.2449	0.4429	0.142	0.0334	0.1108	0.3781	0.008	0.0075	0.3413	0.4277	0.026	0.0049	0.3583	0.4932	0.158	0.0305	0.6421	0.4927	0.172	0.0372	0.4297	0.502	0.314	0.0875	0.1173	0.36	0.18	0.0443	0	0.3248	0.08	0.0131	0	0.2947	0.012	0.0183	0.0055
SJ054_NS	0.1224	0.3021	0.082	0.0855	0.0007	0.2727	0.07	0.0139	0.0569	0.272	0.134	0.1427	0.0153	0.3733	0.08	0.0129	0.3922	0.4725	0.2	0.0286	0.2634	0.4458	0.024	0.0126	0.1694	0.4219	0.128	0.0166	0.0828	0.2405	0.054	0.007	0.5689	0.5281	0.15	0.0126	0.0153	0.3535	0.164	0.0285	0.0016	0.3413	0.078	0.0134	0	0.3728	0.082	0.025	0.0075
SJ055_NS	0.0458	0.2775	0.096	0.1526	0.0066	0.2955	0.078	0.0084	0.1418	0.4355	0.16	0.2446	0.0007	0.2712	0.044	0.006	0.0967	0.3662	0.06	0.0079	0.0986	0.2825	0.004	0.002	0.3376	0.3992	0.214	0.1464	0.4118	0.3921	0.076	0.0334	0.1068	0.2994	0.112	0.11	0.1325	0.4126	0.29	0.2209	0	0.2689	0.008	0.0114	0	0.2869	0.022	0.0277	0.0007
SJ056_FS	0.6461	0.4349	0.526	0.4994	0.0088	0.4612	0.39	0.0489	0.7553	0.6095	0.816	0.9091	0.2272	0.4584	0.146	0.1471	0.3464	0.4825	0.218	0.8677	0.2057	0.3818	0.056	0.0204	0.5866	0.517	0.476	0.3942	0.8925	0.5241	0.442	0.9583	0.2638	0.4491	0.172	0.0781	0.4762	0.5132	0.584	0.7055	0	0.3248	0.054	0.0142	0	0.2984	0.01	0.0329	0.9749
SJ057_CS	0.6861	0.6015	0.884	0.8734	0.7736	0.5995	0.836	0.9253	0.2213	0.3972	0.762	0.6318	0.3442	0.4867	0.786	0.7769	0.1803	0.4035	0.624	0.9398					0.1557	0.3779	0.748	0.9322	0.5788	0.4418	0.826	0.91	0.5572	0.5401	0.91	0.9964	0.4798	0.5132	0.91	0.9417	1	0.7487	1	0.9958	1	0.7161	1	0.9925	0.0134
SJ058_CS					0.9292	0.5048	0.882	0.9518	0.2429	0.3976	0.738	0.6408	0.9802	0.6575	1	0.9952	0.2059	0.4063	0.9	0.9889					0.9815	0.6974	0.97	0.999	0.8672	0.5681	0.944	0.9971	0.5804	0.5697	0.85	0.9763	0.4427	0.4849	0.87	0.9171	1	0.7669	1	0.9799	1	0.7809	1	0.9925	0.8691
SJ059_CS					0.6669	0.4677	0.8	0.9256	0.805	0.6091	0.964	0.9574	0.9922	0.6807	1	0.9703	0.9279	0.6467	1	0.9972	0.4521	0.4367	0.946	0.932	0.7854	0.6171	0.87	0.9364	0.7698	0.5113	0.78	0.9234	0.5717	0.5103	0.868	0.9614	0.2641	0.4358	0.856	0.9275	1	0.7793	1	0.993	1	0.7658	1	0.9925	0.9953
SJ060_NS	0.0196	0.2152	0.112	0.0964	0.0003	0.3169	0.116	0.011	0.2213	0.4253	0.134	0.2262	0.001	0.2772	0.078	0.0044	0.4384	0.4975	0.108	0.0733	0.1257	0.337	0.014	0.0067	0.0092	0.2852	0.03	0.0005	0.042	0.3282	0.082	0.0059	0.6723	0.5275	0.266	0.096	0.0426	0.2472	0.06	0.0073	0	0.2689	0.042	0.0166	0	0.2783	0.008	0.0277	0.0007
SJ061_CS	0.5931	0.6099	0.85	0.8953					0.9372	0.5529	0.916	0.9224	0.9107	0.5732	0.996	0.9387	0.683	0.5585	0.952	0.9526	0.1247	0.3836	0.762	0.4833	0.1012	0.3319	0.702	0.7483	0.9922	0.8076	0.986	0.9989	0.7465	0.6874	0.914	0.9821	0.9807	0.7056	0.972	0.987	1	0.7029	0.998	0.9816	1	0.7009	1	0.9925	0.6232
SJ062_CS	0.8669	0.6413	0.9	0.9528	0.9327	0.5432	0.846	0.9561	0.8683	0.5615	0.854	0.7969	0.9992	0.7295	1	0.9935	0.8685	0.6253	0.972	0.9973	0.5094	0.5706	0.824	0.9061	0.6577	0.49	0.878	0.9595	0.99	0.7889	0.96	0.9989	0.4051	0.4602	0.738	0.904	0.9909	0.6992	0.922	0.9982	1	0.6982	0.998	0.9978	1	0.7181	1	0.9925	0.9905
SJ063_CS																																													1	0.7248	1	0.9925	0.9935
SJ064_NS	0.3005	0.4447	0.076	0.1843	0.2199	0.287	0.064	0.0055	0.2611	0.3871	0.074	0.0973	0.129	0.4312	0.004	0.0034	0.5292	0.5267	0.228	0.0549	0.2607	0.3404	0.006	0.0042	0.1708	0.4376	0.146	0.0817	0.072	0.3942	0.128	0.011	0.1441	0.3398	0.09	0.0734	0.1128	0.3431	0.174	0.0346	0.0013	0.3248	0.024	0.0233	0	0.309	0.006	0.0253	0.4941
SJ065_NS	0.6822	0.5054	0.214	0.2733	0.0079	0.402	0.118	0.0575	0.0314	0.3091	0.018	0.0067	0.0286	0.3576	0.008	0.0243					0.1739	0.355	0.122	0.1649	0.2893	0.4532	0.186	0.1758	0.0338	0.2572	0.014	0.0008	0.7313	0.623	0.27	0.1493	0.0461	0.3762	0.118	0.0342	0.0001	0.3248	0.028	0.0213	0	0.2867	0.028	0.0163	0.1718
SJ066_CS	0.1297	0.3517	0.732	0.5914					0.8999	0.6503	0.864	0.9085	0.9999	0.7793	1	0.9995	0.9991	0.8299	0.994	0.9927	0.7769	0.591	0.992	0.9883	0.9466	0.6491	0.966	0.9956					0.9739	0.7891	1	0.9985	0.4172	0.5026	0.848	0.9693	1	0.7236	0.982	0.9979	1	0.7558	1	0.9925	0.8351
SJ067_CS																																													1	0.694	1	0.9925
SJ068_CS					0.9991	0.7592	0.976	0.9994					0.9984	0.7272	1	0.9979	0.7741	0.5841	0.978	0.9969	0.5411	0.6402	0.822	0.8411	0.3534	0.415	0.75	0.9612	0.4984	0.5575	0.802	0.886	0.3826	0.4713	0.758	0.7938	0.9519	0.6922	0.962	0.9943	0.0027	0.324	0.762	0.892	1	0.6624	1	0.9925	0.999
SJ069_CS	0.7271	0.4774	0.78	0.9264	0.086	0.5107	0.798	0.9214	0.4524	0.4828	0.798	0.5981	0.011	0.3485	0.734	0.8631	0.8056	0.5895	0.994	0.9912	0.2161	0.3509	0.732	0.7558	0.9441	0.7002	0.942	0.9736	0.9373	0.7311	0.914	0.986	0.6946	0.595	0.966	0.9937	0.9977	0.8423	0.976	0.9995	0.9997	0.6751	1	0.9926	1	0.3527	0.69	0.7472	0.7143
SJ070_CS	0.9997	0.8276	0.986	0.9969	0.9998	0.8645	0.992	0.9989	0.9817	0.7876	0.982	0.9904	0.9999	0.7929	1	0.9982	0.9909	0.7558	1	0.9994	0.594	0.6157	0.974	0.9759	0.9974	0.7931	0.946	0.9964	0.6573	0.5481	0.868	0.9567	0.4251	0.5144	0.826	0.9916	0.9994	0.8753	0.962	0.9958	1	0.7556	1	0.996	1	0.7675	1	0.9925	0.8753
SJ071_CS	0.868	0.7124	0.876	0.8038	0.9933	0.7117	0.93	0.989	0.6817	0.5878	0.91	0.8363	0.991	0.6511	1	0.9984	0.9839	0.7075	0.956	0.9924	0.6357	0.6317	0.88	0.9459	0.519	0.5959	0.828	0.9307	0.98	0.7063	0.964	0.9991	0.6973	0.6066	0.898	0.9828	0.9851	0.7842	0.878	0.9568	1	0.708	0.992	0.9968	1	0.733	1	0.9925	0.8131
SJ072_NS	0.1179	0.4081	0.102	0.0296	0.0045	0.3076	0.082	0.0285	0.5612	0.5292	0.202	0.1872	0.0026	0.305	0	0.0085	0.0341	0.2961	0	0.0033	0.1384	0.4041	0.032	0.0228	0.0971	0.4031	0.146	0.1073	0.5815	0.4384	0.084	0.0431	0.3627	0.4658	0.136	0.0075	0.0407	0.3308	0.086	0.0603	0	0.3248	0.008	0.0167	0	0.278	0.006	0.0158	0.7493
SJ073_CS	0.7742	0.5609	0.898	0.8255	0.9994	0.6555	0.952	0.9979	0.9757	0.79	0.988	0.9943	0.9946	0.672	1	0.9977	0.7548	0.5702	1	0.9895	0.9942	0.7933	1	0.9979	0.4039	0.4518	0.744	0.9311	0.9467	0.6337	0.952	0.9981	0.9056	0.6512	0.902	0.9935	0.7485	0.5413	0.742	0.8616	1	0.7395	0.994	0.9942	1	0.6976	0.986	0.9925	0.9964
SJ074_CS																																													1	0.798	1	0.9925
SJ075_CS	0.9379	0.6437	0.95	0.9972	0.9913	0.6947	0.928	0.9691	0.9479	0.6282	0.968	0.9869	0.9995	0.7306	0.996	0.9898	0.8575	0.614	0.996	0.9919	0.9969	0.8092	0.998	0.9986	0.8749	0.6249	0.812	0.9349	0.9923	0.8195	0.982	0.9977	0.7685	0.6237	0.91	0.9468	0.9837	0.7822	0.942	0.9412	0.9998	0.6756	0.996	0.9975	1	0.7049	1	0.9925	0.9916
SJ076_CS	0.9915	0.8249	0.966	0.9952	0.9995	0.8146	0.968	0.9994	0.9742	0.7281	0.958	0.9944	0.9998	0.7938	1	0.9983	0.9716	0.699	1	0.9987	0.8939	0.6343	0.972	0.9943	0.9906	0.7723	0.956	0.9808	0.8985	0.7379	0.97	0.997	0.9379	0.6448	0.998	0.9962	0.9209	0.5967	0.882	0.9624	1	0.7242	0.996	0.9978	1	0.6696	1	0.9925	0.998
SJ077_CS																																													1	0.7	1	0.9925
SJ078_CS	0.9945	0.8183	0.982	0.9982					0.9014	0.6798	0.96	0.9195	1	0.8287	1	0.9975	0.9991	0.8464	0.998	0.9991					0.9989	0.8525	0.998	0.9986					0.7634	0.613	0.954	0.995	0.6433	0.52	0.82	0.891	1	0.7904	0.998	0.9976	1	0.7778	1	0.9925	0.9941
SJ079_CS					0.9987	0.7648	0.968	0.9965	0.9882	0.768	0.986	0.9849	0.9995	0.7469	1	0.9994	0.9761	0.7168	1	0.9959	0.6342	0.5419	0.992	0.9864	0.9471	0.6029	0.882	0.9611	0.8673	0.7121	0.922	0.9676	0.2844	0.4448	0.72	0.8797	0.8425	0.6338	0.946	0.9964	1	0.695	1	0.996	1	0.6068	0.968	0.9925	0.9382
SJ080_CS	0.9839	0.7637	0.982	0.9782	0.9998	0.743	0.964	0.9975	0.9669	0.6616	0.964	0.988	1	0.8304	1	0.9992	0.954	0.6884	1	0.9995	0.9859	0.7811	0.982	0.9943	0.982	0.7368	0.934	0.9986	0.3762	0.4747	0.884	0.9808	0.8514	0.5858	0.978	0.9645	0.7317	0.5348	0.918	0.9835	1	0.7686	1	0.9966	1	0.7431	1	0.9925	0.9988
SJ081_CS	0.9258	0.6221	0.912	0.9614	0.9997	0.775	0.972	0.9993	0.7484	0.5285	0.874	0.8745	0.9997	0.7696	1	0.994	0.9984	0.8141	0.994	0.9976	0.9896	0.7914	0.986	0.9994	0.9995	0.8353	0.99	0.9996	0.7368	0.5062	0.884	0.9758	0.9604	0.7449	0.99	0.9893	0.9971	0.8505	0.986	0.9973	1	0.7326	1	0.9965	1	0.784	1	0.9925	0.9999
SJ082_NS	0.0501	0.3277	0.128	0.1379	0.1869	0.433	0.142	0.0689	0.5955	0.4912	0.232	0.3193	0.0088	0.3473	0.05	0.0394	0.0107	0.25	0.03	0.0163	0.2665	0.2891	0.068	0.0308	0.0096	0.2734	0.096	0.0012	0.4807	0.4652	0.154	0.0395	0.386	0.551	0.192	0.0888	0.0307	0.2845	0.084	0.002	0.0008	0.3248	0.068	0.0559	0	0.3027	0.024	0.0203	0.0591
SJ083_NS	0.0459	0.4069	0.072	0.0316	0.0398	0.3507	0.114	0.0363	0.5407	0.5122	0.214	0.5483	0.0009	0.28	0.142	0.0161	0.0588	0.3336	0.032	0.0003	0.3353	0.4308	0.134	0.0807	0.1642	0.4416	0.07	0.0135	0.7699	0.5755	0.208	0.0355	0.4528	0.4915	0.132	0.0501	0.7472	0.5601	0.132	0.076	0.0005	0.3248	0.056	0.1488	0	0.3027	0.002	0.0283	0.0614
SJ084_CS	0.2007	0.372	0.77	0.7365	1	0.7733	0.978	0.9997	0.8417	0.5595	0.804	0.8137	0.945	0.5863	1	0.976	0.9437	0.6822	0.998	0.9974	0.5435	0.4901	0.998	0.9914	0.9026	0.6121	0.834	0.9917	0.9198	0.6701	0.936	0.9941	0.9124	0.6086	0.856	0.9427	0.9611	0.756	0.986	0.9918	0.9126	0.5527	0.926	0.9931	1	0.5203	0.872	0.9443	0.4857
SJ085_FS	0.812	0.5546	0.742	0.971	0.1454	0.4227	0.342	0.0426	0.6009	0.4878	0.524	0.441	0.159	0.4281	0.054	0.0955	0.7318	0.5742	0.838	0.9918	0.3962	0.4791	0.368	0.5866	0.8095	0.5975	0.752	0.83	0.0011	0.1192	0.306	0.0146	0.4199	0.4029	0.738	0.05	0.9382	0.5966	0.826	0.9592	0	0.2689	0.032	0.0193	0	0.3585	0.09	0.5069	0.3422
SJ086_CS	0.9903	0.7383	0.882	0.9267	0.8656	0.7188	0.92	0.9844					0.9999	0.76	0.998	0.9682	0.9277	0.6142	0.99	0.9991	0.3725	0.5068	0.728	0.7335	0.9892	0.7846	0.926	0.9837	0.9296	0.6338	0.944	0.9875	0.8872	0.6678	0.922	0.9809	0.9307	0.5991	0.706	0.8564	1	0.7084	0.998	0.999	1	0.352	0.758	0.8633	0.9742
SJ087_CS	0.9883	0.7419	0.99	0.9976					0.9403	0.6694	0.862	0.8266	0.9995	0.7519	0.996	0.9877	0.9985	0.8258	1	0.9985	0.7221	0.6018	0.98	0.996	0.93	0.5815	0.894	0.8525	0.4871	0.4489	0.742	0.8845	0.5747	0.5233	0.754	0.8549	0.6976	0.5474	0.756	0.8696	1	0.7069	0.994	0.9966	1	0.7178	1	0.9925	0.9848
SJ088_CS	0.818	0.654	0.918	0.9733	0.9992	0.6793	0.92	0.9498	0.4222	0.4109	0.698	0.5971	0.9998	0.7749	1	0.9929	0.9913	0.7417	1	0.9963	0.466	0.5526	0.966	0.9539	0.4602	0.4726	0.816	0.8446	0.8805	0.6036	0.958	0.9991	0.6668	0.5702	0.786	0.8088	0.8228	0.6838	0.89	0.9524	0.9995	0.6386	0.974	0.9886	1	0.6742	1	0.9925	0.9726
SJ089_NS	0.6406	0.5101	0.256	0.3094	0.0014	0.3202	0.062	0.0029	0.0812	0.4197	0.192	0.2471	0.0445	0.3719	0	0.0067	0.1134	0.3965	0.156	0.056	0.718	0.6169	0.202	0.2267	0.3902	0.4799	0.232	0.1047	0.0578	0.3894	0.162	0.0077	0.3598	0.4634	0.174	0.1999	0.0291	0.3381	0.096	0.0999	0	0.2689	0.016	0.0124	0	0.2549	0.012	0.0329	0.1853
SJ090_CS																																													1	0.7325	1	0.9925
SJ091_CS	0.9885	0.7293	0.978	0.9925	1	0.8018	0.96	0.9992	0.1183	0.3962	0.736	0.4697	0.9999	0.7944	1	0.9931	0.9641	0.7066	1	0.9986	0.9559	0.6176	0.972	0.936	0.968	0.6349	0.862	0.9939					0.9811	0.7102	0.996	0.99	0.8206	0.6295	0.776	0.9117	1	0.7406	0.996	0.9978	1	0.7507	1	0.9925	0.9999
SJ092_CS	0.7391	0.541	0.886	0.9321	0.9947	0.5657	0.92	0.9863	0.6581	0.5909	0.878	0.7985	0.9977	0.715	0.998	0.9926					0.9593	0.6798	0.988	0.9923	0.2299	0.3956	0.724	0.93	0.9339	0.6593	0.958	0.9982	0.8255	0.5668	0.964	0.9863	0.8965	0.4943	0.748	0.8119	1	0.7443	0.998	0.9941	1	0.7175	1	0.9925	0.9964
SJ093_NS	0.0331	0.2911	0.094	0.0239	0.0781	0.3717	0.116	0.0177	0.7405	0.5737	0.2	0.3363	0.0176	0.3442	0	0.0121	0.3009	0.4588	0.052	0.0304	0.2628	0.3811	0.048	0.0261	0.0284	0.3042	0.084	0.0025	0.3879	0.4227	0.136	0.0112	0.5118	0.5054	0.128	0.0087	0.0443	0.3552	0.252	0.0183	0.0001	0.3248	0.04	0.0119	0	0.3273	0.014	0.0552	0.1477
SJ094_CS	0.1972	0.4506	0.696	0.4828	0.9663	0.545	0.842	0.9634	0.2311	0.4554	0.788	0.6758	0.9994	0.7397	1	0.9762	0.9321	0.6534	1	0.9941	0.9157	0.5919	0.978	0.9666	0.9379	0.5792	0.892	0.9735	0.7327	0.4955	0.848	0.9814	0.1138	0.2951	0.704	0.9679	0.4339	0.5264	0.934	0.9838	1	0.7371	1	0.9912	1	0.7246	1	0.9925	0.0822
SJ095_NS	0.2625	0.4444	0.128	0.2173	0.0777	0.4733	0.238	0.2387	0.2553	0.497	0.194	0.1852	0.0911	0.4042	0.012	0.0224	0.0966	0.3749	0.046	0.0405	0.3398	0.4342	0.094	0.1066	0.0489	0.3642	0.134	0.0027	0.442	0.5201	0.22	0.042	0.0941	0.3322	0.048	0.0602	0.3188	0.4644	0.176	0.1103	0.0001	0.3448	0.054	0.0138	0	0.3419	0.04	0.0062	0.0342
SJ096_CS	0.8558	0.634	0.91	0.9599	1	0.7227	0.962	0.9929	0.8085	0.7114	0.928	0.9569	0.9985	0.6775	0.968	0.9613	0.9568	0.6895	1	0.9804	0.9153	0.7496	0.988	0.9962	0.9948	0.6818	0.98	1	0.8802	0.5743	0.84	0.9611	0.8911	0.6379	0.99	0.996	0.9991	0.864	0.946	0.9988	1	0.7708	0.99	0.9975	1	0.7499	1	0.9925	0.3161
SJ097_CS	0.9413	0.5646	0.91	0.9109	0.215	0.589	0.896	0.9883	0.9545	0.6088	0.936	0.9131	0.9181	0.5527	0.968	0.9796	0.3596	0.4927	0.664	0.9414	0.4304	0.6488	0.718	0.8157	0.4639	0.5316	0.764	0.9082	0.6881	0.6089	0.83	0.9578	0.202	0.368	0.668	0.9027	0.9965	0.7723	0.95	0.9988	0.0117	0.3753	0.708	0.7102	1	0.4451	0.78	0.7759	0.9009
SJ098_CS	0.9944	0.7816	0.994	0.9952	0.9873	0.5943	0.876	0.838	0.8642	0.624	0.972	0.9726	0.9826	0.6511	1	0.9972	0.6997	0.5631	0.964	0.9732	0.7636	0.5427	0.954	0.7978	0.9775	0.7315	0.924	0.9874					0.6141	0.5527	0.81	0.9766	0.7717	0.572	0.968	0.947	0.9997	0.6697	0.978	0.9748	1	0.6778	1	0.9925	0.9991
SJ099_FS	0.0289	0.255	0.268	0.1362	0	0.2375	0.144	0.0065	0.5164	0.4616	0.438	0.3756	0.4641	0.4922	0.244	0.9376	0.2284	0.4263	0.484	0.5949	0.6518	0.5871	0.956	0.9966	0.0262	0.3433	0.202	0.0592					0.3847	0.4548	0.44	0.7857	0.276	0.4367	0.182	0.0112	0.9685	0.5041	0.426	0.8002	1	0.498	0.736	0.9117	0.0082
SJ100_NS	0.4266	0.4802	0.126	0.362	0.1472	0.3419	0.142	0.0792	0.2733	0.4331	0.138	0.1806	0.2154	0.4282	0.168	0.0373	0.7813	0.5938	0.396	0.0596	0.3295	0.3966	0.052	0.0028	0.173	0.3585	0.186	0.1527	0.932	0.6817	0.312	0.1253	0.0647	0.2716	0.09	0.0048	0.3194	0.4261	0.096	0.0384	0	0.3248	0.03	0.0621	0	0.3415	0.034	0.0116	0.0493
SJ101_CS	0.9328	0.6504	0.916	0.7308	0.9918	0.7336	0.988	0.9985	0.9598	0.5651	0.892	0.9239	0.9984	0.7238	1	0.9923	0.9384	0.6438	1	0.9967	0.9752	0.6421	0.97	0.9088	0.9483	0.7034	0.896	0.976	0.7118	0.5619	0.896	0.9784	0.717	0.5575	0.894	0.9139	0.9829	0.7226	0.954	0.9923	0.9999	0.771	1	0.9965	1	0.7805	1	0.9925	0.994
SJ102_NS	0.1159	0.3553	0.076	0.2257	0.0005	0.2841	0.084	0.0158	0.0159	0.2474	0.044	0.0217	0.008	0.3577	0.092	0.031	0.0451	0.3196	0.016	0.001	0.1943	0.3803	0.07	0.0648	0.0104	0.2389	0.032	0.0014					0.351	0.4395	0.104	0.0696	0.2191	0.4115	0.14	0.061	0	0.2689	0.03	0.0278	0	0.2673	0.024	0.0329	0.0386
SJ103_NS					0.153	0.3455	0.108	0.0093	0.0111	0.3359	0.058	0.0066	0.0056	0.3406	0.07	0.0082	0.0761	0.3533	0.036	0.0015	0.3823	0.4822	0.056	0.1604	0.0168	0.3456	0.068	0.0133	0.0513	0.3435	0.064	0.0184	0.1721	0.3701	0.09	0.0548	0.0112	0.3676	0.156	0.0432	0	0.3248	0.008	0.0267	0	0.312	0.006	0.0506	0.3018
SJ104_EV	0.7119	0.5006	0.584	0.7793	0.0028	0.3664	0.182	0.0471	0.2442	0.4596	0.376	0.2855	0.0075	0.3318	0.014	0.0185	0.3477	0.4617	0.522	0.5532	0.4291	0.5418	0.31	0.4105	0.6962	0.5028	0.542	0.8705	0.0864	0.2882	0.194	0.0175	0.4712	0.4959	0.454	0.6268	0.0879	0.3429	0.108	0.0264	0.9993	0.5724	0.518	0.8042	1	0.5944	0.904	0.9925	0.0413
SJ105_NS	0.3005	0.4393	0.152	0.0673	0.0005	0.2785	0.086	0.0045	0.3642	0.4723	0.202	0.4188	0.0016	0.3041	0.004	0.0065	0.1087	0.3503	0.074	0.0101	0.2814	0.3579	0.018	0.023	0.4012	0.4526	0.244	0.0552	0.1475	0.3919	0.128	0.105	0.1938	0.4067	0.2	0.2605	0.1039	0.3567	0.132	0.033	0	0.2689	0.012	0.0151	0	0.4208	0.11	0.0046	0.0063
SJ107_CS	0.9307	0.703	0.86	0.709	0.9952	0.7104	0.93	0.9992	0.4995	0.4417	0.784	0.5544	0.9968	0.6828	1	0.9957	0.9223	0.6457	1	0.9993	0.9782	0.6898	0.984	0.9978	0.1377	0.4554	0.784	0.9703	0.6466	0.5393	0.904	0.9933	0.9054	0.6405	0.996	0.9968	0.8446	0.587	0.914	0.9912	0.9999	0.7064	1	0.9978	1	0.7124	1	0.9925	0.9421
SJ108_FS	0.0148	0.3056	0.134	0.0324	0.5781	0.4999	0.462	0.4616	0.6155	0.5672	0.728	0.7506	0.0194	0.3756	0.026	0.0658	0.3629	0.4853	0.074	0.0618	0.8113	0.6189	0.506	0.7019	0.7685	0.5609	0.638	0.9973	0.353	0.3874	0.49	0.3791	0.2499	0.4008	0.28	0.0118	0.1486	0.3827	0.268	0.0372	0.0007	0.3248	0.406	0.0715	0	0.3368	0.012	0.2255	0.479
SJ109_NS	0.1249	0.47	0.118	0.2434	0.0187	0.437	0.17	0.0397	0.8976	0.6249	0.282	0.611	0.0011	0.2659	0.032	0.0109	0.1299	0.3766	0.044	0.0011	0.38	0.5149	0.108	0.021	0.4903	0.4713	0.24	0.1199	0.8871	0.6241	0.258	0.0635	0.3952	0.5004	0.12	0.0397	0.0755	0.3435	0.066	0.1054	0.0016	0.3284	0.072	0.0225	0	0.2979	0.006	0.0183	0.0462
SJ110_CS	0.8819	0.5508	0.854	0.9173	0.9848	0.5359	0.912	0.9535	0.9363	0.6764	0.966	0.9831	0.9691	0.6098	0.998	0.9921	0.9423	0.6756	1	0.9992	0.5642	0.5573	0.76	0.9437	0.7629	0.543	0.882	0.9874	0.954	0.68	0.904	0.981	0.743	0.6244	0.924	0.9386	0.3891	0.4608	0.874	0.9646	0.9997	0.6688	0.942	0.9914	1	0.6936	1	0.9925	0.8531
SJ111_CS	0.5136	0.5923	0.832	0.694	0.998	0.8304	0.978	0.9995	0.9459	0.6106	0.942	0.9496					0.7519	0.5613	0.914	0.9847	0.673	0.5638	0.96	0.9931	0.8187	0.6113	0.922	0.9648	0.2597	0.5621	0.888	0.8965	0.9462	0.7355	0.99	0.9981	0.9989	0.7862	0.984	0.9987	1	0.7699	1	0.9954	1	0.7767	1	0.9925	0.8889
SJ112_CS	0.9713	0.7252	1	0.9842	0.9978	0.8609	0.968	0.9993	0.9661	0.6823	0.978	0.9915	0.9504	0.587	0.998	0.9919	0.6093	0.5263	0.878	0.9444									0.9863	0.8132	0.982	0.9974	0.7207	0.6454	0.938	0.9857	0.9983	0.8039	0.966	0.9978	1	0.7571	0.994	0.9943	1	0.7529	1	0.9925	0.9792
SJ113_NS	0.084	0.291	0.158	0.0226					0.0791	0.3473	0.07	0.0692	0.0089	0.3261	0.002	0.001	0.0824	0.3776	0.126	0.0273	0.1693	0.4048	0.04	0.0137	0.9555	0.648	0.33	0.3275	0.0717	0.2788	0.058	0.0177	0.3533	0.4675	0.088	0.0326	0.1999	0.4147	0.082	0.1126	0	0.2992	0.018	0.0161	0	0.3154	0.04	0.004	0.0002
SJ114_CS	0.9639	0.7386	0.98	0.9768	0.9933	0.7844	0.994	0.9977	0.972	0.7447	0.948	0.9759	0.9985	0.7215	1	0.9989	0.9797	0.7067	1	0.9884	0.8971	0.6878	0.99	0.9978	0.99	0.7813	0.918	0.9866					0.6726	0.6202	0.698	0.7572	0.9747	0.7252	0.958	0.9859	1	0.7743	1	0.9955	1	0.7755	1	0.9925	0.9987
SJ115_CS																																													1	0.7496	1	0.9925
SJ116_CS	0.9701	0.7018	0.99	0.9854	0.9993	0.7388	0.894	0.9945	0.9846	0.6708	0.934	0.9355	0.997	0.6864	1	0.999	0.8456	0.6106	0.98	0.9987					0.9982	0.7603	0.97	0.9995	0.8493	0.6613	0.892	0.9909	0.8425	0.6572	0.99	0.9985	0.8778	0.5729	0.968	0.9922	1	0.751	1	0.998	1	0.7604	1	0.9925	0.9997
SJ117_NS	0.4464	0.3863	0.136	0.1274	0.0013	0.3036	0.122	0.0091	0.0775	0.3677	0.128	0.13	0.033	0.3621	0.006	0.0586	0.1715	0.402	0.076	0.0091	0.3281	0.3855	0.088	0.0702					0.3641	0.5276	0.122	0.1211	0.2484	0.4218	0.146	0.0209	0.2069	0.3682	0.08	0.0057	0.0001	0.3248	0.022	0.0501	0	0.3074	0.002	0.0075	0.1881
SJ118_FS	0.6259	0.5609	0.62	0.4884	0.9999	0.8334	0.932	0.9981					0.9807	0.617	0.978	0.9492	0.9485	0.6702	1	0.9814	0.664	0.5311	0.942	0.9724	0.8773	0.6216	0.546	0.609	0.9603	0.7727	0.878	0.9535	0.8748	0.6761	0.994	0.9987	0.782	0.6051	0.866	0.9963	1	0.753	0.998	0.9945	1	0.7607	1	0.9925	0.979
SJ119_CS	0.8768	0.6057	0.862	0.7027	0.9994	0.6841	0.934	0.9727	0.8706	0.6269	0.876	0.8643	0.9409	0.6075	0.986	0.9862	0.7685	0.5763	0.998	0.9997	0.8983	0.6138	0.992	0.9688	0.9726	0.7384	0.938	0.9541	0.7132	0.6323	0.896	0.9384	0.9315	0.5472	0.872	0.8956	0.9683	0.7043	0.94	0.9976	1	0.7166	0.992	0.9911	1	0.7122	1	0.9925	0.808
SJ120_CS	0.7573	0.5903	0.896	0.9344	0.9966	0.714	0.954	0.998	0.988	0.8017	0.948	0.9441	0.9987	0.7303	1	0.9995	0.97	0.6981	0.996	0.9981	0.9913	0.8663	0.98	0.9908	0.9824	0.7107	0.956	0.9989	0.9115	0.5782	0.826	0.9576	0.9686	0.7631	0.982	0.9982	0.9453	0.7021	0.912	0.9842	1	0.7127	1	0.9916	1	0.7146	1	0.9925	0.9951
SJ121_CS	0.9498	0.7595	0.918	0.9825									1	0.8163	1	0.9987	0.8616	0.5976	0.998	0.9937	0.9639	0.817	0.99	0.9988	0.664	0.5495	0.89	0.9262	0.7596	0.6032	0.904	0.965	0.765	0.666	0.872	0.904	0.711	0.5157	0.724	0.8919	1	0.8333	1	0.9935	1	0.793	1	0.9925	0.998
SJ122_CS																																													1	0.7653	1	0.9925	0.9946
SJ123_NS	0.1733	0.3937	0.102	0.1318									0.0063	0.3255	0	0.0023	0.0217	0.2831	0.002	0.0004	0.2175	0.4504	0.042	0.0426	0.0342	0.3268	0.08	0.0071	0.0388	0.2838	0.046	0.001	0.3618	0.4682	0.14	0.0793	0.0509	0.357	0.094	0.0738	0.0016	0.3337	0.074	0.0443	0	0.3032	0	0.0227	0.0046
SJ124_CS	0.9642	0.623	0.92	0.8623	0.1031	0.7481	0.908	0.8983	0.9367	0.7546	0.91	0.9393	0.557	0.4887	0.938	0.9877	0.3109	0.452	0.852	0.9727	0.6686	0.5384	0.974	0.9937	0.9679	0.7031	0.892	0.9609	0.9036	0.6706	0.906	0.9829	0.5216	0.5589	0.732	0.923	0.9966	0.7819	0.89	0.9903	0.9469	0.4873	0.744	0.9717	1	0.551	0.956	0.9925	0.8901
SJ125_CS																																													1	0.6307	0.998	0.9925	0.9951
SJ126_CS	0.261	0.5116	0.728	0.7209	0.9998	0.6467	0.92	0.9901	0.9833	0.6689	0.926	0.9533	0.982	0.6123	0.976	0.9264	0.7914	0.57	0.992	0.9657	0.3847	0.5309	0.806	0.8769	0.966	0.597	0.898	0.9456	0.8135	0.6336	0.902	0.996	0.3341	0.4858	0.762	0.905	0.8551	0.5406	0.716	0.9267	1	0.7116	0.996	0.9793	1	0.7143	1	0.9925	0.9674
SJ127_EV	0.1607	0.3495	0.202	0.0931	0.8518	0.3834	0.428	0.2901	0.1746	0.4145	0.276	0.2544	0.0786	0.4433	0.186	0.0397	0.1804	0.4128	0.42	0.0264	0.3113	0.4642	0.216	0.0355	0.0013	0.2786	0.246	0.0349					0.9375	0.7483	0.926	0.9891	0.9082	0.6128	0.32	0.8296	1	0.7289	1	0.9852	1	0.7185	1	0.9925	0.1315
SJ128_CS	0.8995	0.6252	0.946	0.8775	1	0.7316	0.95	0.9984	0.9673	0.7738	0.956	0.994	0.9999	0.7665	1	0.9944	0.819	0.5839	0.998	0.997	0.9926	0.8233	0.996	0.9959	0.2509	0.3814	0.77	0.84	0.1084	0.4456	0.77	0.8725	0.8224	0.5575	0.894	0.9447	0.872	0.7059	0.772	0.782	1	0.7166	1	0.9934	1	0.7333	1	0.9925	0.9637
SJ129_CS	0.9935	0.7392	0.976	0.99	0.9992	0.5592	0.89	0.9673	0.9403	0.6711	0.952	0.953	0.6786	0.5298	0.784	0.9757	0.9678	0.702	0.998	0.9812	0.6972	0.6311	0.85	0.8901	0.9495	0.7234	0.932	0.9976	0.9507	0.6982	0.928	0.9825	0.8832	0.6661	0.958	0.99	0.5746	0.474	0.808	0.8819	1	0.7435	1	0.9937	1	0.723	1	0.9925	0.9855
SJ130_NS	0.7151	0.569	0.25	0.4424	0.0042	0.3075	0.078	0.0128	0.0363	0.3466	0.092	0.088	0.1124	0.4224	0.058	0.0273	0.5005	0.5333	0.16	0.0059	0.4252	0.4012	0.06	0.0091	0.0097	0.3088	0.036	0.0044	0.0135	0.2391	0.04	0.0035	0.1079	0.2909	0.182	0.0693	0.0981	0.3901	0.196	0.0668	0.003	0.3898	0.236	0.1356	0	0.3288	0.03	0.0165	0.0276
SJ132_FS	0.9196	0.6685	0.842	0.8224	0.0015	0.5277	0.638	0.7224	0.9502	0.7543	0.868	0.9525	1	0.8458	1	0.9618	0.9781	0.6988	0.99	0.9676	0.9813	0.6751	0.944	0.9707	0.6669	0.5774	0.602	0.252	0.9277	0.6831	0.832	0.9767	0.6255	0.4583	0.548	0.0558	0.9981	0.7978	0.854	0.983	0.9999	0.721	0.996	0.9974	1	0.7036	1	0.9925	0.9982
SJ134_CS	0.9991	0.7847	0.988	0.9968	0.9995	0.8056	0.982	0.9995	0.987	0.7818	0.978	0.9951	0.9999	0.795	1	0.999	0.9993	0.8474	1	0.9886	0.8963	0.6911	0.998	0.9988	0.9995	0.8597	0.968	0.9996	0.0645	0.338	0.68	0.8296	0.9293	0.7268	0.992	0.9959	0.9875	0.7511	0.95	0.9985	1	0.7795	1	0.9988	1	0.7827	1	0.9925	0.9979
SJ135_CS	0.8679	0.6227	0.98	0.9785	0.9262	0.5601	0.852	0.9586					0.9854	0.6523	1	0.987	0.8258	0.5819	0.85	0.9929	0.3576	0.5231	0.914	0.9829	0.6652	0.5462	0.752	0.9886	0.2962	0.5049	0.79	0.8556	0.7588	0.6437	0.966	0.9974	0.6829	0.5341	0.94	0.943	1	0.7317	1	0.9937	1	0.7337	1	0.9925	0.8645
SJ136_CS	0.7868	0.5635	0.882	0.8153	0.886	0.4961	0.82	0.9697	0.0946	0.3873	0.636	0.2208	0.9958	0.6775	0.994	0.9683	0.3038	0.443	0.936	0.991	0.5152	0.5236	0.916	0.9823	0.8149	0.6547	0.866	0.9409	0.6223	0.5726	0.84	0.9	0.6067	0.5652	0.83	0.9578	0.786	0.5814	0.908	0.9301	0.9999	0.6896	1	0.9923	1	0.7115	1	0.9925	0.9808
SJ137_CS	0.9299	0.7014	0.902	0.923	0.9802	0.4804	0.838	0.9356	0.0758	0.3593	0.666	0.4464	0.3569	0.4898	0.726	0.8693	0.6338	0.5126	0.87	0.9006					0.5401	0.4809	0.78	0.8648					0.5256	0.5263	0.748	0.9198	0.3285	0.5009	0.942	0.9528	0.9999	0.7423	1	0.9895	1	0.7546	1	0.9925	0.2287
SJ138_CS	0.9902	0.7727	0.946	0.995	0.9994	0.6884	0.96	0.9991	0.6494	0.5207	0.876	0.9362	0.9997	0.7631	1	0.9963	0.9971	0.7942	0.968	0.9966	0.9327	0.6376	0.964	0.861	0.9955	0.7679	0.974	0.9951	0.6779	0.5305	0.824	0.9556	0.9348	0.6848	0.998	0.9979	0.7877	0.5855	0.986	0.991	1	0.7571	1	0.9851	1	0.7514	1	0.9925	0.9859
SJ140_CS	0.4566	0.4938	0.828	0.7347	0.1848	0.4557	0.784	0.8062	0.887	0.5969	0.892	0.8771	0.8267	0.5489	0.992	0.9856	0.4662	0.4936	0.916	0.9837	0.5595	0.4407	0.896	0.8971	0.9477	0.5925	0.924	0.9964	0.9867	0.7373	0.838	0.9813	0.5011	0.5055	0.784	0.9434	0.1663	0.3655	0.83	0.9751	0.4557	0.3993	0.704	0.9334	1	0.4093	0.756	0.8089	0.965
SJ141_CS	0.9691	0.6986	0.97	0.9162	0.9487	0.6442	0.936	0.9929					0.998	0.7215	1	0.9986	0.9857	0.7472	1	0.9963					0.9137	0.5752	0.908	0.9989	0.9562	0.6443	0.918	0.9216	0.7988	0.6732	0.98	0.9984	0.9903	0.7349	0.98	0.9909	1	0.7706	0.996	0.989	1	0.7685	1	0.9925	0.9888
SJ142_NS	0.4567	0.4484	0.288	0.3907	0.0076	0.3286	0.068	0.0402	0.0632	0.3605	0.078	0.0589									0.2548	0.4855	0.28	0.2996	0.0165	0.3265	0.092	0.0535	0.1854	0.4457	0.2	0.1035	0.5217	0.535	0.142	0.0252	0.0264	0.2976	0.122	0.0371	0.0536	0.3763	0.172	0.179	0	0.2873	0.016	0.0079	0.1758
SJ143_CS																																													1	0.739	0.998	0.9925
SJ145_CS	0.9931	0.8253	0.95	0.9941	1	0.7876	0.966	0.9969	0.9955	0.8429	0.938	0.9823	0.9995	0.7378	1	0.9973	0.999	0.8331	0.998	0.9988	0.9637	0.7923	0.984	0.9919	0.9983	0.8359	0.986	0.9992					0.275	0.4112	0.784	0.6226	0.1668	0.4063	0.734	0.8038	1	0.7421	0.998	0.9934	1	0.7511	1	0.9925	0.9991
SJ146_NS	0.6871	0.5559	0.242	0.4082	0.0133	0.3672	0.146	0.0379	0.0745	0.304	0.064	0.0493	0.3873	0.4869	0.138	0.1249	0.047	0.3249	0	0.0003	0.5249	0.5076	0.136	0.082	0.0721	0.3164	0.118	0.0156	0.5704	0.4753	0.194	0.06	0.3588	0.4143	0.172	0.1658	0.8697	0.5824	0.254	0.1631	0	0.3248	0.032	0.0169	0	0.3219	0.03	0.0079	0.1691
SJ148_CS	0.9977	0.7851	0.982	0.9977	0.9987	0.6771	0.954	0.9944	0.9952	0.8385	0.99	0.9966	1	0.8363	1	0.9986	0.9963	0.7675	1	0.9965	0.9994	0.8749	1	0.9992	0.988	0.7184	0.974	0.9982	0.8831	0.6944	0.928	0.9774	0.929	0.6795	0.992	0.9988	0.8443	0.6435	0.924	0.9708	1	0.7626	0.998	0.9957	1	0.7681	1	0.9925	0.9972
SJ150_CS	0.9638	0.6684	0.942	0.9844	0.9556	0.5838	0.854	0.9767	0.474	0.4481	0.8	0.5057					0.9622	0.6731	1	0.9991	0.8274	0.5885	0.938	0.9506	0.8909	0.5905	0.866	0.9935	0.9772	0.7573	0.886	0.9846	0.919	0.7563	0.95	0.9649	0.9726	0.6885	0.934	0.9974	1	0.7207	0.998	0.9945	1	0.7569	1	0.9925	0.9767
SJ151_CS	0.7991	0.6288	0.946	0.9838	0.9968	0.6345	0.938	0.9938					0.6461	0.53	0.872	0.9682	0.1197	0.4033	0.656	0.926	0.5629	0.5844	0.936	0.987	0.8589	0.5871	0.926	0.9805					0.7703	0.6273	0.976	0.99	0.5505	0.4952	0.808	0.8022	0.9977	0.6393	0.988	0.9862	1	0.6392	1	0.9925	0.841
SJ152_CS	0.8326	0.6484	0.806	0.6525	0.9091	0.5591	0.846	0.9616	0.8162	0.566	0.906	0.9593	0.7721	0.5383	0.992	0.9972	0.0847	0.3618	0.694	0.9089	0.137	0.362	0.714	0.7275	0.9233	0.6411	0.89	0.7804					0.4768	0.4969	0.78	0.8914	0.3276	0.4785	0.892	0.9772	0.0003	0.3248	0.658	0.55	1	0.406	0.77	0.878	0.7717
SJ153_CS	0.1356	0.4567	0.71	0.3376	0.9994	0.7068	0.932	0.9855	0.952	0.6878	0.98	0.9801	0.9988	0.7178	1	0.9961	0.9734	0.7149	1	0.9876	0.736	0.5441	0.994	0.9981	0.9973	0.7499	0.962	0.9987	0.7003	0.5734	0.844	0.9577	0.9521	0.6707	0.996	0.9925	0.4682	0.4924	0.798	0.9081	1	0.7543	1	0.993	1	0.733	1	0.9925	0.9848
SJ154_CS	0.7132	0.5577	0.968	0.9223	0.172	0.5101	0.834	0.8464	0.9522	0.6696	0.952	0.9395	0.9973	0.6865	0.994	0.9845	0.1484	0.3778	0.81	0.9929	0.9866	0.7264	0.94	0.978	0.9648	0.668	0.924	0.9961	0.79	0.4969	0.802	0.9923	0.2516	0.3611	0.682	0.844	0.6692	0.5085	0.752	0.9303	0.9884	0.5927	0.908	0.9926	1	0.5637	0.966	0.9925	0.6025
SJ155_CS	0.9732	0.7027	0.966	0.9929	0.3951	0.6155	0.852	0.9881	0.8752	0.707	0.966	0.957	0.9262	0.5893	1	0.9839	0.9986	0.8073	0.996	0.9933	0.5219	0.4958	0.984	0.997	0.9747	0.635	0.826	0.9929	0.9674	0.7368	0.97	0.9933	0.4267	0.4576	0.858	0.917	0.9965	0.794	0.93	0.9834	1	0.7524	0.998	0.9983	1	0.7072	1	0.9925	0.4883
SJ156_NS	0.3121	0.4714	0.092	0.1843	0.0042	0.3235	0.092	0.0345	0.5078	0.4927	0.15	0.0751	0.0001	0.2376	0	0.0062	0.1545	0.4043	0.014	0.0044	0.1073	0.3582	0.016	0.0018	0.1769	0.4675	0.156	0.0178	0.0407	0.3724	0.052	0.0564	0.399	0.4485	0.12	0.0266	0.1526	0.4304	0.09	0.0378	0	0.2689	0.004	0.0159	0	0.2673	0.02	0.0329	0.0605
SJ157_NS	0.1072	0.3153	0.12	0.1247	0.0256	0.2851	0.09	0.0181	0.0926	0.4016	0.11	0.1222	0.0022	0.3114	0.002	0.0077	0.059	0.3302	0.038	0.013	0.0918	0.3547	0.002	0.0122	0.1846	0.4706	0.13	0.0325	0.1016	0.3196	0.096	0.0423	0.143	0.3882	0.086	0.1134	0.1324	0.3903	0.08	0.0744	0	0.2689	0.08	0.0216	0	0.2577	0.006	0.0277	0.0215
SJ158_NS	0.0079	0.2284	0.064	0.038	0.0184	0.3967	0.126	0.059	0.3187	0.4467	0.156	0.1975	0.0432	0.4046	0.07	0.0916	0.3366	0.4668	0.072	0.0206	0.3953	0.4644	0.198	0.2202	0.4457	0.4264	0.154	0.0279	0.4792	0.4718	0.102	0.037	0.395	0.4066	0.198	0.0524	0.1076	0.3302	0.092	0.0482	0.0001	0.3248	0.036	0.0116	0	0.3654	0.028	0.0044	0.0298
SJ159_NS	0.0045	0.1468	0.096	0.012	0.0011	0.2903	0.08	0.0449	0.4065	0.5337	0.216	0.3597	0.2379	0.4565	0.078	0.0773	0.234	0.4316	0.012	0.0018	0.4559	0.4665	0.238	0.2478	0.0748	0.3369	0.098	0.0004	0.4773	0.4952	0.138	0.0289	0.4287	0.4667	0.16	0.0969	0.1617	0.3522	0.118	0.0689	0	0.3248	0.072	0.0332	0	0.4489	0.282	0.1656	0.102
SJ160_FS	0.9521	0.5886	0.842	0.964	0.8652	0.6134	0.666	0.9542	0.2033	0.5122	0.574	0.6889	0.8277	0.5313	0.966	0.947	0.9974	0.809	0.996	0.9676	0.3295	0.4152	0.284	0.2349	0.0838	0.4133	0.236	0.0095	0.1751	0.439	0.336	0.299	0.4687	0.519	0.504	0.1459	0.4694	0.4769	0.616	0.4282	0.0002	0.3294	0.004	0.0195	0	0.3089	0.014	0.0258	0.3769
SJ161_CS	0.785	0.5749	0.822	0.5681	0.7755	0.5364	0.832	0.9462	0.4441	0.513	0.798	0.6815	0.9811	0.6391	1	0.995	0.6714	0.5509	0.868	0.9628	0.6162	0.516	0.978	0.9963	0.7989	0.5551	0.814	0.9412	0.9593	0.6618	0.922	0.9958	0.4438	0.5454	0.81	0.9461	0.2418	0.4331	0.896	0.9803	0.9999	0.7134	0.998	0.99	1	0.7117	1	0.9925	0.9748
SJ162_FS	0.0983	0.3911	0.5	0.5263	0.4605	0.5007	0.486	0.4935	0.9366	0.6739	0.862	0.8246	0.8823	0.5424	0.952	0.992					0.2832	0.4246	0.372	0.1386	0.3578	0.5004	0.474	0.9359					0.4256	0.4603	0.508	0.787	0.792	0.5547	0.504	0.808	0.0082	0.3459	0.182	0.4994	0	0.3819	0.29	0.0044	0.1668
SJ163_NS	0.0638	0.2833	0.06	0.0524	0.0488	0.3626	0.128	0.1034	0.1513	0.4021	0.138	0.0915	0.0028	0.3139	0.012	0.034	0.4017	0.4921	0.104	0.0147					0.038	0.3445	0.136	0.006	0.3742	0.4571	0.128	0.0299	0.2742	0.3949	0.112	0.0842	0.3556	0.4208	0.192	0.1139	0.0001	0.3248	0.026	0.0149	0	0.3033	0.034	0.004	0.0941
SJ164_EV	0.5378	0.6489	0.7	0.5476	0.0017	0.3624	0.288	0.0495	0.4774	0.4347	0.484	0.4028	0.03	0.3743	0.002	0.0392	0.4549	0.4836	0.468	0.2049	0.4607	0.6504	0.442	0.2527	0.4427	0.5104	0.546	0.0554	0.0239	0.2139	0.52	0.4511	0.4859	0.5131	0.816	0.9933	0.1725	0.3273	0.262	0.0117	0.9511	0.4855	0.188	0.7282	0	0.4804	0.628	0.9848	0.0564
SJ166_FS	0.9074	0.6175	0.918	0.9656	0.3179	0.5913	0.672	0.9688	0.9523	0.6207	0.822	0.8502	0.0334	0.3607	0.012	0.0452	0.2894	0.4655	0.26	0.8798	0.5856	0.5834	0.748	0.9324	0.0984	0.3618	0.248	0.0042	0.7737	0.6769	0.804	0.9829	0.6433	0.5705	0.646	0.893	0.9949	0.7609	0.86	0.9978	0.0005	0.3248	0.064	0.0122	0	0.3116	0.022	0.0923	0.0503
SJ167_CS																																													1	0.7543	1	0.9925
SJ168_CS	0.8822	0.6256	0.932	0.9325	0.8974	0.6115	0.82	0.898	0.1953	0.4448	0.788	0.6505	0.7011	0.5166	0.974	0.937	0.4406	0.4846	0.85	0.9982	0.5922	0.6207	0.91	0.9549									0.714	0.5915	0.886	0.913	0.9932	0.7349	0.98	0.9957	1	0.6977	1	0.9707	1	0.6791	1	0.9925	0.2181
SJ169_NS	0.6481	0.5334	0.27	0.4534	0.0012	0.2946	0.09	0.0039	0.5969	0.5488	0.258	0.3619	0.0075	0.3367	0.026	0.0517	0.5061	0.5228	0.182	0.1284	0.2998	0.5527	0.13	0.0468	0.0047	0.2197	0.03	0.0004	0.0363	0.2528	0.052	0.0094	0.825	0.6646	0.272	0.1366	0.0896	0.3455	0.064	0.0107	0.0009	0.2919	0.112	0.019	0	0.3481	0.078	0.004	0.5565
SJ170_NS	0.294	0.3447	0.168	0.1831					0.0207	0.3126	0.066	0.009	0.0019	0.2981	0	0.0141	0.2142	0.4004	0.304	0.0478	0.1356	0.3073	0.01	0.0043	0.8484	0.5878	0.28	0.2125	0.1764	0.3979	0.072	0.0339	0.2	0.4101	0.078	0.0587	0.4846	0.4694	0.134	0.0441	0.0006	0.3357	0.03	0.0402	0	0.3252	0.056	0.0253	0.9244
SJ171_EV	0.4084	0.5212	0.412	0.1756	0.0064	0.338	0.342	0.0263	0.8282	0.6096	0.562	0.7834	0.0002	0.2429	0	0.0265	0.0483	0.3228	0.026	0.4259	0.2368	0.3415	0.002	0.0046	0.161	0.4751	0.134	0.0066	0.8562	0.6156	0.63	0.6806	0.5974	0.5228	0.616	0.1571	0.0058	0.2686	0.206	0.0087	1	0.694	0.974	0.9957	1	0.6942	1	0.9925	0.0216
SJ172_EV	0.9333	0.6119	0.858	0.807	0.5755	0.5899	0.744	0.9966	0.9946	0.7018	0.908	0.9773	0.6535	0.5231	0.618	0.8722	0.1535	0.3956	0.48	0.8951	0.5588	0.6068	0.932	0.9851	0.968	0.6834	0.736	0.993	0.9903	0.7156	0.86	0.9879	0.8957	0.6904	0.884	0.9452	0.0769	0.3531	0.326	0.0382	0.9998	0.6673	0.97	0.9901	1	0.673	1	0.9925	0.6164
SJ175_EV																																													1	0.7623	1	0.9925	0.4329
SJ176_EV	0.9541	0.7066	0.984	0.9759	0.9602	0.5123	0.628	0.6393	0.4942	0.4933	0.58	0.5557	0.8906	0.5754	0.986	0.9678	0.9977	0.777	0.988	0.9911	0.8503	0.7398	0.74	0.957	0.3712	0.5359	0.228	0.0839	0.4667	0.5361	0.512	0.7106	0.5775	0.5322	0.648	0.9594	0.9608	0.7228	0.858	0.9938	1	0.6476	0.73	0.9621	1	0.6683	0.976	0.9925	0.9575
SJ177_EV	0.8712	0.4635	0.606	0.8268	0.0178	0.358	0.35	0.4659	0.2655	0.4444	0.404	0.3047	0.0011	0.2834	0	0.0027	0.0573	0.3374	0.002	0.0139	0.3397	0.4779	0.556	0.4907	0.1217	0.3998	0.334	0.2201					0.6793	0.5749	0.69	0.3379	0.1915	0.3429	0.178	0.0065	1	0.6812	0.73	0.956	1	0.6646	0.942	0.9925	0.0006
SJ178_EV	0.5507	0.5161	0.578	0.4145	0.9907	0.3165	0.324	0.0342	0.0149	0.2538	0.096	0.0109	0.0226	0.4009	0.16	0.0975	0.006	0.2248	0.03	0.0031					0.6074	0.4969	0.636	0.5154	0.0274	0.202	0.114	0.0097	0.8011	0.5804	0.618	0.454	0.9865	0.6817	0.73	0.7816	0.9997	0.6406	0.588	0.771	1	0.7016	0.992	0.9925	0.2232
SJ179_CS																																													1	0.7652	1	0.9925
SJ180_EV	0.0401	0.3784	0.32	0.085	0.8809	0.7498	0.75	0.6833	0.9184	0.6265	0.736	0.9384					0.7726	0.5429	0.514	0.9737	0.5753	0.6301	0.408	0.3876	0.4255	0.5101	0.398	0.5876	0.1196	0.4467	0.444	0.4474	0.8062	0.6517	0.932	0.9442	0.9659	0.696	0.62	0.9267	0.9999	0.7013	0.964	0.9939	1	0.6934	1	0.9925	0.9829
SJ181_EV	0.7379	0.5325	0.606	0.4323	0.9872	0.7909	0.918	0.9976	0.841	0.5436	0.646	0.7234									0.6198	0.558	0.97	0.9962	0.8186	0.5894	0.616	0.3366	0.9638	0.7357	0.882	0.8519	0.7515	0.62	0.84	0.903	0.9581	0.6577	0.852	0.9906	1	0.7703	0.998	0.9927	1	0.7578	0.968	0.9925	0.9797
SJ182_FS	0.98	0.6218	0.738	0.8863	0.9466	0.704	0.882	0.9937	0.5557	0.4483	0.564	0.6662	0.9978	0.6868	1	0.9802	0.9932	0.771	1	0.9982	0.9833	0.7205	0.976	0.9945	0.0737	0.3874	0.26	0.7658	0.4782	0.5016	0.31	0.0625	0.4038	0.3714	0.466	0.074	0.2043	0.4475	0.756	0.9631	0.0156	0.3732	0.436	0.8651	0	0.3605	0.206	0.0121	0.9332
SJ183_EV	0.5941	0.5389	0.53	0.4299	0.9982	0.6164	0.726	0.4362	0.1669	0.4035	0.444	0.2011	0.9705	0.6187	0.996	0.9977	0.8486	0.6277	0.75	0.9989	0.7937	0.6522	0.516	0.4519	0.308	0.4621	0.438	0.7194	0.3752	0.4129	0.122	0.0068	0.6986	0.5656	0.894	0.9842	0.9967	0.7576	0.792	0.9957	1	0.7566	0.992	0.9969	1	0.768	1	0.9925	0.514
SJ184_EV	0.9281	0.647	0.8	0.7308	0.9981	0.7379	0.924	0.9958	0.6029	0.5311	0.66	0.8823	1	0.8219	1	0.9975									0.9996	0.8159	0.984	1	0.2791	0.4588	0.324	0.0115	0.7166	0.6103	0.58	0.582	0.9956	0.7009	0.838	0.9976	1	0.7253	1	0.9985	1	0.7318	1	0.9925	0.9985
SJ186_EV	0.0488	0.2764	0.374	0.0826	0.7568	0.4484	0.482	0.8257	0.9365	0.7239	0.77	0.9634	0.8455	0.551	0.99	0.9742	0.1304	0.4093	0.252	0.1319	0.7894	0.5845	0.976	0.9729	0.7737	0.5425	0.666	0.9117	0.0313	0.2833	0.302	0.4032	0.8879	0.6216	0.972	0.9797	0.551	0.4742	0.416	0.2661	0.9565	0.5131	0.35	0.7299	0	0.4852	0.454	0.9371	0.1419
SJ187_FS	0.9199	0.5735	0.604	0.9208	0.9992	0.7678	0.916	0.9992					1	0.8535	1	0.9995	0.9953	0.7969	1	0.9986	0.9507	0.5553	0.84	0.5085	0.8591	0.6079	0.568	0.4967	0.3657	0.4748	0.26	0.0964	0.6888	0.5195	0.78	0.4481	1	0.9337	0.976	0.9986	0.0001	0.4211	0.652	0.6428	1	0.3705	0.178	0.0075	0.9999
SJ188_CS	0.7435	0.5376	0.852	0.9178	1	0.8561	0.992	0.9996					1	0.8588	1	0.9992	0.9958	0.7744	1	0.9942	0.907	0.6055	0.966	0.9954	0.8598	0.654	0.912	0.9947	0.4488	0.4876	0.768	0.8965	0.9089	0.6624	0.99	0.9845	0.9873	0.7496	0.982	0.9911	1	0.7589	1	0.9976	1	0.744	1	0.9925	0.9991
SJ189_CS	0.8056	0.6993	0.974	0.9423	0.9509	0.7161	0.982	0.9994	0.9695	0.6628	0.976	0.9801	0.9999	0.8003	1	0.9974	0.9989	0.8296	1	0.9952	0.4399	0.431	0.698	0.8297	0.954	0.6254	0.964	0.9914	0.9213	0.5871	0.878	0.963	0.156	0.2932	0.832	0.6552	0.9521	0.6433	0.83	0.9595	0.9997	0.6573	0.984	0.9955	1	0.6946	1	0.9925	0.998
SJ190_FS	0.4421	0.498	0.408	0.2677	0.6025	0.6411	0.608	0.9366	0.9013	0.5833	0.586	0.5255	0.0905	0.3745	0.79	0.9909	0.8873	0.6182	0.99	0.988	0.1638	0.3553	0.296	0.1104	0.0306	0.3262	0.148	0.0004	0.7423	0.6903	0.874	0.6516	0.5326	0.5032	0.294	0.0158	0.9991	0.8206	0.99	0.9992	0	0.3248	0.022	0.0238	0	0.3275	0.058	0.0334	0.2409
SJ191_FS	0.6121	0.5409	0.784	0.8734	0.0343	0.3316	0.16	0.0157	0.1484	0.4414	0.252	0.0609	0.003	0.2968	0.02	0.0052	0.1051	0.3786	0.022	0.0096	0.1983	0.3924	0.038	0.0189	0.9432	0.6613	0.728	0.99	0.928	0.5891	0.534	0.9712	0.4334	0.4479	0.48	0.0122	0.7956	0.5827	0.478	0.1691	0.0012	0.2919	0.23	0.0636	0	0.3062	0.092	0.0066	0.0502
SJ192_FS					0.9999	0.8584	0.964	0.9995	0.9786	0.6454	0.94	0.984					0.9996	0.8635	0.998	0.9992	0.9709	0.7835	0.982	0.9984	0.9127	0.6237	0.816	0.9936	0.462	0.4858	0.642	0.6831	0.5345	0.4087	0.662	0.8446	0.8679	0.6096	0.956	0.9987	1	0.7382	0.994	0.9904	1	0.7894	1	0.9925	0.9999
SJ193_FS	0.1366	0.4327	0.63	0.738	0.0159	0.352	0.168	0.0084	0.3451	0.4547	0.41	0.2639	0.0003	0.2595	0.008	0.0151	0.0448	0.3169	0	0.0022	0.3074	0.4483	0.2	0.1132									0.3723	0.4417	0.488	0.4294	0.0798	0.3543	0.178	0.0219	0.0011	0.2912	0.212	0.2378	0	0.3176	0.182	0.004	0.0023
SJ194_FS	0.8555	0.6097	0.622	0.6658	0.9188	0.6823	0.848	0.9984	0.9222	0.6151	0.83	0.9401	1	0.855	1	0.9985	0.9994	0.8398	0.998	0.9994	0.9868	0.7464	0.972	0.9815	0.927	0.6666	0.762	0.8689	0.2395	0.4809	0.452	0.2957	0.7501	0.507	0.424	0.0362	0.8514	0.5891	0.946	0.9987	1	0.7685	1	0.9935	1	0.782	1	0.9925	0.9999
SJ196_NS	0.0487	0.3464	0.074	0.0584	0.0118	0.2557	0.02	0.0016	0.021	0.2858	0.068	0.0279	0.0025	0.3116	0	0.0039	0.0459	0.3053	0.002	0.0003	0.0884	0.3294	0.046	0.0091	0.0909	0.4241	0.2	0.0321	0.0156	0.3453	0.084	0.0011	0.5132	0.4972	0.244	0.0867	0.1609	0.3778	0.094	0.0035	0.0007	0.2933	0.05	0.01	0	0.2755	0.036	0.0208	0.2007
SJ197_EV	0.0519	0.3282	0.112	0.0355	0	0.2639	0.048	0.0019					0.0221	0.3576	0.004	0.0168	0.1392	0.3904	0.016	0.1184	0.2674	0.4148	0.012	0.0028	0.2662	0.4064	0.504	0.918					0.2063	0.3615	0.466	0.861	0.0532	0.3658	0.126	0.0245	1	0.6131	0.736	0.9696	1	0.6855	0.998	0.9925	0.6888
SJ198_NS	0.0023	0.2463	0.042	0.01	0.0021	0.3761	0.094	0.0063	0.2724	0.3738	0.104	0.1505	0	0.1528	0.014	0.0181	0.1422	0.4223	0.112	0.0063					0.2941	0.455	0.166	0.067					0.6315	0.5775	0.276	0.2178	0.0876	0.3725	0.22	0.1292	0	0.2689	0.044	0.032	0	0.384	0.04	0.0049	0.0222
SJ199_FS	0.9854	0.6984	0.808	0.9923	0.9995	0.6682	0.83	0.9989	0.8541	0.5836	0.456	0.5737	0.9989	0.7379	1	0.998	0.9998	0.8831	1	0.9975	0.959	0.7107	0.956	0.9964	0.3588	0.476	0.344	0.3489	0.2584	0.4296	0.226	0.001	0.8191	0.5224	0.742	0.7228	0.6437	0.5238	0.276	0.2978	1	0.7697	1	0.9986	1	0.7559	0.988	0.9925	0.9998
SJ201_FS	0.7532	0.6004	0.776	0.7042					0.9603	0.6963	0.894	0.9717	0.9989	0.7082	0.998	0.9937	0.9949	0.7751	0.992	0.9747	0.7782	0.5911	0.89	0.9019	0.9127	0.6578	0.666	0.9928	0.966	0.6821	0.83	0.9968	0.7944	0.556	0.606	0.6047	0.8709	0.7129	0.92	0.9957	1	0.7591	0.992	0.996	1	0.7225	1	0.9925	0.043
SJ202_EV	0.9997	0.7808	0.988	0.9995	0.9515	0.7239	0.876	0.9981	0.81	0.5519	0.748	0.9112	1	0.8155	1	0.9978	0.9987	0.8287	1	0.9987	0.2772	0.5033	0.226	0.2081	0.8694	0.5665	0.83	0.9991	0.5421	0.4611	0.546	0.6793	0.655	0.6033	0.654	0.5401	0.9994	0.8592	0.936	0.9937	1	0.7577	0.998	0.9964	1	0.744	1	0.9925	0.9981
SJ203_EV	0.9493	0.6899	0.868	0.964	0.7294	0.6047	0.838	0.9961	0.8336	0.6503	0.846	0.9555	0.9995	0.7405	0.998	0.9855	0.7442	0.5646	0.984	0.9984	0.7928	0.677	0.906	0.9795	0.6131	0.532	0.558	0.8221	0.8182	0.6883	0.784	0.4085	0.5881	0.6194	0.772	0.9346	0.68	0.6166	0.918	0.9977	1	0.7355	0.988	0.9972	1	0.7103	1	0.9925	0.9513
SJ204_NS	0.1664	0.3509	0.142	0.1388	0.0024	0.4554	0.152	0.0294	0.4	0.4659	0.232	0.142					0.1158	0.392	0.076	0.0007	0.2001	0.4314	0.072	0.0798	0.0187	0.3448	0.086	0.0416	0.3526	0.4454	0.2	0.104	0.5067	0.5626	0.118	0.0953	0.2601	0.402	0.116	0.0141	0	0.2689	0.036	0.0375	0	0.3384	0.044	0.0029	0.2887
SJ205_CS	0.057	0.3334	0.698	0.1721					0.4516	0.5725	0.786	0.5499	0.0058	0.3301	0.632	0.7103	0.1467	0.4097	0.598	0.8615	0.3331	0.3901	0.86	0.902	0.9597	0.6935	0.886	0.988	0.9216	0.6729	0.934	0.9868	0.2925	0.4119	0.704	0.9774	0.1698	0.3851	0.698	0.7624	0.0015	0.2957	0.68	0.6886	1	0.277	0.616	0.0785	0.1727
SJ206_NS	0.8839	0.6321	0.25	0.2285	0.0001	0.2985	0.102	0.0198	0.1783	0.5077	0.258	0.105	0.0003	0.2358	0.002	0.0066	0.3465	0.4994	0.164	0.0733	0.2157	0.3697	0.098	0.0209	0.1073	0.3639	0.202	0.1843					0.6136	0.5417	0.236	0.2425	0.511	0.4927	0.186	0.0325	0.0001	0.283	0.028	0.0126	0	0.259	0.016	0.0329	0.1351
SJ207_EV	0.9111	0.6866	0.904	0.9694	0.6094	0.3916	0.464	0.7525	0.2812	0.447	0.408	0.4116	0.2849	0.4656	0.13	0.1417	0.7171	0.55	0.97	0.0279	0.3723	0.4219	0.184	0.0594	0.8007	0.5654	0.534	0.9101					0.4572	0.5628	0.246	0.528	0.6651	0.5413	0.404	0.2464	0	0.2689	0.032	0.0098	1	0.7275	1	0.9925	0.0973
SJ208_FS	0.1499	0.4449	0.354	0.0222	0.1783	0.4489	0.35	0.4876	0.933	0.6942	0.852	0.9627	0.0218	0.3444	0.002	0.0709	0.8226	0.5929	0.914	0.7904	0.2737	0.5259	0.556	0.7732	0.0802	0.4045	0.382	0.8237	0.9332	0.6915	0.838	0.6981	0.3705	0.4253	0.542	0.0353	0.7343	0.56	0.77	0.9763	0	0.3248	0.122	0.0152	0	0.2876	0.002	0.0137	0.2306
SJ209_FS					0.0255	0.3297	0.316	0.0332	0.2898	0.4261	0.382	0.183	0.0113	0.3756	0.252	0.076	0.1696	0.4146	0.322	0.0604	0.1355	0.3887	0.172	0.0126	0.7778	0.5608	0.58	0.6848	0.0477	0.3468	0.19	0.0097	0.4054	0.3991	0.396	0.0583	0.749	0.5344	0.388	0.7347	0.0846	0.3571	0.306	0.2618	0	0.414	0.31	0.0075	0.0318
SJ210_FS																																													0	0.5024	0.73	0.9925
SJ212_EV									0.4016	0.4863	0.53	0.4231	1	0.8229	1	0.8801	0.9128	0.6252	0.996	0.6421	0.5348	0.5571	0.758	0.5011	0.5055	0.4826	0.684	0.9897	0.858	0.6634	0.792	0.7558	0.7558	0.6471	0.992	0.9969	0.3889	0.4825	0.162	0.0206	1	0.7821	1	0.9961	1	0.7901	1	0.9925	0.9688
SJ213_FS	0.9794	0.7735	0.926	0.9766	0.9997	0.727	0.86	0.9974	0.772	0.5308	0.486	0.514	1	0.8555	1	0.9921	0.9957	0.7824	0.996	0.9985	0.9431	0.7586	1	0.9936	0.9686	0.6678	0.752	0.9986					0.9332	0.6696	0.976	0.9757	0.8034	0.554	0.938	0.9982	1	0.7074	0.96	0.9784	1	0.7412	1	0.9925	0.9995
SJ214_EV	0.9777	0.6097	0.818	0.8966	0.5703	0.6723	0.892	0.9991	0.9234	0.5709	0.734	0.7807	0.9999	0.7845	1	0.9985	0.9835	0.7264	0.944	0.9936	0.968	0.7265	0.994	0.9971	0.9091	0.6071	0.656	0.1757	0.9817	0.7359	0.878	0.9973	0.6215	0.6386	0.654	0.8507	0.0765	0.4085	0.718	0.8582	1	0.7381	1	0.9859	1	0.7313	1	0.9925	0.9995
SJ215_FS	0.7243	0.4728	0.726	0.9347	0.0005	0.3131	0.294	0.0495	0.9613	0.576	0.828	0.9514	0.2279	0.4495	0.086	0.1719	0.296	0.4507	0.258	0.9119	0.1781	0.3603	0.096	0.0074	0.4965	0.5685	0.624	0.7642	0.8629	0.6691	0.848	0.9586	0.0812	0.3097	0.158	0.0147	0.558	0.5765	0.576	0.845	0.0001	0.2772	0.122	0.0765	0	0.3585	0.058	0.0075	0.0032
SJ216_FS	0.4951	0.5614	0.61	0.6138	0.0344	0.4842	0.43	0.0582	0.9161	0.6079	0.836	0.9578	0.0007	0.2427	0.004	0.0028	0.1	0.3764	0.178	0.9467	0.4386	0.5514	0.48	0.669	0.8858	0.6378	0.73	0.8446	0.892	0.6497	0.758	0.9611	0.2218	0.4008	0.31	0.0118	0.3863	0.546	0.62	0.5745	0	0.2689	0.016	0.019	0	0.2628	0.062	0.0329	0.0202
SJ218_EV	0.1974	0.48	0.318	0.2865	0.0391	0.3605	0.378	0.0221	0.1668	0.4328	0.294	0.1173	0.9294	0.5928	0.968	0.6476	0.8112	0.58	0.99	0.9809	0.8007	0.659	0.948	0.9559	0.9268	0.5801	0.778	0.7193	0.0667	0.4087	0.664	0.8643	0.5282	0.5186	0.708	0.4456	0.0199	0.3093	0.168	0.0028	1	0.676	0.686	0.9897	0.9908	0.6882	0.964	0.9925	0.8484
SJ219_EV	0.5766	0.4525	0.462	0.1934	0.0008	0.2995	0.168	0.0037					0.0006	0.2657	0	0.0043	0.1444	0.3938	0.444	0.2152	0.2067	0.3014	0.018	0.0054	0.7027	0.6001	0.364	0.2985					0.7098	0.5611	0.65	0.8388	0.4378	0.4335	0.422	0.5779	0.9593	0.5846	0.596	0.9806	1	0.5867	0.938	0.9925	0.0788
SJ220_EV	0.9827	0.7008	0.818	0.9906	0.9977	0.5388	0.698	0.9896	0.4886	0.4447	0.324	0.2938	0.9245	0.6105	0.996	0.9965	0.3785	0.455	0.74	0.9392	0.3124	0.4187	0.514	0.0961	0.1379	0.4446	0.304	0.667					0.8265	0.484	0.618	0.8414	0.9753	0.661	0.796	0.998	0.9998	0.6862	0.972	0.9758	1	0.6805	1	0.9925	0.9667
SJ221_EV	0.3704	0.5189	0.452	0.3308	0.002	0.279	0.15	0.0237					0.0006	0.2657	0	0.0035	0.1234	0.4042	0.394	0.037	0.3837	0.5364	0.364	0.4883	0.0593	0.3495	0.158	0.0009	0.897	0.6723	0.908	0.9973	0.7961	0.5693	0.536	0.6808	0.0694	0.3808	0.142	0.0287	0.9989	0.5329	0.37	0.7171	0	0.5252	0.768	0.9925	0.017
SJ222_EV	0.2551	0.3711	0.28	0.2425	0.1054	0.4238	0.374	0.0179	0.5766	0.5526	0.756	0.8313	0.4478	0.5149	0.39	0.1245	0.3054	0.4417	0.628	0.0691	0.2962	0.4338	0.446	0.3199	0.0751	0.4168	0.43	0.2355	0.969	0.7479	0.95	0.9981	0.7917	0.5655	0.924	0.9772	0.2763	0.4193	0.696	0.9108	1	0.6667	0.746	0.8578	1	0.7108	0.974	0.9925	0.0047
SJ223_EV	0.3452	0.4351	0.534	0.3355	0.194	0.3796	0.35	0.1087	0.8552	0.606	0.686	0.7134	0.0028	0.3097	0.004	0.0089	0.0747	0.356	0.194	0.0098	0.6684	0.5611	0.7	0.9012	0.0361	0.4112	0.35	0.2595	0.6091	0.5053	0.572	0.1755	0.3554	0.3972	0.546	0.408	0.5131	0.5675	0.78	0.9288	0.9553	0.4839	0.34	0.4276	0	0.4354	0.336	0.0396	0.0242
SJ224_EV	0.9584	0.5057	0.702	0.9399	0.1149	0.4823	0.4	0.6718	0.8767	0.5896	0.668	0.7028	0.0019	0.2776	0.002	0.004	0.1494	0.4233	0.382	0.0338	0.2567	0.5018	0.222	0.0069	0.9517	0.5711	0.708	0.9856	0.0186	0.2412	0.312	0.0152	0.3381	0.4204	0.234	0.0643	0.0694	0.3554	0.472	0.6886	0	0.275	0.052	0.0317	0	0.3014	0.212	0.004	0.1368
SJ225_EV	0.7089	0.4337	0.508	0.3714	0.001	0.4227	0.248	0.1123	0.2915	0.4759	0.444	0.3538	0.0024	0.273	0.004	0.005	0.0682	0.3523	0.024	0.1194	0.318	0.4197	0.078	0.0036	0.1248	0.3497	0.33	0.1812	0.1614	0.393	0.56	0.5062	0.2342	0.4513	0.234	0.2121	0.5759	0.4963	0.52	0.9066	0.2031	0.4474	0.2	0.3371	0	0.48	0.62	0.9925	0.73
SJ226_EV																																													1	0.7726	0.998	0.9925
SJ227_EV	0.3865	0.5415	0.574	0.2764	0.9986	0.6743	0.878	0.9962	0.9976	0.735	0.85	0.96	0.9984	0.7198	1	0.9988	0.8093	0.5957	0.998	0.9405	0.9422	0.7813	0.978	0.9989	0.5911	0.6095	0.47	0.1097	0.4194	0.4826	0.364	0.0646	0.8929	0.5675	0.876	0.8956	0.736	0.5722	0.414	0.0439	0.9999	0.7101	0.962	0.9845	1	0.7226	1	0.9925	0.9739
SJ228_EV	0.537	0.5197	0.738	0.6568	0.5098	0.3897	0.348	0.5449	0.3335	0.5071	0.36	0.0775	0.0206	0.3624	0.022	0.0774	0.26	0.4441	0.158	0.2026	0.5675	0.5338	0.348	0.122	0.7872	0.5439	0.712	0.9945	0.3449	0.5215	0.394	0.2609	0.7021	0.5936	0.756	0.8818	0.3137	0.4637	0.674	0.8623	0.9974	0.6049	0.562	0.9283	0	0.5946	0.89	0.9925	0.0045
SJ229_FS																																													0	0.2747	0.042	0.0329	0.6114
SJ230_FS	0.0378	0.2807	0.376	0.1625					0.7454	0.5435	0.516	0.3349	0.3927	0.477	0.178	0.1191	0.2278	0.4203	0.266	0.0225	0.3316	0.522	0.632	0.2245	0.8382	0.6164	0.574	0.5009	0.0948	0.3428	0.124	0.0013	0.4879	0.4758	0.552	0.7168	0.1393	0.3614	0.374	0.4569	0	0.3271	0.29	0.0807	0	0.3839	0.196	0.0479	0.0425
SJ231_EV	0.7596	0.5782	0.806	0.8642	0.9921	0.4642	0.422	0.0946	0.1762	0.3943	0.222	0.0858	0.0203	0.3838	0.112	0.1582	0.09	0.3588	0.036	0.4698	0.2692	0.5353	0.2	0.2806	0.2677	0.4134	0.246	0.0022	0.8881	0.6571	0.682	0.9109	0.7733	0.469	0.638	0.5687	0.5895	0.4677	0.314	0.1819	0.9898	0.5599	0.694	0.8806	0.9999	0.5272	0.784	0.9925	0.1576
SJ232_EV	0.2874	0.4311	0.434	0.0866	0.8029	0.2783	0.282	0.0082	0.8936	0.5875	0.72	0.7584	0.0025	0.3091	0.012	0.0353	0.0557	0.3347	0.452	0.1971	0.5437	0.5711	0.278	0.568	0.1653	0.335	0.244	0.1062	0.3636	0.5426	0.662	0.9206	0.6953	0.5425	0.556	0.4158	0.2758	0.4346	0.134	0.0232	1	0.6038	0.532	0.8976	1	0.5776	0.912	0.9925	0.0532
SJ233_EV	0.2009	0.4122	0.506	0.0936	0.0743	0.3424	0.244	0.0164	0.6921	0.5889	0.776	0.8478	0.0069	0.3364	0.002	0.0042	0.1758	0.4077	0.066	0.0017	0.5982	0.5801	0.65	0.4695	0.6068	0.5245	0.6	0.5931	0.4017	0.649	0.772	0.6394	0.6947	0.5638	0.836	0.9572	0.28	0.4875	0.856	0.9255	0.9433	0.549	0.338	0.6127	0	0.5527	0.864	0.9925	0.5279
SJ234_EV																																													0	0.2312	0.044	0.0329
SJ235_EV	0.7169	0.546	0.602	0.8492	0.1744	0.3487	0.292	0.0043	0.3787	0.4904	0.408	0.2857	0.0164	0.3477	0.018	0.0036	0.1744	0.4063	0.114	0.0036	0.4947	0.5384	0.49	0.5648	0.7923	0.585	0.716	0.8668	0.1099	0.518	0.594	0.504	0.2339	0.3198	0.46	0.7258	0.0035	0.2156	0.25	0.0195	1	0.6717	0.718	0.9745	1	0.6169	0.952	0.9925	0.2376
SJ236_EV	0.0909	0.4137	0.192	0.0508	0.0085	0.382	0.334	0.1495	0.0705	0.3874	0.238	0.2111	0.0002	0.225	0.002	0.0188	0.1099	0.3748	0.468	0.0021	0.2329	0.4057	0.144	0.1272	0.4202	0.4479	0.422	0.7108	0.7816	0.608	0.726	0.8966	0.7269	0.5885	0.872	0.8792	0.031	0.3126	0.424	0.2574	0.9996	0.5846	0.522	0.4218	1	0.606	0.922	0.9925	0.0821
[truncated: 3 more columns]

## Sheet: Probability_of_being_CS_binary
Subject ID	GEX WB_lda	GEX WB_pls	GEX WB_rf	GEX WB_xgbTree	GEX M_lda	GEX M_pls	GEX M_rf	GEX M_xgbTree	GEX N_lda	GEX N_pls	GEX N_rf	GEX N_xgbTree	GEX T4_lda	GEX T4_pls	GEX T4_rf	GEX T4_xgbTree	GEX T8_lda	GEX T8_pls	GEX T8_rf	GEX T8_xgbTree	GEX B_lda	GEX B_pls	GEX B_rf	GEX B_xgbTree	GEX PT_lda	GEX PT_pls	GEX PT_rf	GEX PT_xgbTree	GEX RBC_lda	GEX RBC_pls	GEX RBC_rf	GEX RBC_xgbTree	LIP-LM P_lda	LIP-LM P_pls	LIP-LM P_rf	LIP-LM P_xgbTree	PROT P_lda	PROT P_pls	PROT P_rf	PROT P_xgbTree	MET P_lda	MET P_pls	MET P_rf	MET P_xgbTree	MET U_lda	MET U_pls	MET U_rf	MET U_xgbTree	MEY_lda
SJ012_NS	0	1	0	0	0	0	0	0	0	0	0	0	0	0	0	0	0	0	0	0					0	0	0	0	0	0	0	0	0	0	0	0	0	0	0	0	0	0	0	0	0	0	0	0	0
SJ013_CS	1	1	1	1	1	1	1	1	1	0	1	0	1	1	1	1					1	0	1	1	1	1	1	1	1	1	1	1	1	1	1	1	1	1	1	1	1	1	1	1	1	1	1	1	1
SJ018_NS	1	0	0	0	0	0	0	0	0	0	0	0	0	0	0	0	0	0	0	0	0	0	0	0					0	0	0	0	0	0	0	0	0	0	0	0	0	0	0	0	0	0	0	0	0
SJ019_CS	1	1	1	1	1	1	1	1	1	0	1	1	1	1	1	1	1	1	1	1	1	1	1	1	1	1	1	1	1	1	1	1	0	0	1	1	1	1	1	1	1	1	1	1	1	1	1	1	1
SJ020_NS	0	0	0	0	0	0	0	0	0	0	0	0	0	0	0	0	0	0	0	0	0	0	0	0	1	1	0	0	0	0	0	0	1	1	0	0	0	0	0	0	0	0	0	0	0	0	0	0	0
SJ022_NS	0	0	0	0	0	0	0	0	0	0	0	0	0	0	0	0	0	0	0	0	0	0	0	0	0	0	0	0	1	1	0	0	0	0	0	0	0	0	0	0	0	0	0	0	0	0	0	0	0
SJ023_FS	0	0	0	0	0	0	0	0	0	0	0	0	0	0	0	0	0	0	0	0	0	0	0	0	1	0	1	1	0	0	1	1	0	0	0	1	0	0	0	0	0	0	0	0	0	0	0	0	0
SJ025_NS	1	1	0	0	1	1	0	0	1	1	0	0	0	0	0	0	0	0	0	0	1	1	0	0	1	1	0	0	0	0	0	0	1	0	0	0	0	0	0	0	0	0	0	0	0	0	0	0	0
SJ026_CS	1	1	1	1	1	1	1	1	0	0	1	1	1	1	1	1	1	1	1	1	1	1	1	1	1	1	1	1	1	1	1	1	1	1	1	1	1	1	1	1	1	1	1	1	1	1	1	1	1
SJ027_NS	0	0	0	0	0	0	0	0	1	1	0	1	0	0	0	0					0	0	0	0	0	0	0	0	1	1	0	0	0	0	0	0	0	0	0	0	0	0	0	0	0	0	0	0	0
SJ028_FS	1	1	1	1	1	1	1	1	0	0	1	0	1	1	1	1	1	1	1	0	1	1	1	1	1	1	1	1	1	1	1	1	1	1	1	1	0	1	1	1	0	0	1	1	0	0	0	0	0
SJ029_NS					0	1	0	0	0	0	0	0	0	0	0	0	0	0	0	0	1	1	0	0	1	1	0	0	0	0	0	0	1	1	0	0	0	1	0	0	0	0	0	0	0	0	0	0	0
SJ030_EV	1	1	1	1	0	0	0	0	1	1	1	1	0	0	0	0	0	0	0	0	0	0	0	0	0	0	0	0	0	0	0	0	0	1	1	1	1	1	0	0	1	1	1	1	1	1	1	1	0
SJ031_FS	1	1	1	1	0	0	0	0	0	0	0	0	0	0	1	0	1	1	1	1	0	0	0	0	1	1	1	1	1	1	1	1	0	1	0	0	0	0	0	0	0	0	0	0	0	0	0	0	1
SJ032_FS	1	1	1	1	0	1	1	1	0	0	1	1	0	0	0	0	0	0	0	1	0	1	1	1	1	1	1	1	0	0	1	0	0	0	0	0	1	1	1	0	0	0	0	0	0	0	0	0	0
SJ033_NS					0	0	0	0	0	0	0	0	0	0	0	0	0	0	0	0	0	0	0	0	0	0	0	0	1	0	0	0	1	0	0	0	0	1	0	0	0	0	0	0	0	0	0	0	0
SJ034_NS	0	0	0	0	0	0	0	0	0	0	0	0	0	0	0	0	0	0	0	0	0	0	0	0	0	0	0	0	0	0	0	0	1	1	0	0	0	0	0	0	0	0	0	0	0	0	0	0	0
SJ035_EV	0	0	0	0	0	0	0	0	0	0	0	0	0	0	0	0	0	0	0	0	0	0	0	0	1	1	1	1	1	0	0	0	0	0	0	0	0	0	0	0	0	0	0	0	0	0	0	0	0
SJ036_NS	0	0	0	0	0	0	0	0	0	0	0	0	0	0	0	0	0	0	0	0	0	0	0	0	0	0	0	0	0	0	0	0	0	0	0	0	0	0	0	0	0	0	0	0	0	0	0	0	0
SJ037_NS	0	0	0	0	0	0	0	0					0	0	0	0	0	0	0	0	0	0	0	0	0	0	0	0	0	0	0	0	0	0	0	0	1	0	0	0	0	0	0	0	0	0	0	0	0
SJ038_NS	0	0	0	0	0	0	0	0	0	0	0	0	0	0	0	0	1	1	0	0	1	0	0	1	0	0	0	0	1	1	0	0	0	0	0	0	0	0	0	0	0	0	0	0	0	0	0	0	0
SJ039_FS																																													0	0	0	0
SJ040_FS	1	1	1	1	0	0	0	0	0	0	0	0	0	0	0	0	0	0	0	0	0	1	1	1	0	1	1	1	1	1	1	1	0	0	0	0	1	1	1	1	0	0	0	0	0	0	0	0	0
SJ041_FS	0	0	0	0	0	0	0	0	0	0	0	1	0	0	0	0	0	0	0	0	0	0	0	0	1	1	0	0	0	0	0	0	1	1	1	0	0	0	0	0	0	0	0	0	0	0	0	0	0
SJ042_CS	1	1	1	1	1	1	1	1	1	1	1	1	1	1	1	1	1	1	1	1	1	1	1	1	1	1	1	1	1	1	1	1	1	1	1	1	1	1	1	1	1	1	1	1	1	1	1	1	1
SJ043_FS					1	1	1	1	0	0	0	0	0	0	0	0	0	0	0	0	0	0	0	1	1	0	1	0	0	0	0	0	1	1	1	1	1	1	1	1	0	0	0	0	0	0	0	0	1
SJ044_FS	1	0	1	1	0	0	0	0	0	0	0	0	0	0	0	0	0	0	0	0	0	0	0	0	0	0	0	1	0	0	0	1	1	1	0	0	0	0	1	1	0	0	0	1	0	0	0	0	0
SJ045_NS	0	0	0	0	0	0	0	0	0	0	0	0	0	0	0	0	0	0	0	0	0	0	0	0	0	0	0	0	0	0	0	0	0	0	0	0	0	0	0	0	0	0	0	0	0	0	0	0	0
SJ046_NS	0	0	0	0	0	0	0	0	0	0	0	0	0	0	0	0	0	0	0	0	0	0	0	0	0	0	0	0	1	1	0	0	1	1	0	0	1	1	0	0	0	0	0	0	0	0	0	0	0
SJ047_NS	0	1	0	0	0	0	0	0	1	0	0	0	0	0	0	0	0	0	0	0	0	1	0	0	0	0	0	0	0	0	0	0	1	1	0	0	1	1	0	0	0	0	0	0	0	0	0	0	0
SJ048_NS																																													0	0	0	0
SJ049_FS	0	0	0	0	0	0	0	0	1	1	1	1	0	0	0	0	0	0	0	0	0	0	1	1	1	1	1	1					0	0	0	1	1	1	0	1	0	0	0	0	0	0	0	0	0
SJ050_NS																																													0	0	0	1
SJ051_CS	1	0	1	1	1	1	1	1	1	1	1	1	1	1	1	1	1	1	1	1	1	1	1	1	1	1	1	1					0	0	1	1	1	1	1	1	1	1	1	1	1	1	1	1	1
SJ052_NS	0	0	0	0	0	0	0	0	0	0	0	0	0	0	0	0	0	0	0	0	0	0	0	0	0	0	0	0					1	1	0	0	0	0	0	0	0	0	0	0	0	0	0	0	0
SJ053_NS	0	0	0	0	0	0	0	0	0	0	0	0	0	0	0	0	0	0	0	0	0	0	0	0	0	0	0	0	1	0	0	0	0	1	0	0	0	0	0	0	0	0	0	0	0	0	0	0	0
SJ054_NS	0	0	0	0	0	0	0	0	0	0	0	0	0	0	0	0	0	0	0	0	0	0	0	0	0	0	0	0	0	0	0	0	1	1	0	0	0	0	0	0	0	0	0	0	0	0	0	0	0
SJ055_NS	0	0	0	0	0	0	0	0	0	0	0	0	0	0	0	0	0	0	0	0	0	0	0	0	0	0	0	0	0	0	0	0	0	0	0	0	0	0	0	0	0	0	0	0	0	0	0	0	0
SJ056_FS	1	0	1	0	0	0	0	0	1	1	1	1	0	0	0	0	0	0	0	1	0	0	0	0	1	1	0	0	1	1	0	1	0	0	0	0	0	1	1	1	0	0	0	0	0	0	0	0	1
SJ057_CS	1	1	1	1	1	1	1	1	0	0	1	1	0	0	1	1	0	0	1	1					0	0	1	1	1	0	1	1	1	1	1	1	0	1	1	1	1	1	1	1	1	1	1	1	0
SJ058_CS					1	1	1	1	0	0	1	1	1	1	1	1	0	0	1	1					1	1	1	1	1	1	1	1	1	1	1	1	0	0	1	1	1	1	1	1	1	1	1	1	1
SJ059_CS					1	0	1	1	1	1	1	1	1	1	1	1	1	1	1	1	0	0	1	1	1	1	1	1	1	1	1	1	1	1	1	1	0	0	1	1	1	1	1	1	1	1	1	1	1
SJ060_NS	0	0	0	0	0	0	0	0	0	0	0	0	0	0	0	0	0	0	0	0	0	0	0	0	0	0	0	0	0	0	0	0	1	1	0	0	0	0	0	0	0	0	0	0	0	0	0	0	0
SJ061_CS	1	1	1	1					1	1	1	1	1	1	1	1	1	1	1	1	0	0	1	0	0	0	1	1	1	1	1	1	1	1	1	1	1	1	1	1	1	1	1	1	1	1	1	1	1
SJ062_CS	1	1	1	1	1	1	1	1	1	1	1	1	1	1	1	1	1	1	1	1	1	1	1	1	1	0	1	1	1	1	1	1	0	0	1	1	1	1	1	1	1	1	1	1	1	1	1	1	1
SJ063_CS																																													1	1	1	1	1
SJ064_NS	0	0	0	0	0	0	0	0	0	0	0	0	0	0	0	0	1	1	0	0	0	0	0	0	0	0	0	0	0	0	0	0	0	0	0	0	0	0	0	0	0	0	0	0	0	0	0	0	0
SJ065_NS	1	1	0	0	0	0	0	0	0	0	0	0	0	0	0	0					0	0	0	0	0	0	0	0	0	0	0	0	1	1	0	0	0	0	0	0	0	0	0	0	0	0	0	0	0
SJ066_CS	0	0	1	1					1	1	1	1	1	1	1	1	1	1	1	1	1	1	1	1	1	1	1	1					1	1	1	1	0	1	1	1	1	1	1	1	1	1	1	1	1
SJ067_CS																																													1	1	1	1
SJ068_CS					1	1	1	1					1	1	1	1	1	1	1	1	1	1	1	1	0	0	1	1	0	1	1	1	0	0	1	1	1	1	1	1	0	0	1	1	1	1	1	1	1
SJ069_CS	1	0	1	1	0	1	1	1	0	0	1	1	0	0	1	1	1	1	1	1	0	0	1	1	1	1	1	1	1	1	1	1	1	1	1	1	1	1	1	1	1	1	1	1	1	0	1	1	1
SJ070_CS	1	1	1	1	1	1	1	1	1	1	1	1	1	1	1	1	1	1	1	1	1	1	1	1	1	1	1	1	1	1	1	1	0	1	1	1	1	1	1	1	1	1	1	1	1	1	1	1	1
SJ071_CS	1	1	1	1	1	1	1	1	1	1	1	1	1	1	1	1	1	1	1	1	1	1	1	1	1	1	1	1	1	1	1	1	1	1	1	1	1	1	1	1	1	1	1	1	1	1	1	1	1
SJ072_NS	0	0	0	0	0	0	0	0	1	1	0	0	0	0	0	0	0	0	0	0	0	0	0	0	0	0	0	0	1	0	0	0	0	0	0	0	0	0	0	0	0	0	0	0	0	0	0	0	1
SJ073_CS	1	1	1	1	1	1	1	1	1	1	1	1	1	1	1	1	1	1	1	1	1	1	1	1	0	0	1	1	1	1	1	1	1	1	1	1	1	1	1	1	1	1	1	1	1	1	1	1	1
SJ074_CS																																													1	1	1	1
SJ075_CS	1	1	1	1	1	1	1	1	1	1	1	1	1	1	1	1	1	1	1	1	1	1	1	1	1	1	1	1	1	1	1	1	1	1	1	1	1	1	1	1	1	1	1	1	1	1	1	1	1
SJ076_CS	1	1	1	1	1	1	1	1	1	1	1	1	1	1	1	1	1	1	1	1	1	1	1	1	1	1	1	1	1	1	1	1	1	1	1	1	1	1	1	1	1	1	1	1	1	1	1	1	1
SJ077_CS																																													1	1	1	1
SJ078_CS	1	1	1	1					1	1	1	1	1	1	1	1	1	1	1	1					1	1	1	1					1	1	1	1	1	1	1	1	1	1	1	1	1	1	1	1	1
SJ079_CS					1	1	1	1	1	1	1	1	1	1	1	1	1	1	1	1	1	1	1	1	1	1	1	1	1	1	1	1	0	0	1	1	1	1	1	1	1	1	1	1	1	1	1	1	1
SJ080_CS	1	1	1	1	1	1	1	1	1	1	1	1	1	1	1	1	1	1	1	1	1	1	1	1	1	1	1	1	0	0	1	1	1	1	1	1	1	1	1	1	1	1	1	1	1	1	1	1	1
SJ081_CS	1	1	1	1	1	1	1	1	1	1	1	1	1	1	1	1	1	1	1	1	1	1	1	1	1	1	1	1	1	1	1	1	1	1	1	1	1	1	1	1	1	1	1	1	1	1	1	1	1
SJ082_NS	0	0	0	0	0	0	0	0	1	0	0	0	0	0	0	0	0	0	0	0	0	0	0	0	0	0	0	0	0	0	0	0	0	1	0	0	0	0	0	0	0	0	0	0	0	0	0	0	0
SJ083_NS	0	0	0	0	0	0	0	0	1	1	0	1	0	0	0	0	0	0	0	0	0	0	0	0	0	0	0	0	1	1	0	0	0	0	0	0	1	1	0	0	0	0	0	0	0	0	0	0	0
SJ084_CS	0	0	1	1	1	1	1	1	1	1	1	1	1	1	1	1	1	1	1	1	1	0	1	1	1	1	1	1	1	1	1	1	1	1	1	1	1	1	1	1	1	1	1	1	1	1	1	1	0
SJ085_FS	1	1	1	1	0	0	0	0	1	0	1	0	0	0	0	0	1	1	1	1	0	0	0	1	1	1	1	1	0	0	0	0	0	0	1	0	1	1	1	1	0	0	0	0	0	0	0	1	0
SJ086_CS	1	1	1	1	1	1	1	1					1	1	1	1	1	1	1	1	0	1	1	1	1	1	1	1	1	1	1	1	1	1	1	1	1	1	1	1	1	1	1	1	1	0	1	1	1
SJ087_CS	1	1	1	1					1	1	1	1	1	1	1	1	1	1	1	1	1	1	1	1	1	1	1	1	0	0	1	1	1	1	1	1	1	1	1	1	1	1	1	1	1	1	1	1	1
SJ088_CS	1	1	1	1	1	1	1	1	0	0	1	1	1	1	1	1	1	1	1	1	0	1	1	1	0	0	1	1	1	1	1	1	1	1	1	1	1	1	1	1	1	1	1	1	1	1	1	1	1
SJ089_NS	1	1	0	0	0	0	0	0	0	0	0	0	0	0	0	0	0	0	0	0	1	1	0	0	0	0	0	0	0	0	0	0	0	0	0	0	0	0	0	0	0	0	0	0	0	0	0	0	0
SJ090_CS																																													1	1	1	1
SJ091_CS	1	1	1	1	1	1	1	1	0	0	1	0	1	1	1	1	1	1	1	1	1	1	1	1	1	1	1	1					1	1	1	1	1	1	1	1	1	1	1	1	1	1	1	1	1
SJ092_CS	1	1	1	1	1	1	1	1	1	1	1	1	1	1	1	1					1	1	1	1	0	0	1	1	1	1	1	1	1	1	1	1	1	0	1	1	1	1	1	1	1	1	1	1	1
SJ093_NS	0	0	0	0	0	0	0	0	1	1	0	0	0	0	0	0	0	0	0	0	0	0	0	0	0	0	0	0	0	0	0	0	1	1	0	0	0	0	0	0	0	0	0	0	0	0	0	0	0
SJ094_CS	0	0	1	0	1	1	1	1	0	0	1	1	1	1	1	1	1	1	1	1	1	1	1	1	1	1	1	1	1	0	1	1	0	0	1	1	0	1	1	1	1	1	1	1	1	1	1	1	0
SJ095_NS	0	0	0	0	0	0	0	0	0	0	0	0	0	0	0	0	0	0	0	0	0	0	0	0	0	0	0	0	0	1	0	0	0	0	0	0	0	0	0	0	0	0	0	0	0	0	0	0	0
SJ096_CS	1	1	1	1	1	1	1	1	1	1	1	1	1	1	1	1	1	1	1	1	1	1	1	1	1	1	1	1	1	1	1	1	1	1	1	1	1	1	1	1	1	1	1	1	1	1	1	1	0
SJ097_CS	1	1	1	1	0	1	1	1	1	1	1	1	1	1	1	1	0	0	1	1	0	1	1	1	0	1	1	1	1	1	1	1	0	0	1	1	1	1	1	1	0	0	1	1	1	0	1	1	1
SJ098_CS	1	1	1	1	1	1	1	1	1	1	1	1	1	1	1	1	1	1	1	1	1	1	1	1	1	1	1	1					1	1	1	1	1	1	1	1	1	1	1	1	1	1	1	1	1
SJ099_FS	0	0	0	0	0	0	0	0	1	0	0	0	0	0	0	1	0	0	0	1	1	1	1	1	0	0	0	0					0	0	0	1	0	0	0	0	1	1	0	1	1	0	1	1	0
SJ100_NS	0	0	0	0	0	0	0	0	0	0	0	0	0	0	0	0	1	1	0	0	0	0	0	0	0	0	0	0	1	1	0	0	0	0	0	0	0	0	0	0	0	0	0	0	0	0	0	0	0
SJ101_CS	1	1	1	1	1	1	1	1	1	1	1	1	1	1	1	1	1	1	1	1	1	1	1	1	1	1	1	1	1	1	1	1	1	1	1	1	1	1	1	1	1	1	1	1	1	1	1	1	1
SJ102_NS	0	0	0	0	0	0	0	0	0	0	0	0	0	0	0	0	0	0	0	0	0	0	0	0	0	0	0	0					0	0	0	0	0	0	0	0	0	0	0	0	0	0	0	0	0
SJ103_NS					0	0	0	0	0	0	0	0	0	0	0	0	0	0	0	0	0	0	0	0	0	0	0	0	0	0	0	0	0	0	0	0	0	0	0	0	0	0	0	0	0	0	0	0	0
SJ104_EV	1	1	1	1	0	0	0	0	0	0	0	0	0	0	0	0	0	0	1	1	0	1	0	0	1	1	1	1	0	0	0	0	0	0	0	1	0	0	0	0	1	1	1	1	1	1	1	1	0
SJ105_NS	0	0	0	0	0	0	0	0	0	0	0	0	0	0	0	0	0	0	0	0	0	0	0	0	0	0	0	0	0	0	0	0	0	0	0	0	0	0	0	0	0	0	0	0	0	0	0	0	0
SJ107_CS	1	1	1	1	1	1	1	1	0	0	1	1	1	1	1	1	1	1	1	1	1	1	1	1	0	0	1	1	1	1	1	1	1	1	1	1	1	1	1	1	1	1	1	1	1	1	1	1	1
SJ108_FS	0	0	0	0	1	0	0	0	1	1	1	1	0	0	0	0	0	0	0	0	1	1	1	1	1	1	1	1	0	0	0	0	0	0	0	0	0	0	0	0	0	0	0	0	0	0	0	0	0
SJ109_NS	0	0	0	0	0	0	0	0	1	1	0	1	0	0	0	0	0	0	0	0	0	1	0	0	0	0	0	0	1	1	0	0	0	1	0	0	0	0	0	0	0	0	0	0	0	0	0	0	0
SJ110_CS	1	1	1	1	1	1	1	1	1	1	1	1	1	1	1	1	1	1	1	1	1	1	1	1	1	1	1	1	1	1	1	1	1	1	1	1	0	0	1	1	1	1	1	1	1	1	1	1	1
SJ111_CS	1	1	1	1	1	1	1	1	1	1	1	1					1	1	1	1	1	1	1	1	1	1	1	1	0	1	1	1	1	1	1	1	1	1	1	1	1	1	1	1	1	1	1	1	1
SJ112_CS	1	1	1	1	1	1	1	1	1	1	1	1	1	1	1	1	1	1	1	1									1	1	1	1	1	1	1	1	1	1	1	1	1	1	1	1	1	1	1	1	1
SJ113_NS	0	0	0	0					0	0	0	0	0	0	0	0	0	0	0	0	0	0	0	0	1	1	0	0	0	0	0	0	0	0	0	0	0	0	0	0	0	0	0	0	0	0	0	0	0
SJ114_CS	1	1	1	1	1	1	1	1	1	1	1	1	1	1	1	1	1	1	1	1	1	1	1	1	1	1	1	1					1	1	1	1	1	1	1	1	1	1	1	1	1	1	1	1	1
SJ115_CS																																													1	1	1	1
SJ116_CS	1	1	1	1	1	1	1	1	1	1	1	1	1	1	1	1	1	1	1	1					1	1	1	1	1	1	1	1	1	1	1	1	1	1	1	1	1	1	1	1	1	1	1	1	1
SJ117_NS	0	0	0	0	0	0	0	0	0	0	0	0	0	0	0	0	0	0	0	0	0	0	0	0					0	1	0	0	0	0	0	0	0	0	0	0	0	0	0	0	0	0	0	0	0
SJ118_FS	1	1	1	0	1	1	1	1					1	1	1	1	1	1	1	1	1	1	1	1	1	1	1	1	1	1	1	1	1	1	1	1	1	1	1	1	1	1	1	1	1	1	1	1	1
SJ119_CS	1	1	1	1	1	1	1	1	1	1	1	1	1	1	1	1	1	1	1	1	1	1	1	1	1	1	1	1	1	1	1	1	1	1	1	1	1	1	1	1	1	1	1	1	1	1	1	1	1
SJ120_CS	1	1	1	1	1	1	1	1	1	1	1	1	1	1	1	1	1	1	1	1	1	1	1	1	1	1	1	1	1	1	1	1	1	1	1	1	1	1	1	1	1	1	1	1	1	1	1	1	1
SJ121_CS	1	1	1	1									1	1	1	1	1	1	1	1	1	1	1	1	1	1	1	1	1	1	1	1	1	1	1	1	1	1	1	1	1	1	1	1	1	1	1	1	1
SJ122_CS																																													1	1	1	1	1
SJ123_NS	0	0	0	0									0	0	0	0	0	0	0	0	0	0	0	0	0	0	0	0	0	0	0	0	0	0	0	0	0	0	0	0	0	0	0	0	0	0	0	0	0
SJ124_CS	1	1	1	1	0	1	1	1	1	1	1	1	1	0	1	1	0	0	1	1	1	1	1	1	1	1	1	1	1	1	1	1	1	1	1	1	1	1	1	1	1	0	1	1	1	1	1	1	1
SJ125_CS																																													1	1	1	1	1
SJ126_CS	0	1	1	1	1	1	1	1	1	1	1	1	1	1	1	1	1	1	1	1	0	1	1	1	1	1	1	1	1	1	1	1	0	0	1	1	1	1	1	1	1	1	1	1	1	1	1	1	1
SJ127_EV	0	0	0	0	1	0	0	0	0	0	0	0	0	0	0	0	0	0	0	0	0	0	0	0	0	0	0	0					1	1	1	1	1	1	0	1	1	1	1	1	1	1	1	1	0
SJ128_CS	1	1	1	1	1	1	1	1	1	1	1	1	1	1	1	1	1	1	1	1	1	1	1	1	0	0	1	1	0	0	1	1	1	1	1	1	1	1	1	1	1	1	1	1	1	1	1	1	1
SJ129_CS	1	1	1	1	1	1	1	1	1	1	1	1	1	1	1	1	1	1	1	1	1	1	1	1	1	1	1	1	1	1	1	1	1	1	1	1	1	0	1	1	1	1	1	1	1	1	1	1	1
SJ130_NS	1	1	0	0	0	0	0	0	0	0	0	0	0	0	0	0	1	1	0	0	0	0	0	0	0	0	0	0	0	0	0	0	0	0	0	0	0	0	0	0	0	0	0	0	0	0	0	0	0
SJ132_FS	1	1	1	1	0	1	1	1	1	1	1	1	1	1	1	1	1	1	1	1	1	1	1	1	1	1	1	0	1	1	1	1	1	0	1	0	1	1	1	1	1	1	1	1	1	1	1	1	1
SJ134_CS	1	1	1	1	1	1	1	1	1	1	1	1	1	1	1	1	1	1	1	1	1	1	1	1	1	1	1	1	0	0	1	1	1	1	1	1	1	1	1	1	1	1	1	1	1	1	1	1	1
SJ135_CS	1	1	1	1	1	1	1	1					1	1	1	1	1	1	1	1	0	1	1	1	1	1	1	1	0	1	1	1	1	1	1	1	1	1	1	1	1	1	1	1	1	1	1	1	1
SJ136_CS	1	1	1	1	1	0	1	1	0	0	1	0	1	1	1	1	0	0	1	1	1	1	1	1	1	1	1	1	1	1	1	1	1	1	1	1	1	1	1	1	1	1	1	1	1	1	1	1	1
SJ137_CS	1	1	1	1	1	0	1	1	0	0	1	0	0	0	1	1	1	1	1	1					1	0	1	1					1	1	1	1	0	1	1	1	1	1	1	1	1	1	1	1	0
SJ138_CS	1	1	1	1	1	1	1	1	1	1	1	1	1	1	1	1	1	1	1	1	1	1	1	1	1	1	1	1	1	1	1	1	1	1	1	1	1	1	1	1	1	1	1	1	1	1	1	1	1
SJ140_CS	0	0	1	1	0	0	1	1	1	1	1	1	1	1	1	1	0	0	1	1	1	0	1	1	1	1	1	1	1	1	1	1	1	1	1	1	0	0	1	1	0	0	1	1	1	0	1	1	1
SJ141_CS	1	1	1	1	1	1	1	1					1	1	1	1	1	1	1	1					1	1	1	1	1	1	1	1	1	1	1	1	1	1	1	1	1	1	1	1	1	1	1	1	1
SJ142_NS	0	0	0	0	0	0	0	0	0	0	0	0									0	0	0	0	0	0	0	0	0	0	0	0	1	1	0	0	0	0	0	0	0	0	0	0	0	0	0	0	0
SJ143_CS																																													1	1	1	1
SJ145_CS	1	1	1	1	1	1	1	1	1	1	1	1	1	1	1	1	1	1	1	1	1	1	1	1	1	1	1	1					0	0	1	1	0	0	1	1	1	1	1	1	1	1	1	1	1
SJ146_NS	1	1	0	0	0	0	0	0	0	0	0	0	0	0	0	0	0	0	0	0	1	1	0	0	0	0	0	0	1	0	0	0	0	0	0	0	1	1	0	0	0	0	0	0	0	0	0	0	0
SJ148_CS	1	1	1	1	1	1	1	1	1	1	1	1	1	1	1	1	1	1	1	1	1	1	1	1	1	1	1	1	1	1	1	1	1	1	1	1	1	1	1	1	1	1	1	1	1	1	1	1	1
SJ150_CS	1	1	1	1	1	1	1	1	0	0	1	1					1	1	1	1	1	1	1	1	1	1	1	1	1	1	1	1	1	1	1	1	1	1	1	1	1	1	1	1	1	1	1	1	1
SJ151_CS	1	1	1	1	1	1	1	1					1	1	1	1	0	0	1	1	1	1	1	1	1	1	1	1					1	1	1	1	1	0	1	1	1	1	1	1	1	1	1	1	1
SJ152_CS	1	1	1	1	1	1	1	1	1	1	1	1	1	1	1	1	0	0	1	1	0	0	1	1	1	1	1	1					0	0	1	1	0	0	1	1	0	0	1	1	1	0	1	1	1
SJ153_CS	0	0	1	0	1	1	1	1	1	1	1	1	1	1	1	1	1	1	1	1	1	1	1	1	1	1	1	1	1	1	1	1	1	1	1	1	0	0	1	1	1	1	1	1	1	1	1	1	1
SJ154_CS	1	1	1	1	0	1	1	1	1	1	1	1	1	1	1	1	0	0	1	1	1	1	1	1	1	1	1	1	1	0	1	1	0	0	1	1	1	1	1	1	1	1	1	1	1	1	1	1	1
SJ155_CS	1	1	1	1	0	1	1	1	1	1	1	1	1	1	1	1	1	1	1	1	1	0	1	1	1	1	1	1	1	1	1	1	0	0	1	1	1	1	1	1	1	1	1	1	1	1	1	1	0
SJ156_NS	0	0	0	0	0	0	0	0	1	0	0	0	0	0	0	0	0	0	0	0	0	0	0	0	0	0	0	0	0	0	0	0	0	0	0	0	0	0	0	0	0	0	0	0	0	0	0	0	0
SJ157_NS	0	0	0	0	0	0	0	0	0	0	0	0	0	0	0	0	0	0	0	0	0	0	0	0	0	0	0	0	0	0	0	0	0	0	0	0	0	0	0	0	0	0	0	0	0	0	0	0	0
SJ158_NS	0	0	0	0	0	0	0	0	0	0	0	0	0	0	0	0	0	0	0	0	0	0	0	0	0	0	0	0	0	0	0	0	0	0	0	0	0	0	0	0	0	0	0	0	0	0	0	0	0
SJ159_NS	0	0	0	0	0	0	0	0	0	1	0	0	0	0	0	0	0	0	0	0	0	0	0	0	0	0	0	0	0	0	0	0	0	0	0	0	0	0	0	0	0	0	0	0	0	0	0	0	0
SJ160_FS	1	1	1	1	1	1	1	1	0	1	1	1	1	1	1	1	1	1	1	1	0	0	0	0	0	0	0	0	0	0	0	0	0	1	1	0	0	0	1	0	0	0	0	0	0	0	0	0	0
SJ161_CS	1	1	1	1	1	1	1	1	0	1	1	1	1	1	1	1	1	1	1	1	1	1	1	1	1	1	1	1	1	1	1	1	0	1	1	1	0	0	1	1	1	1	1	1	1	1	1	1	1
SJ162_FS	0	0	0	1	0	1	0	0	1	1	1	1	1	1	1	1					0	0	0	0	0	1	0	1					0	0	1	1	1	1	1	1	0	0	0	0	0	0	0	0	0
SJ163_NS	0	0	0	0	0	0	0	0	0	0	0	0	0	0	0	0	0	0	0	0					0	0	0	0	0	0	0	0	0	0	0	0	0	0	0	0	0	0	0	0	0	0	0	0	0
SJ164_EV	1	1	1	1	0	0	0	0	0	0	0	0	0	0	0	0	0	0	0	0	0	1	0	0	0	1	1	0	0	0	1	0	0	1	1	1	0	0	0	0	1	0	0	1	0	0	1	1	0
SJ166_FS	1	1	1	1	0	1	1	1	1	1	1	1	0	0	0	0	0	0	0	1	1	1	1	1	0	0	0	0	1	1	1	1	1	1	1	1	1	1	1	1	0	0	0	0	0	0	0	0	0
SJ167_CS																																													1	1	1	1
SJ168_CS	1	1	1	1	1	1	1	1	0	0	1	1	1	1	1	1	0	0	1	1	1	1	1	1									1	1	1	1	1	1	1	1	1	1	1	1	1	1	1	1	0
SJ169_NS	1	1	0	0	0	0	0	0	1	1	0	0	0	0	0	0	1	1	0	0	0	1	0	0	0	0	0	0	0	0	0	0	1	1	0	0	0	0	0	0	0	0	0	0	0	0	0	0	1
SJ170_NS	0	0	0	0					0	0	0	0	0	0	0	0	0	0	0	0	0	0	0	0	1	1	0	0	0	0	0	0	0	0	0	0	0	0	0	0	0	0	0	0	0	0	0	0	1
SJ171_EV	0	1	0	0	0	0	0	0	1	1	1	1	0	0	0	0	0	0	0	0	0	0	0	0	0	0	0	0	1	1	1	1	1	1	1	0	0	0	0	0	1	1	1	1	1	1	1	1	0
SJ172_EV	1	1	1	1	1	1	1	1	1	1	1	1	1	1	1	1	0	0	0	1	1	1	1	1	1	1	1	1	1	1	1	1	1	1	1	1	0	0	0	0	1	1	1	1	1	1	1	1	1
SJ175_EV																																													1	1	1	1	0
SJ176_EV	1	1	1	1	1	1	1	1	0	0	1	1	1	1	1	1	1	1	1	1	1	1	1	1	0	1	0	0	0	1	1	1	1	1	1	1	1	1	1	1	1	1	1	1	1	1	1	1	1
SJ177_EV	1	0	1	1	0	0	0	0	0	0	0	0	0	0	0	0	0	0	0	0	0	0	1	0	0	0	0	0					1	1	1	0	0	0	0	0	1	1	1	1	1	1	1	1	0
SJ178_EV	1	1	1	0	1	0	0	0	0	0	0	0	0	0	0	0	0	0	0	0					1	0	1	1	0	0	0	0	1	1	1	0	1	1	1	1	1	1	1	1	1	1	1	1	0
SJ179_CS																																													1	1	1	1
SJ180_EV	0	0	0	0	1	1	1	1	1	1	1	1					1	1	1	1	1	1	0	0	0	1	0	1	0	0	0	0	1	1	1	1	1	1	1	1	1	1	1	1	1	1	1	1	1
SJ181_EV	1	1	1	0	1	1	1	1	1	1	1	1									1	1	1	1	1	1	1	0	1	1	1	1	1	1	1	1	1	1	1	1	1	1	1	1	1	1	1	1	1
SJ182_FS	1	1	1	1	1	1	1	1	1	0	1	1	1	1	1	1	1	1	1	1	1	1	1	1	0	0	0	1	0	1	0	0	0	0	0	0	0	0	1	1	0	0	0	1	0	0	0	0	1
SJ183_EV	1	1	1	0	1	1	1	0	0	0	0	0	1	1	1	1	1	1	1	1	1	1	1	0	0	0	0	1	0	0	0	0	1	1	1	1	1	1	1	1	1	1	1	1	1	1	1	1	1
SJ184_EV	1	1	1	1	1	1	1	1	1	1	1	1	1	1	1	1									1	1	1	1	0	0	0	0	1	1	1	1	1	1	1	1	1	1	1	1	1	1	1	1	1
SJ186_EV	0	0	0	0	1	0	0	1	1	1	1	1	1	1	1	1	0	0	0	0	1	1	1	1	1	1	1	1	0	0	0	0	1	1	1	1	1	0	0	0	1	1	0	1	0	0	0	1	0
SJ187_FS	1	1	1	1	1	1	1	1					1	1	1	1	1	1	1	1	1	1	1	1	1	1	1	0	0	0	0	0	1	1	1	0	1	1	1	1	0	0	1	1	1	0	0	0	1
SJ188_CS	1	1	1	1	1	1	1	1					1	1	1	1	1	1	1	1	1	1	1	1	1	1	1	1	0	0	1	1	1	1	1	1	1	1	1	1	1	1	1	1	1	1	1	1	1
SJ189_CS	1	1	1	1	1	1	1	1	1	1	1	1	1	1	1	1	1	1	1	1	0	0	1	1	1	1	1	1	1	1	1	1	0	0	1	1	1	1	1	1	1	1	1	1	1	1	1	1	1
SJ190_FS	0	0	0	0	1	1	1	1	1	1	1	1	0	0	1	1	1	1	1	1	0	0	0	0	0	0	0	0	1	1	1	1	1	1	0	0	1	1	1	1	0	0	0	0	0	0	0	0	0
SJ191_FS	1	1	1	1	0	0	0	0	0	0	0	0	0	0	0	0	0	0	0	0	0	0	0	0	1	1	1	1	1	1	1	1	0	0	0	0	1	1	0	0	0	0	0	0	0	0	0	0	0
SJ192_FS					1	1	1	1	1	1	1	1					1	1	1	1	1	1	1	1	1	1	1	1	0	0	1	1	1	0	1	1	1	1	1	1	1	1	1	1	1	1	1	1	1
SJ193_FS	0	0	1	1	0	0	0	0	0	0	0	0	0	0	0	0	0	0	0	0	0	0	0	0									0	0	0	0	0	0	0	0	0	0	0	0	0	0	0	0	0
SJ194_FS	1	1	1	1	1	1	1	1	1	1	1	1	1	1	1	1	1	1	1	1	1	1	1	1	1	1	1	1	0	0	0	0	1	1	0	0	1	1	1	1	1	1	1	1	1	1	1	1	1
SJ196_NS	0	0	0	0	0	0	0	0	0	0	0	0	0	0	0	0	0	0	0	0	0	0	0	0	0	0	0	0	0	0	0	0	1	0	0	0	0	0	0	0	0	0	0	0	0	0	0	0	0
SJ197_EV	0	0	0	0	0	0	0	0					0	0	0	0	0	0	0	0	0	0	0	0	0	0	1	1					0	0	0	1	0	0	0	0	1	1	1	1	1	1	1	1	1
SJ198_NS	0	0	0	0	0	0	0	0	0	0	0	0	0	0	0	0	0	0	0	0					0	0	0	0					1	1	0	0	0	0	0	0	0	0	0	0	0	0	0	0	0
SJ199_FS	1	1	1	1	1	1	1	1	1	1	0	1	1	1	1	1	1	1	1	1	1	1	1	1	0	0	0	0	0	0	0	0	1	1	1	1	1	1	0	0	1	1	1	1	1	1	1	1	1
SJ201_FS	1	1	1	1					1	1	1	1	1	1	1	1	1	1	1	1	1	1	1	1	1	1	1	1	1	1	1	1	1	1	1	1	1	1	1	1	1	1	1	1	1	1	1	1	0
SJ202_EV	1	1	1	1	1	1	1	1	1	1	1	1	1	1	1	1	1	1	1	1	0	1	0	0	1	1	1	1	1	0	1	1	1	1	1	1	1	1	1	1	1	1	1	1	1	1	1	1	1
SJ203_EV	1	1	1	1	1	1	1	1	1	1	1	1	1	1	1	1	1	1	1	1	1	1	1	1	1	1	1	1	1	1	1	0	1	1	1	1	1	1	1	1	1	1	1	1	1	1	1	1	1
SJ204_NS	0	0	0	0	0	0	0	0	0	0	0	0					0	0	0	0	0	0	0	0	0	0	0	0	0	0	0	0	1	1	0	0	0	0	0	0	0	0	0	0	0	0	0	0	0
SJ205_CS	0	0	1	0					0	1	1	1	0	0	1	1	0	0	1	1	0	0	1	1	1	1	1	1	1	1	1	1	0	0	1	1	0	0	1	1	0	0	1	1	1	0	1	0	0
SJ206_NS	1	1	0	0	0	0	0	0	0	1	0	0	0	0	0	0	0	0	0	0	0	0	0	0	0	0	0	0					1	1	0	0	1	0	0	0	0	0	0	0	0	0	0	0	0
SJ207_EV	1	1	1	1	1	0	0	1	0	0	0	0	0	0	0	0	1	1	1	0	0	0	0	0	1	1	1	1					0	1	0	1	1	1	0	0	0	0	0	0	1	1	1	1	0
SJ208_FS	0	0	0	0	0	0	0	0	1	1	1	1	0	0	0	0	1	1	1	1	0	1	1	1	0	0	0	1	1	1	1	1	0	0	1	0	1	1	1	1	0	0	0	0	0	0	0	0	0
SJ209_FS					0	0	0	0	0	0	0	0	0	0	0	0	0	0	0	0	0	0	0	0	1	1	1	1	0	0	0	0	0	0	0	0	1	1	0	1	0	0	0	0	0	0	0	0	0
SJ210_FS																																													0	1	1	1
SJ212_EV									0	0	1	0	1	1	1	1	1	1	1	1	1	1	1	1	1	0	1	1	1	1	1	1	1	1	1	1	0	0	0	0	1	1	1	1	1	1	1	1	1
SJ213_FS	1	1	1	1	1	1	1	1	1	1	0	1	1	1	1	1	1	1	1	1	1	1	1	1	1	1	1	1					1	1	1	1	1	1	1	1	1	1	1	1	1	1	1	1	1
SJ214_EV	1	1	1	1	1	1	1	1	1	1	1	1	1	1	1	1	1	1	1	1	1	1	1	1	1	1	1	0	1	1	1	1	1	1	1	1	0	0	1	1	1	1	1	1	1	1	1	1	1
SJ215_FS	1	0	1	1	0	0	0	0	1	1	1	1	0	0	0	0	0	0	0	1	0	0	0	0	0	1	1	1	1	1	1	1	0	0	0	0	1	1	1	1	0	0	0	0	0	0	0	0	0
SJ216_FS	0	1	1	1	0	0	0	0	1	1	1	1	0	0	0	0	0	0	0	1	0	1	0	1	1	1	1	1	1	1	1	1	0	0	0	0	0	1	1	1	0	0	0	0	0	0	0	0	0
SJ218_EV	0	0	0	0	0	0	0	0	0	0	0	0	1	1	1	1	1	1	1	1	1	1	1	1	1	1	1	1	0	0	1	1	1	1	1	0	0	0	0	0	1	1	1	1	1	1	1	1	1
SJ219_EV	1	0	0	0	0	0	0	0					0	0	0	0	0	0	0	0	0	0	0	0	1	1	0	0					1	1	1	1	0	0	0	1	1	1	1	1	1	1	1	1	0
SJ220_EV	1	1	1	1	1	1	1	1	0	0	0	0	1	1	1	1	0	0	1	1	0	0	1	0	0	0	0	1					1	0	1	1	1	1	1	1	1	1	1	1	1	1	1	1	1
SJ221_EV	0	1	0	0	0	0	0	0					0	0	0	0	0	0	0	0	0	1	0	0	0	0	0	0	1	1	1	1	1	1	1	1	0	0	0	0	1	1	0	1	0	1	1	1	0
SJ222_EV	0	0	0	0	0	0	0	0	1	1	1	1	0	1	0	0	0	0	1	0	0	0	0	0	0	0	0	0	1	1	1	1	1	1	1	1	0	0	1	1	1	1	1	1	1	1	1	1	0
SJ223_EV	0	0	1	0	0	0	0	0	1	1	1	1	0	0	0	0	0	0	0	0	1	1	1	1	0	0	0	0	1	1	1	0	0	0	1	0	1	1	1	1	1	0	0	0	0	0	0	0	0
SJ224_EV	1	1	1	1	0	0	0	1	1	1	1	1	0	0	0	0	0	0	0	0	0	1	0	0	1	1	1	1	0	0	0	0	0	0	0	0	0	0	0	1	0	0	0	0	0	0	0	0	0
SJ225_EV	1	0	1	0	0	0	0	0	0	0	0	0	0	0	0	0	0	0	0	0	0	0	0	0	0	0	0	0	0	0	1	1	0	0	0	0	1	0	1	1	0	0	0	0	0	0	1	1	1
SJ226_EV																																													1	1	1	1
SJ227_EV	0	1	1	0	1	1	1	1	1	1	1	1	1	1	1	1	1	1	1	1	1	1	1	1	1	1	0	0	0	0	0	0	1	1	1	1	1	1	0	0	1	1	1	1	1	1	1	1	1
SJ228_EV	1	1	1	1	1	0	0	1	0	1	0	0	0	0	0	0	0	0	0	0	1	1	0	0	1	1	1	1	0	1	0	0	1	1	1	1	0	0	1	1	1	1	1	1	0	1	1	1	0
SJ229_FS																																													0	0	0	0	1
SJ230_FS	0	0	0	0					1	1	1	0	0	0	0	0	0	0	0	0	0	1	1	0	1	1	1	1	0	0	0	0	0	0	1	1	0	0	0	0	0	0	0	0	0	0	0	0	0
SJ231_EV	1	1	1	1	1	0	0	0	0	0	0	0	0	0	0	0	0	0	0	0	0	1	0	0	0	0	0	0	1	1	1	1	1	0	1	1	1	0	0	0	1	1	1	1	1	1	1	1	0
SJ232_EV	0	0	0	0	1	0	0	0	1	1	1	1	0	0	0	0	0	0	0	0	1	1	0	1	0	0	0	0	0	1	1	1	1	1	1	0	0	0	0	0	1	1	1	1	1	1	1	1	0
SJ233_EV	0	0	1	0	0	0	0	0	1	1	1	1	0	0	0	0	0	0	0	0	1	1	1	0	1	1	1	1	0	1	1	1	1	1	1	1	0	0	1	1	1	1	0	1	0	1	1	1	1
SJ234_EV																																													0	0	0	0
SJ235_EV	1	1	1	1	0	0	0	0	0	0	0	0	0	0	0	0	0	0	0	0	0	1	0	1	1	1	1	1	0	1	1	1	0	0	0	1	0	0	0	0	1	1	1	1	1	1	1	1	0
SJ236_EV	0	0	0	0	0	0	0	0	0	0	0	0	0	0	0	0	0	0	0	0	0	0	0	0	0	0	0	1	1	1	1	1	1	1	1	1	0	0	0	0	1	1	1	0	1	1	1	1	0
[truncated: 3 more columns]
